# Supplementary material for: Catchment-scale biogeography of riverine bacterioplankton
Source: ISME J. 2014 Sep 19;9(2):516–26. doi: 10.1038/ismej.2014.166 (PMC4303643; doi:10.1038/ismej.2014.166)
Supplement: Supplementary Table 1 [file ismej2014166x2.xls]

## Sheet: Thames_metadata
			TC01-Tm	TC02-Ra	TC03-Ch	TC04-Ev	TC05-TS	TC06-TN	TC07-Wi	TC08-Le	TC09-Cl	TC10-Cn	TC11-Oc	TC12-Pa	TC13-Tso	TC14-Lo	TC15-Cu	TC16-TR	TC17-Wy	TC18-TW	TC19-TH	TC20-Ke	TC21-Em	TC22-Jr	TC23-Cb
	INSDC name of field	Units
Investigation
Investigation type	investigation_type		mimarks-survey	mimarks-survey	mimarks-survey	mimarks-survey	mimarks-survey	mimarks-survey	mimarks-survey	mimarks-survey	mimarks-survey	mimarks-survey	mimarks-survey	mimarks-survey	mimarks-survey	mimarks-survey	mimarks-survey	mimarks-survey	mimarks-survey	mimarks-survey	mimarks-survey	mimarks-survey	mimarks-survey	mimarks-survey	mimarks-survey
Project name	project_name		Catchment-Scale Biogeography of Riverine Bacterioplankton	Catchment-Scale Biogeography of Riverine Bacterioplankton	Catchment-Scale Biogeography of Riverine Bacterioplankton	Catchment-Scale Biogeography of Riverine Bacterioplankton	Catchment-Scale Biogeography of Riverine Bacterioplankton	Catchment-Scale Biogeography of Riverine Bacterioplankton	Catchment-Scale Biogeography of Riverine Bacterioplankton	Catchment-Scale Biogeography of Riverine Bacterioplankton	Catchment-Scale Biogeography of Riverine Bacterioplankton	Catchment-Scale Biogeography of Riverine Bacterioplankton	Catchment-Scale Biogeography of Riverine Bacterioplankton	Catchment-Scale Biogeography of Riverine Bacterioplankton	Catchment-Scale Biogeography of Riverine Bacterioplankton	Catchment-Scale Biogeography of Riverine Bacterioplankton	Catchment-Scale Biogeography of Riverine Bacterioplankton	Catchment-Scale Biogeography of Riverine Bacterioplankton	Catchment-Scale Biogeography of Riverine Bacterioplankton	Catchment-Scale Biogeography of Riverine Bacterioplankton	Catchment-Scale Biogeography of Riverine Bacterioplankton	Catchment-Scale Biogeography of Riverine Bacterioplankton	Catchment-Scale Biogeography of Riverine Bacterioplankton	Catchment-Scale Biogeography of Riverine Bacterioplankton	Bacterial diversity study from the Western English Channel
Experimental factor	experimental_factor		Spatial	Spatial	Spatial	Spatial	Spatial	Spatial	Spatial	Spatial	Spatial	Spatial	Spatial	Spatial	Spatial	Spatial	Spatial	Spatial	Spatial	Spatial	Spatial	Spatial	Spatial	Spatial	Spatial
Site name	site_name		Thame at Wheatley	Ray at Islip	Cherwell at Hampton Poyle	Evenlode at Cassington Mill	Thames at Swinford	Thames at Newbridge	Windrush at Newbridge	Leach at Lechlade	Cole at Lyte Bridge	Coln at Welford	Ock at Abingdon	Pang at Tidmarsh	Thames at Sonning	Lodden at Charvil	The Cut at Paley Street	Thames at Runnymede	Wye at Bourne End	Thames at Wallingford	Thames at Hannington	Kennet at Woolhampton	Emborne at Brimpton	Jubilee River at Eton	The Cut at Bray
Collection date	collection_date		2011-09-13 T10:00	2011-09-13 T10:25	2011-09-13 T10:45	2011-09-13 T11:10	2011-09-13 T11:40	2011-09-13 T12:05	2011-09-13 T12:10	2011-09-13 T13:00	2011-09-13 T13:15	2011-09-13 T13:35	2011-09-13 T15:20	2011-09-13 T13:42	2011-09-13 T11:06	2011-09-13 T10:53	2011-09-13 T10:33	2011-09-13 T09:24	2011-09-13 T08:35	2011-09-13 T14:17	2011-09-13 T13:50	2011-09-13 T13:19	2011-09-13 T13:06	2011-09-13 T09:46	2011-09-13 T10:15
Geographic location (latitude and longitude)	lat_lon		51°44′25.60″N 001°06′54.28″W	51°49′15.94″N 001°14′12.36″W	51°50′00.35″N 001°16′36.43″W	51°47′16.88″N 001°21′07.26″W	51°46′24.43″N 001°21′39.16″W	51°42′34.42″N 001°25′04.66″W	51°42′36.15″N 001°25′01.15″W	51°41′40.20″N 001°40′14.91″W	51°40′49.60″N 001°41′47.13″W	51°41′27.98″N 001°45′11.65″W	51°40′01.07″N 001°17′00.45″W	51°28′37.44″N 001°05′01.51″W	51°28′36.83″N 000°55′02.23″W	51°28′58.53″N 000°52′49.15″W	51°28′42.65″N 000°44′53.54″W	51°26′29.70″N 000°33′15.09″W	51°34′14.96″N 000°42′31.64″W	51°36′02.68″N 001°07′12.38″W	51°39′48.22″N 001°44′54.76″W	51°23′42.43″N 001°10′44.89″W	51°22′51.80″N 001°11′02.35″W	51°30′29.38″N 000°39′48.65″W	51°30′17.95″N 000°42′03.85″W
Geographic location (country and/or sea,region)	geo_loc_name		United Kingdom	United Kingdom	United Kingdom	United Kingdom	United Kingdom	United Kingdom	United Kingdom	United Kingdom	United Kingdom	United Kingdom	United Kingdom	United Kingdom	United Kingdom	United Kingdom	United Kingdom	United Kingdom	United Kingdom	United Kingdom	United Kingdom	United Kingdom	United Kingdom	United Kingdom	United Kingdom
Environment (biome)	biome		River biome	River biome	River biome	River biome	River biome	River biome	River biome	River biome	River biome	River biome	River biome	River biome	River biome	River biome	River biome	River biome	River biome	River biome	River biome	River biome	River biome	River biome	River biome
Environment (material)	material		Water	Water	Water	Water	Water	Water	Water	Water	Water	Water	Water	Water	Water	Water	Water	Water	Water	Water	Water	Water	Water	Water	Water
Dendritic distance upstream	Dentritic_distance	km	563.38	299.68	543.22	347.54	1306.1	987.72	1255.18	38.78	134.82	81.58	254.34	66.26	4684.8	425.81	49.76	5522.36	28.59	3841.52	389.92	310.78	136.8	5522.36	49.76
MIGS/MIMS/MIMARKS Extension
Environmental package	env_package		water	water	water	water	water	water	water	water	water	water	water	water	water	water	water	water	water	water	water	water	water	water	water
pH			7.65	7.35	7.77	7.85	7.91	7.98	7.98	7.98	7.68	8.05	7.89	7.91	7.9	7.66	7.54	7.86	8	7.88	7.86	8.04	7.66	7.94	7.57
Alkalinity	ALK		4082	3806	4656	4053	3792	4048	3783	4307	3856	4156	4568	4642	4155	2816	2542	3898	4578	3930	3886	4388	2608	3824	3578
Suspended sediment	Sus.Sed.	mg / L	14.37	2.82	12.33	12.82	7.84	11.07	15.98	1.22	20.08	3.82	13.39	4.46	1.39	2.67	3.28	0.99	32.46	5.47	13.66	11.02	7.51	1.95	3.01
Percentage organic in suspended sediment	OrgSed	%	27	44.4	25.8	23.2	28.6	22.4	24.7	70	20.4	47.8	25.7	42.3	54.5	52.9	55	66.7	38.8	32.3	19.2	33.3	27.9	42.9	47.4
Soluble reactive phosphorus	SRP	µg / L	900	920	211	317	175	277	125	33	340	101	393	21	215	124	704	232	239	407	403	32	184	193	556
Total dissolved phosphorus	TDP	µg / L	992	1004	237	347	201	310	147	39	381	109	429	21	236	138	816	264	275	540	438	36	207	220	607
Dissolved hydrolysable phosphorus	DHP	µg / L	92	84	26	30	26	33	22	6	41	8	36	0	21	14	112	32	36	133	35	4	23	27	51
Total phosphorus	TP	µg / L	1080	1000	285	386	214	343	193	51	451	124	468	36	254	165	830	276	356	466	465	70	244	224	635
Ammonium	NH4	mg / L	0.372	0.038	0.03	0.025	0.04	0.04	0.032	0.029	0.045	0.028	0.03	0.071	0.099	0.068	0.072	0.057	0.048	0.058	0.021	0.025	0.101	0.106	0.077
Silicon	Si	mg / L	8.64	4.18	4.28	3.41	3.57	4.5	2.74	2.57	7.03	2.68	8.44	7.85	6.79	6.26	7.11	6.22	7.59	6.01	6.07	7.05	7.96	6.17	7.47
Chlorophyll a	CHL.A	µg / L	5.79	2.91	4.96	4.3	10.46	4.52	5.03	2.64	3.34	2.32	2.99	1.59	2.51	1.58	1.65	3.59	11.16	5.21	3.59	14.43	2.04	3.86	1.62
Fluorine	F	mg / L	0.17	0.17	0.19	0.12	0.14	0.17	0.11	0.1	0.17	0.15	0.15	0.14	0.17	0.12	0.19	0.15	0.11	0.19	0.19	0.12	0.14	0.16	0.21
Chlorine	Cl	mg / L	66.1	98.81	83.01	35.95	47.93	73.08	29.92	16.9	56.83	17.61	46.45	22.25	52.34	60.1	97.63	57.51	45.22	72.58	118.49	26.33	41.91	50.78	96.5
Nitrite	NO2	mg / L	0.03	0.23	0	0	0.08	0	0.03	0.04	0	0.05	0.04	0.02	0	0.03	0.19	0.08	0.06	0	0	0.03	0	0	0.09
Bromine	Br	mg / L	0.08	0.17	0.16	0.05	0.08	0.18	0.05	0.04	0.1	0.04	0.09	0.05	0.09	0.07	0.13	0.07	0.05	0.12	0.2	0.08	0.09	0.07	0.1
Nitrate	NO3	mg / L	37.55	33.98	18.92	16.55	19.97	29.48	27.41	21.05	7.44	19.11	27.54	26.8	24.65	31.94	99	27.83	30.72	29.31	53.2	22.51	13.68	22.85	60.3
Sulfate	SO4	mg / L	58.97	99.61	78.86	54.27	64.98	90.54	47.6	40.68	49.5	37.61	78.49	17.57	50.52	50.19	90.5	48.28	23.48	93.1	125.03	21.02	25.64	45.22	78.07
Total dissolved nirogen	TDN	mg / L	10.31	8.85	4.42	3.94	4.9	7.99	7.32	5.49	1.55	4.68	6.87	7.27	6.54	8.42	28.48	6.89	7.52	7.4	14.1	5.86	3.5	6.99	10.74
Total nitrogen	TN	mg / L	8.76559	7.69892	4.29441	3.75563	4.54002	6.68535	6.2117	4.77533	1.7142	4.33453	6.24046	6.10435	5.64233	7.26351	22.4027	6.32651	6.97216	6.6616	12.026	5.10149	3.16689	5.24046	13.6705
OrgN	OrgN	mg / L	27.642	25.398	14.53	12.635	15.19	21.53	20.152	15.629	5.935	14.508	20.74	19.621	18.209	23.618	70.782	21.077	23.308	21.968	39.121	16.705	10.281	15.966	49.727
Dissolved organic carbon	DOC	mg / L	6.56	7.98	5.72	2.59	3.1	3.55	2.29	1.5	5.01	1.55	3.6	1.66	3.64	4.73	7.1	4.05	2.54	4.94	4.6	1.82	6.46	3.68	5.56
Sodium	Na	mg / L	50.85	82.04	62.12	25.06	32.9	54.32	17.68	8.88	32.62	9.61	32.49	10.72	35.3	41.31	74.1	38.76	27.66	51.07	93.45	14.94	22.26	34.24	71.91
Potassium	K	mg / L	12.31	17.54	9.69	4.86	6.48	10.13	3.88	1.74	6.67	1.93	7.63	2.3	6.83	8.82	15.17	7.81	4.61	10.59	18.09	2.81	4.78	6.66	13.39
Calcium	Ca	mg / L	100.9	94.02	105.69	99.64	92.89	103.02	94.4	103.35	89.33	96.39	118.1	108.94	101.57	72.48	84.97	93.72	106.9	107.05	105.63	101.39	59.75	93.62	95.4
Magnesum	Mg	mg / L	4.22	6.41	9.25	4.69	5.45	6.28	4.94	5.41	4.1	6.29	4.49	2.96	4.45	4.74	8.4	4.34	1.99	5.96	6.93	2.4	4.72	3.97	6.71
Boron	B	µg / L	83.45	130.58	86.74	60.75	52.4	70.63	34.38	24.93	54.8	19.39	59.94	18.33	60.37	57.26	84.3	67.29	36.48	117.24	105.27	23.25	30.27	58.53	93.37
Iron	Fe	µg / L	20.81	43.25	28.31	18.18	8.76	11.67	17.68	12.23	27.21	9.08	19.16	10.55	17.9	56.44	46.38	10.17	34.93	9.81	14.13	20.06	171.85	13.09	35.25
Manganese	Mn	µg / L	9.27	10.19	7.49	8.2	3.07	4.94	3	1.73	16.27	1.23	5.88	1.16	5.96	5.76	6.01	3.86	8.67	6.26	5.71	3.83	29.29	3.24	8.2
Zinc	Zn	µg / L	9.13	11.03	7.77	0	0.69	2.74	1.31	0.73	3	1.48	3.49	2.25	5.62	7.05	9.26	5.45	7.06	4.94	9.41	2.34	3.64	7.31	8.64
Copper	Cu	µg / L	2.82	1.81	2.14	1.08	1.49	1.77	1.22	0.51	2.04	0.47	0.73	0.37	2.03	1.91	6.94	2.69	1.85	4.81	1.29	0.55	1.88	2.26	5.21
Aluminium	Al	µg / L	11.3	13.64	16.39	10.22	2.94	6.38	6.99	0	12.64	0.56	7.39	5.05	5.5	7.78	6.33	0.23	14.19	1.23	7.47	0.75	11.97	7.49	10.23
Group1 count	G1	cells per ml	665	37	482	379	445	188	218	55	194	114	64	95	261	117	57	142	403	373	484	2621	105	384	70
Group2 count	G2	cells per ml	3417	65	3510	1782	12636	6283	573	85	425	210	405	209	2189	357	197	4064	719	4318	849	7824	229	11874	372
Group3 count	G3	cells per ml	337	7	843	50	4999	2913	52	27	55	32	18	6	191	32	48	62	50	819	252	494	29	274	39
Group4 count	G4	cells per ml	10911	406	30598	3430	31263	35469	1121	818	2325	1089	1550	1128	33391	722	853	72276	1320	55765	1698	7026	2096	137580	4110
Group5 count	G5	cells per ml	19	10	55	53	669	210	20	7	23	9	14	6	240	36	19	836	87	823	13	171	24	548	13
Group6 count	G6	cells per ml	134	7	211	99	489	63	20	0	23	27	28	30	33	5	13	71	68	112	38	139	19	99	4
Group7 count	G7	cells per ml	55	12	540	145	41	88	105	20	37	210	41	78	201	81	35	361	68	607	226	272	38	296	39
Group8 count	G8	cells per ml	85	90	315	170	88	77	258	136	139	1030	156	334	158	379	393	100	626	144	484	506	124	329	96
Group9 count	G9	cells per ml	709	10	6617	106	4092	4104	234	0	240	59	138	54	3114	411	136	2426	25	3877	163	3121	167	6502	206
Group10 count	G10	cells per ml	252	992	445	273	504	590	911	378	351	970	230	298	534	312	304	280	651	963	950	1215	306	625	311
Percent CTC positive	Percent_CTC	Percent cells positive CTC	4.8	3.67	6.3	3.22	2.4	3.59	3.73	11.84	8.83	12.48	10.9	18.82	4.61	3.25	34.35	3.41	24.44	8.27	6.78	8.6	7.74	6.4	17.47
Bacterioplankton count	Bacterioplankton	cells per ml	4.6652e+06	4.96681e+06	3.07003e+06	3.28479e+06	2.82401e+06	2.91977e+06	4.84896e+06	1.92148e+06	6.83949e+06	2.18425e+06	3.24453e+06	1.1741e+06	3.43114e+06	3.27531e+06	1.87095e+06	4.28295e+06	1.79479e+06	2.98494e+06	3.8376e+06	2.81119e+06	5.23679e+06	2.66812e+06	2.31838e+06
HNA/LNA ratio	HNA_LNA	ratio (HNA/LNA)	0.97	0.5	1.05	0.95	1.21	1.02	1.18	1.84	0.82	1.92	1.51	1.78	0.93	1.18	1.81	0.93	1.29	1.18	1.25	1.44	1.37	0.91	1.51
Nucleic Acid Sequence Source
Relationship to oxygen	rel_to_oxygen		Aerobic	Aerobic	Aerobic	Aerobic	Aerobic	Aerobic	Aerobic	Aerobic	Aerobic	Aerobic	Aerobic	Aerobic	Aerobic	Aerobic	Aerobic	Aerobic	Aerobic	Aerobic	Aerobic	Aerobic	Aerobic	Aerobic	Aerobic
Sample collection device or method	samp_collect_device		Bucket	Bucket	Bucket	Bucket	Bucket	Bucket	Bucket	Bucket	Bucket	Bucket	Bucket	Bucket	Bucket	Bucket	Bucket	Bucket	Bucket	Bucket	Bucket	Bucket	Bucket	Bucket	Bucket
Sample material processing	samp_mat_process		Pre filtered (GF/A) and then filtered onto a 0.22 µm membrane (Durapore)	Pre filtered (GF/A) and then filtered onto a 0.22 µm membrane (Durapore)	Pre filtered (GF/A) and then filtered onto a 0.22 µm membrane (Durapore)	Pre filtered (GF/A) and then filtered onto a 0.22 µm membrane (Durapore)	Pre filtered (GF/A) and then filtered onto a 0.22 µm membrane (Durapore)	Pre filtered (GF/A) and then filtered onto a 0.22 µm membrane (Durapore)	Pre filtered (GF/A) and then filtered onto a 0.22 µm membrane (Durapore)	Pre filtered (GF/A) and then filtered onto a 0.22 µm membrane (Durapore)	Pre filtered (GF/A) and then filtered onto a 0.22 µm membrane (Durapore)	Pre filtered (GF/A) and then filtered onto a 0.22 µm membrane (Durapore)	Pre filtered (GF/A) and then filtered onto a 0.22 µm membrane (Durapore)	Pre filtered (GF/A) and then filtered onto a 0.22 µm membrane (Durapore)	Pre filtered (GF/A) and then filtered onto a 0.22 µm membrane (Durapore)	Pre filtered (GF/A) and then filtered onto a 0.22 µm membrane (Durapore)	Pre filtered (GF/A) and then filtered onto a 0.22 µm membrane (Durapore)	Pre filtered (GF/A) and then filtered onto a 0.22 µm membrane (Durapore)	Pre filtered (GF/A) and then filtered onto a 0.22 µm membrane (Durapore)	Pre filtered (GF/A) and then filtered onto a 0.22 µm membrane (Durapore)	Pre filtered (GF/A) and then filtered onto a 0.22 µm membrane (Durapore)	Pre filtered (GF/A) and then filtered onto a 0.22 µm membrane (Durapore)	Pre filtered (GF/A) and then filtered onto a 0.22 µm membrane (Durapore)	Pre filtered (GF/A) and then filtered onto a 0.22 µm membrane (Durapore)	Pre filtered (GF/A) and then filtered onto a 0.22 µm membrane (Durapore)
Amount or size of sample collected	samp_size	liter	0.5 - 1.0	0.5 - 1.0	0.5 - 1.0	0.5 - 1.0	0.5 - 1.0	0.5 - 1.0	0.5 - 1.0	0.5 - 1.0	0.5 - 1.0	0.5 - 1.0	0.5 - 1.0	0.5 - 1.0	0.5 - 1.0	0.5 - 1.0	0.5 - 1.0	0.5 - 1.0	0.5 - 1.0	0.5 - 1.0	0.5 - 1.0	0.5 - 1.0	0.5 - 1.0	0.5 - 1.0	0.5 - 1.0
Sequencing
Nucleic acid extraction	nucl_acid_ext		SDS lysis	SDS lysis	SDS lysis	SDS lysis	SDS lysis	SDS lysis	SDS lysis	SDS lysis	SDS lysis	SDS lysis	SDS lysis	SDS lysis	SDS lysis	SDS lysis	SDS lysis	SDS lysis	SDS lysis	SDS lysis	SDS lysis	SDS lysis	SDS lysis	SDS lysis	SDS lysis
Target gene	target_gene		16S rRNA	16S rRNA	16S rRNA	16S rRNA	16S rRNA	16S rRNA	16S rRNA	16S rRNA	16S rRNA	16S rRNA	16S rRNA	16S rRNA	16S rRNA	16S rRNA	16S rRNA	16S rRNA	16S rRNA	16S rRNA	16S rRNA	16S rRNA	16S rRNA	16S rRNA	16S rRNA
PCR primers	pcr_primers		Gray28F 5’-GAGTTTGATCNTGGCTCAG -3' Gray519r 5'- GTNTTACNGCGGCKGCTG -3'	Gray28F 5’-GAGTTTGATCNTGGCTCAG -3' Gray519r 5'- GTNTTACNGCGGCKGCTG -3'	Gray28F 5’-GAGTTTGATCNTGGCTCAG -3' Gray519r 5'- GTNTTACNGCGGCKGCTG -3'	Gray28F 5’-GAGTTTGATCNTGGCTCAG -3' Gray519r 5'- GTNTTACNGCGGCKGCTG -3'	Gray28F 5’-GAGTTTGATCNTGGCTCAG -3' Gray519r 5'- GTNTTACNGCGGCKGCTG -3'	Gray28F 5’-GAGTTTGATCNTGGCTCAG -3' Gray519r 5'- GTNTTACNGCGGCKGCTG -3'	Gray28F 5’-GAGTTTGATCNTGGCTCAG -3' Gray519r 5'- GTNTTACNGCGGCKGCTG -3'	Gray28F 5’-GAGTTTGATCNTGGCTCAG -3' Gray519r 5'- GTNTTACNGCGGCKGCTG -3'	Gray28F 5’-GAGTTTGATCNTGGCTCAG -3' Gray519r 5'- GTNTTACNGCGGCKGCTG -3'	Gray28F 5’-GAGTTTGATCNTGGCTCAG -3' Gray519r 5'- GTNTTACNGCGGCKGCTG -3'	Gray28F 5’-GAGTTTGATCNTGGCTCAG -3' Gray519r 5'- GTNTTACNGCGGCKGCTG -3'	Gray28F 5’-GAGTTTGATCNTGGCTCAG -3' Gray519r 5'- GTNTTACNGCGGCKGCTG -3'	Gray28F 5’-GAGTTTGATCNTGGCTCAG -3' Gray519r 5'- GTNTTACNGCGGCKGCTG -3'	Gray28F 5’-GAGTTTGATCNTGGCTCAG -3' Gray519r 5'- GTNTTACNGCGGCKGCTG -3'	Gray28F 5’-GAGTTTGATCNTGGCTCAG -3' Gray519r 5'- GTNTTACNGCGGCKGCTG -3'	Gray28F 5’-GAGTTTGATCNTGGCTCAG -3' Gray519r 5'- GTNTTACNGCGGCKGCTG -3'	Gray28F 5’-GAGTTTGATCNTGGCTCAG -3' Gray519r 5'- GTNTTACNGCGGCKGCTG -3'	Gray28F 5’-GAGTTTGATCNTGGCTCAG -3' Gray519r 5'- GTNTTACNGCGGCKGCTG -3'	Gray28F 5’-GAGTTTGATCNTGGCTCAG -3' Gray519r 5'- GTNTTACNGCGGCKGCTG -3'	Gray28F 5’-GAGTTTGATCNTGGCTCAG -3' Gray519r 5'- GTNTTACNGCGGCKGCTG -3'	Gray28F 5’-GAGTTTGATCNTGGCTCAG -3' Gray519r 5'- GTNTTACNGCGGCKGCTG -3'	Gray28F 5’-GAGTTTGATCNTGGCTCAG -3' Gray519r 5'- GTNTTACNGCGGCKGCTG -3'	Gray28F 5’-GAGTTTGATCNTGGCTCAG -3' Gray519r 5'- GTNTTACNGCGGCKGCTG -3'
Sequencing method	sequencing_meth		GS FLX 454 pyrosequencing	GS FLX 454 pyrosequencing	GS FLX 454 pyrosequencing	GS FLX 454 pyrosequencing	GS FLX 454 pyrosequencing	454 pyrosequencing	455 pyrosequencing	456 pyrosequencing	457 pyrosequencing	458 pyrosequencing	459 pyrosequencing	460 pyrosequencing	461 pyrosequencing	462 pyrosequencing	463 pyrosequencing	464 pyrosequencing	465 pyrosequencing	466 pyrosequencing	467 pyrosequencing	468 pyrosequencing	469 pyrosequencing	470 pyrosequencing	471 pyrosequencing
