# Supplementary material for: Catchment-scale biogeography of riverine bacterioplankton
Source: ISME J. 2014 Sep 19;9(2):516–26. doi: 10.1038/ismej.2014.166 (PMC4303643; doi:10.1038/ismej.2014.166)
Supplement: Supplementary Table 2 [file ismej2014166x3.xls]

## Sheet: Sheet1
Greengenes (October 2012 database)	Newton Database	TC01-Tm	TC02-Ra	TC03-Ch	TC04-Ev	TC05-TS	TC06-TN	TC07-Wi	TC08-Le	TC09-Cl	TC10-Cn	TC11-Oc	TC12-Pa	TC13-Tso	TC14-Lo	TC15-Cu	TC16-TR	TC17-Wy	TC18-TW	TC19-TH	TC20-Ke	TC21-Em	TC22-Jr	TC23-Cb
0_k__Bacteria; p__Planctomycetes; c__Planctomycetia; o__Pirellulales; f__Pirellulaceae; g__; s__	0_k__Bacteria; p__Planctomycetes	0	0	0	0	0	0	0	0	0	0	0	1	0	0	0	0	0	0	0	0	0	0	0
1_k__Bacteria; p__Proteobacteria; c__Betaproteobacteria; o__Burkholderiales	1_k__Bacteria; p__Betaproteobacteria	1	2	0	1	0	0	0	0	0	0	0	0	0	0	1	0	0	0	0	1	0	0	2
2_k__Bacteria; p__Proteobacteria; c__Betaproteobacteria; o__Burkholderiales; f__Comamonadaceae; g__Limnohabitans; s__	2_k__Bacteria; p__Betaproteobacteria; c__betI; o__Rhodo; f__; g__; s__	1	0	2	1	0	0	0	0	0	0	0	1	0	3	0	0	0	0	3	1	0	2	4
3_k__Bacteria; p__Acidobacteria; c__Acidobacteria; o__Acidobacteriales; f__Acidobacteriaceae; g__; s__	3_k__Bacteria	0	1	0	0	0	0	0	0	0	0	0	0	0	0	0	0	0	0	0	0	0	0	0
4_k__Bacteria; p__Bacteroidetes; c__Flavobacteriia; o__Flavobacteriales; f__Flavobacteriaceae; g__Flavobacterium; s__	4_k__Bacteria; p__Bacteroidetes; c__bacII; o__bacII-A; f__; g__; s__	0	0	0	0	0	0	0	0	0	0	0	1	1	0	0	0	3	0	0	0	0	0	0
6_k__Bacteria; p__Bacteroidetes; c__Flavobacteriia; o__Flavobacteriales; f__Cryomorphaceae; g__Fluviicola; s__	6_k__Bacteria; p__Bacteroidetes; c__bacV; o__; f__; g__; s__	0	0	0	0	0	0	0	0	0	1	0	0	0	0	0	0	0	1	0	0	1	0	0
9_k__Bacteria; p__Bacteroidetes; c__Flavobacteriia; o__Flavobacteriales; f__Flavobacteriaceae; g__Flavobacterium; s__	9_k__Bacteria; p__Bacteroidetes; c__bacII; o__bacII-A; f__; g__; s__	0	0	0	0	0	0	0	3	0	0	1	0	0	0	3	0	0	0	0	3	0	0	2
10_k__Bacteria; p__Bacteroidetes; c__Sphingobacteriia; o__Sphingobacteriales	10_k__Bacteria; p__Bacteroidetes	0	0	0	0	1	0	0	0	0	0	0	0	0	0	0	0	0	0	0	0	0	0	0
11_k__Bacteria; p__Proteobacteria; c__Betaproteobacteria	11_k__Bacteria; p__Betaproteobacteria; c__; o__; f__; g__; s__	0	0	3	0	0	0	0	0	0	0	0	0	0	0	0	0	0	0	0	0	0	0	0
12_k__Bacteria; p__Proteobacteria; c__Betaproteobacteria; o__Burkholderiales	12_k__Bacteria; p__Betaproteobacteria	8	0	0	1	3	0	0	0	0	0	0	0	0	0	0	1	0	0	0	0	0	0	0
13_k__Bacteria; p__Proteobacteria; c__Gammaproteobacteria; o__Pseudomonadales; f__Pseudomonadaceae; g__Pseudomonas	13_k__Bacteria; p__Gammaproteobacteria; c__Psuedomondales; o__gamIV; f__gamIV-A	0	0	0	0	0	0	0	0	0	0	0	0	0	0	0	0	0	0	0	1	0	0	0
17_k__Bacteria; p__Actinobacteria; c__Actinobacteria; o__Actinomycetales; f__; g__; s__	17_k__Bacteria; p__Actinobacteria; c__acI; o__acI-C; f__acI-C1; g__; s__	0	0	0	0	0	0	0	0	0	0	0	0	4	0	0	1	0	0	0	0	0	17	0
18_k__Bacteria; p__Actinobacteria; c__Actinobacteria; o__Actinomycetales	18_k__Bacteria; p__Actinobacteria; c__Luna1	0	0	0	0	0	1	1	0	0	0	0	0	4	0	0	0	0	0	0	0	0	0	0
20_k__Bacteria; p__Proteobacteria; c__Betaproteobacteria	20_k__Bacteria; p__Betaproteobacteria; c__betIII; o__betIII-A2; f__; g__; s__	0	0	0	0	1	0	0	0	0	0	0	0	0	0	0	0	0	0	0	0	0	0	0
21_k__Bacteria; p__Bacteroidetes; c__Flavobacteriia; o__Flavobacteriales; f__Flavobacteriaceae; g__Flavobacterium	21_k__Bacteria; p__Bacteroidetes; c__bacII; o__bacII-A	0	0	0	0	0	0	0	0	0	0	0	0	0	0	2	0	0	0	0	0	0	0	0
23_k__Bacteria; p__Fibrobacteres; c__Fibrobacteria; o__258ds10; f__; g__; s__	23_Unclassified	7	0	0	0	0	0	0	0	0	0	4	0	0	0	0	0	0	0	0	0	0	0	0
24_k__Bacteria; p__Proteobacteria; c__Gammaproteobacteria; o__Aeromonadales; f__Aeromonadaceae; g__; s__	24_k__Bacteria; p__Gammaproteobacteria; c__gamII; o__Enterobacteriaceae; f__; g__; s__	0	0	0	0	0	0	0	0	0	0	0	0	0	1	0	0	3	0	0	0	0	0	0
25_k__Bacteria; p__Proteobacteria; c__Gammaproteobacteria; o__Legionellales; f__Coxiellaceae; g__; s__	25_k__Bacteria; p__Gammaproteobacteria; c__; o__; f__; g__; s__	0	0	0	0	0	0	0	0	1	0	0	0	0	0	0	0	0	0	0	0	0	0	0
26_k__Bacteria; p__Proteobacteria; c__Betaproteobacteria; o__Burkholderiales; f__Comamonadaceae	26_k__Bacteria; p__Betaproteobacteria; c__betI; o__R-BT065; f__Lhab-A2; g__; s__	0	0	0	0	0	2	0	0	0	0	0	0	0	0	0	0	0	0	0	0	0	0	0
27_k__Bacteria; p__Actinobacteria; c__Actinobacteria; o__Actinomycetales; f__; g__; s__	27_k__Bacteria; p__Actinobacteria; c__acSTL; o__acSTL-A; f__; g__; s__	0	0	0	0	0	0	0	0	5	0	0	0	0	0	0	0	0	0	0	0	0	0	0
28_k__Bacteria; p__Actinobacteria; c__Actinobacteria; o__Actinomycetales; f__ACK-M1; g__; s__	28_k__Bacteria; p__Actinobacteria; c__acI; o__acI-A; f__acI-A1; g__; s__	51	19	21	23	23	27	114	0	54	61	103	2	83	29	28	24	6	14	16	96	21	36	29
29_k__Bacteria; p__Bacteroidetes; c__Flavobacteriia; o__Flavobacteriales; f__Flavobacteriaceae; g__Flavobacterium	29_k__Bacteria; p__Bacteroidetes; c__bacII; o__bacII-A	0	0	0	0	0	0	0	0	0	0	0	0	0	0	1	0	0	0	0	0	0	0	0
30_k__Bacteria; p__Bacteroidetes; c__Sphingobacteriia; o__Sphingobacteriales; f__Flexibacteraceae; g__Arcicella; s__	30_k__Bacteria; p__Bacteroidetes; c__bacIII; o__bacIII-A; f__PRD01a001B; g__; s__	0	0	0	0	0	0	0	0	0	0	2	0	0	0	0	0	0	0	0	0	0	0	0
32_k__Bacteria; p__Actinobacteria; c__Actinobacteria; o__Actinomycetales; f__ACK-M1; g__; s__	32_k__Bacteria; p__Actinobacteria; c__acI; o__acI-A; f__acI-A1; g__; s__	0	0	0	0	0	0	1	0	0	0	0	0	0	0	0	0	0	0	0	0	0	0	0
35_k__Bacteria; p__Bacteroidetes; c__Flavobacteriia; o__Flavobacteriales; f__Flavobacteriaceae; g__Flavobacterium	35_k__Bacteria; p__Bacteroidetes	0	0	0	0	0	0	0	0	0	7	0	0	0	0	0	0	3	0	3	1	0	0	0
36_k__Bacteria; p__Proteobacteria; c__Betaproteobacteria	36_k__Bacteria; p__Betaproteobacteria; c__R-BT065; o__; f__; g__; s__	0	0	0	0	0	0	0	0	0	4	9	0	0	0	1	0	3	0	2	0	8	0	7
38_k__Bacteria; p__Proteobacteria; c__Gammaproteobacteria; o__Vibrionales; f__Vibrionaceae; g__; s__	38_k__Bacteria; p__Gammaproteobacteria; c__gamII	9	27	0	0	0	0	0	0	0	0	0	0	0	0	0	0	0	0	0	0	0	0	0
39_k__Bacteria; p__Actinobacteria; c__Actinobacteria; o__Actinomycetales; f__ACK-M1; g__; s__	39_k__Bacteria; p__Actinobacteria; c__acI; o__acI-A	0	0	0	0	0	0	0	0	0	0	0	0	0	8	0	0	0	0	0	0	0	0	0
40_k__Bacteria; p__Bacteroidetes; c__Flavobacteriia; o__Flavobacteriales; f__Flavobacteriaceae; g__Flavobacterium; s__	40_k__Bacteria; p__Bacteroidetes; c__bacII; o__bacII-A	1	0	0	0	0	0	0	0	0	1	0	0	0	0	14	0	2	1	0	0	0	0	11
41_k__Bacteria; p__Bacteroidetes; c__Sphingobacteriia; o__Sphingobacteriales; f__Flexibacteraceae; g__Arcicella; s__	41_k__Bacteria; p__Bacteroidetes; c__bacIII; o__bacIII-A; f__PRD01a001B; g__; s__	0	0	0	0	0	0	0	0	0	0	0	0	1	0	0	0	0	0	0	0	0	0	0
42_k__Bacteria; p__Proteobacteria; c__Betaproteobacteria; o__Burkholderiales	42_k__Bacteria; p__Betaproteobacteria; c__betII; o__Pnec; f__PnecC; g__; s__	0	0	0	0	0	0	0	0	0	0	0	0	1	0	0	0	0	0	1	0	0	0	0
44_k__Bacteria; p__OP11; c__OP11-4; o__; f__; g__; s__	44_Unclassified	0	0	0	0	0	0	0	0	1	0	0	0	0	0	0	0	0	0	0	0	0	0	0
45_k__Bacteria; p__Actinobacteria; c__Actinobacteria; o__Actinomycetales; f__Microbacteriaceae; g__; s__	45_k__Bacteria; p__Actinobacteria	1	2	0	0	0	0	1	0	0	2	4	0	3	3	0	0	1	0	3	2	7	0	2
46_k__Bacteria	46_Unclassified	0	0	0	0	0	0	0	0	0	0	5	0	0	0	0	0	0	0	0	0	0	0	0
47_k__Bacteria; p__Proteobacteria; c__Betaproteobacteria	47_k__Bacteria; p__Betaproteobacteria; c__R-BT065; o__; f__; g__; s__	0	0	7	1	0	0	0	0	0	0	0	0	0	0	4	0	0	0	0	0	0	0	0
48_k__Bacteria; p__Chloroflexi; c__SL56; o__; f__; g__; s__	48_k__Bacteria; p__TM7; c__; o__; f__; g__; s__	0	0	4	8	0	0	0	0	0	0	0	0	0	0	0	3	0	0	0	0	0	2	0
49_k__Bacteria; p__Bacteroidetes; c__Flavobacteriia; o__Flavobacteriales; f__Flavobacteriaceae; g__Flavobacterium	49_k__Bacteria; p__Bacteroidetes; c__bacII; o__bacII-A; f__; g__; s__	0	0	0	0	1	0	0	0	0	1	6	0	0	1	0	0	1	0	0	0	0	0	0
50_k__Bacteria; p__Bacteroidetes; c__Sphingobacteriia; o__Sphingobacteriales	50_k__Bacteria; p__Bacteroidetes	0	0	0	0	0	1	0	0	0	0	0	0	0	0	0	0	0	0	0	0	0	0	0
51_k__Bacteria; p__Proteobacteria; c__Betaproteobacteria; o__Burkholderiales	51_k__Bacteria; p__Betaproteobacteria; c__betII; o__; f__; g__; s__	0	0	5	0	0	1	0	0	0	0	0	0	0	0	0	0	0	0	0	0	0	0	0
52_k__Bacteria; p__Bacteroidetes	52_k__Bacteria; p__Bacteroidetes	0	0	0	0	0	0	0	0	0	0	0	0	0	0	2	0	0	0	0	0	0	0	0
54_k__Bacteria; p__Bacteroidetes	54_k__Bacteria; p__Bacteroidetes; c__bacV; o__; f__; g__; s__	0	0	0	0	0	0	0	0	0	0	0	0	0	2	0	0	0	0	0	0	0	0	0
55_k__Bacteria; p__Proteobacteria; c__Betaproteobacteria	55_k__Bacteria; p__Betaproteobacteria	0	0	0	0	0	0	0	0	0	0	0	0	0	0	0	0	0	0	0	0	0	0	2
56_k__Bacteria; p__Proteobacteria; c__Alphaproteobacteria; o__Sphingomonadales	56_k__Bacteria; p__Alphaproteobacteria; c__alfIV	0	0	0	0	0	0	0	0	0	0	0	0	7	0	0	0	0	1	0	0	0	0	0
57_k__Bacteria; p__Actinobacteria; c__Actinobacteria; o__Actinomycetales	57_k__Bacteria; p__Actinobacteria; c__Luna1; o__; f__; g__; s__	3	0	1	0	3	0	0	0	0	4	7	0	0	1	0	0	0	0	0	1	6	0	1
58_k__Bacteria; p__Proteobacteria; c__Betaproteobacteria	58_k__Bacteria; p__Betaproteobacteria	2	0	0	0	0	0	0	0	0	0	0	0	0	0	0	0	0	0	0	0	0	0	0
59_k__Bacteria; p__Verrucomicrobia; c__Opitutae; o__Opitutales; f__Opitutaceae	59_k__Bacteria	0	0	0	0	0	0	0	0	0	0	0	2	0	0	0	0	0	0	0	0	0	0	0
60_k__Bacteria; p__Bacteroidetes; c__Sphingobacteriia; o__Sphingobacteriales; f__Flexibacteraceae; g__Arcicella; s__	60_k__Bacteria; p__Bacteroidetes; c__bacIII; o__bacIII-A	0	0	0	0	0	1	0	0	0	0	1	0	0	0	0	0	1	0	0	0	0	0	0
63_k__Bacteria; p__Bacteroidetes; c__Flavobacteriia; o__Flavobacteriales; f__Flavobacteriaceae; g__Flavobacterium; s__	63_k__Bacteria; p__Bacteroidetes; c__bacII; o__bacII-A; f__; g__; s__	0	0	0	0	0	0	0	0	0	0	0	0	0	0	18	0	0	0	0	0	1	0	4
66_k__Bacteria; p__Proteobacteria; c__Gammaproteobacteria; o__Aeromonadales; f__Aeromonadaceae; g__; s__	66_k__Bacteria; p__Gammaproteobacteria; c__gamII; o__Enterobacteriaceae; f__; g__; s__	1	0	0	0	0	0	0	0	0	0	0	0	0	0	0	0	0	1	0	0	0	0	0
67_k__Bacteria; p__Proteobacteria; c__Alphaproteobacteria	67_k__Bacteria; p__Alphaproteobacteria	0	0	0	0	0	0	0	0	0	0	0	0	0	0	0	0	0	0	0	0	0	3	0
71_k__Bacteria; p__Proteobacteria; c__Betaproteobacteria; o__Burkholderiales; f__Comamonadaceae; g__; s__	71_k__Bacteria; p__Betaproteobacteria; c__; o__; f__; g__; s__	0	0	0	0	0	0	0	0	0	0	0	0	0	0	0	0	0	0	0	0	0	0	1
74_k__Bacteria; p__Bacteroidetes; c__Flavobacteriia; o__Flavobacteriales; f__Flavobacteriaceae; g__Flavobacterium; s__	74_k__Bacteria; p__Bacteroidetes; c__bacII; o__bacII-A	0	0	0	0	0	0	0	0	0	1	0	0	0	0	0	0	0	0	0	0	0	0	0
75_k__Bacteria; p__OD1; c__SM2F11; o__; f__; g__; s__	75_Unclassified	0	0	0	0	0	0	0	0	0	0	0	0	0	0	0	0	1	0	0	0	0	0	0
76_k__Bacteria; p__Proteobacteria; c__Deltaproteobacteria; o__Bdellovibrionales; f__Bacteriovoracaceae; g__; s__	76_k__Bacteria; p__; c__; o__; f__; g__; s__	0	0	0	0	0	0	0	0	0	0	0	0	0	0	0	0	0	0	0	0	0	0	2
77_k__Bacteria; p__Bacteroidetes; c__Flavobacteriia; o__; f__; g__; s__	77_k__Bacteria; p__Bacteroidetes; c__; o__; f__; g__; s__	0	0	0	0	0	0	0	0	0	0	0	0	0	0	0	0	0	0	0	0	0	1	0
78_k__Bacteria; p__Actinobacteria; c__Actinobacteria; o__Actinomycetales	78_k__Bacteria; p__Actinobacteria; c__Luna1	0	0	0	0	0	0	0	0	0	0	0	0	0	0	0	0	0	3	0	0	0	0	0
79_k__Bacteria; p__Proteobacteria; c__Gammaproteobacteria; o__Xanthomonadales; f__Sinobacteraceae; g__Nevskia; s__ramosa	79_k__Bacteria	0	0	0	1	0	0	0	0	0	0	0	0	0	0	0	0	0	0	0	0	0	0	0
81_k__Bacteria; p__Actinobacteria; c__Actinobacteria; o__Actinomycetales; f__Mycobacteriaceae; g__Mycobacterium	81_k__Bacteria; p__Actinobacteria; c__acTH2; o__Myco; f__; g__; s__	0	0	0	3	0	0	0	0	0	0	0	0	0	0	0	0	0	0	0	0	0	0	0
82_k__Bacteria	82_Unclassified	0	0	0	0	0	0	0	0	0	0	0	0	0	0	0	0	0	0	0	0	1	0	0
85_k__Bacteria; p__Proteobacteria; c__Betaproteobacteria	85_k__Bacteria; p__Betaproteobacteria	0	0	0	0	0	0	0	0	0	0	0	0	0	0	0	0	0	0	0	0	0	1	0
86_Unclassified	86_Unclassified	0	0	0	0	0	0	0	0	1	0	0	0	0	0	0	0	0	0	0	0	0	0	0
87_k__Bacteria; p__Cyanobacteria; c__4C0d-2; o__YS2; f__; g__; s__	87_Unclassified	0	0	0	0	0	0	0	0	3	0	0	0	0	0	0	0	0	0	0	0	0	0	0
88_k__Bacteria; p__Proteobacteria; c__Betaproteobacteria; o__Burkholderiales; f__Comamonadaceae; g__Limnohabitans	88_k__Bacteria; p__Betaproteobacteria	0	0	0	0	0	0	1	0	0	0	1	1	0	0	0	0	0	0	0	0	0	0	0
89_k__Bacteria; p__Actinobacteria; c__Actinobacteria; o__Actinomycetales	89_k__Bacteria; p__Actinobacteria	1	0	0	0	2	0	0	0	1	0	0	0	2	0	0	0	0	1	0	1	0	0	0
91_k__Bacteria; p__TM7; c__TM7-3; o__I025; f__Rs-045; g__; s__	91_k__Bacteria	0	0	0	0	0	0	0	0	0	0	3	0	0	0	0	0	0	0	0	0	0	0	0
92_k__Bacteria; p__Actinobacteria; c__Actinobacteria; o__Actinomycetales; f__Microbacteriaceae; g__Cryobacterium; s__	92_k__Bacteria; p__Actinobacteria; c__Luna3; o__; f__; g__; s__	0	1	2	0	0	0	0	0	0	0	0	0	0	0	0	0	0	0	0	0	0	0	0
93_k__Bacteria; p__Proteobacteria; c__Betaproteobacteria; o__Burkholderiales; f__Comamonadaceae; g__Polaromonas; s__	93_k__Bacteria; p__Betaproteobacteria; c__betI; o__R-BT065; f__Lhab-A2; g__; s__	0	0	0	0	0	0	0	0	0	0	0	0	0	0	0	0	0	1	0	0	0	0	0
94_k__Bacteria; p__Proteobacteria; c__Betaproteobacteria; o__Burkholderiales; f__Comamonadaceae; g__Limnohabitans	94_k__Bacteria; p__Betaproteobacteria	2	0	0	0	0	0	0	5	0	3	5	1	0	1	0	0	0	0	2	0	1	0	1
95_k__Bacteria; p__Bacteroidetes; c__Flavobacteriia; o__Flavobacteriales; f__Flavobacteriaceae; g__Flavobacterium; s__	95_k__Bacteria; p__Bacteroidetes; c__bacII; o__bacII-A	0	1	0	0	0	0	0	1	0	1	3	2	0	0	0	0	2	0	0	2	0	0	0
98_k__Bacteria; p__Actinobacteria; c__Actinobacteria; o__Actinomycetales; f__ACK-M1; g__; s__	98_k__Bacteria; p__Actinobacteria; c__acI; o__acI-B	0	0	0	0	0	0	0	0	0	0	0	0	0	0	0	2	0	0	0	0	0	0	0
99_k__Bacteria; p__Proteobacteria; c__Alphaproteobacteria	99_k__Bacteria	2	0	0	0	0	0	0	0	0	0	0	0	0	0	0	0	0	0	0	0	0	0	0
100_k__Bacteria; p__Proteobacteria; c__Betaproteobacteria; o__Methylophilales; f__; g__; s__	100_k__Bacteria; p__Betaproteobacteria; c__betIV; o__LD28; f__; g__; s__	3	0	0	0	0	0	1	0	0	0	0	0	8	1	0	2	0	2	0	7	0	3	0
101_k__Bacteria; p__Proteobacteria; c__Alphaproteobacteria; o__Rickettsiales; f__Rickettsiaceae; g__; s__	101_k__Bacteria; p__Alphaproteobacteria	0	0	0	0	0	0	0	0	1	0	0	5	0	0	0	0	0	0	0	0	0	0	0
102_k__Bacteria	102_k__Bacteria	0	0	0	0	0	0	0	0	0	0	0	0	2	0	0	3	0	0	0	0	0	12	0
103_k__Bacteria; p__Fusobacteria; c__Fusobacteria; o__Fusobacteriales; f__Fusobacteriaceae; g__Fusobacterium; s__necrophorum	103_Unclassified	0	0	0	6	0	0	0	0	0	0	0	0	0	0	0	0	0	0	0	0	0	0	0
105_k__Bacteria; p__Actinobacteria; c__Actinobacteria; o__Actinomycetales; f__ACK-M1; g__; s__	105_k__Bacteria; p__Actinobacteria	1	0	0	0	0	0	0	0	0	0	0	0	0	0	0	0	0	0	0	0	0	0	0
106_k__Bacteria; p__Bacteroidetes; c__Flavobacteriia; o__Flavobacteriales; f__Flavobacteriaceae; g__Flavobacterium; s__	106_k__Bacteria; p__Bacteroidetes; c__bacII; o__bacII-A; f__; g__; s__	0	0	0	0	0	0	0	0	0	1	1	1	0	0	0	0	0	0	0	0	0	0	0
107_k__Bacteria; p__Bacteroidetes; c__Flavobacteriia; o__Flavobacteriales; f__Flavobacteriaceae; g__Flavobacterium	107_k__Bacteria; p__Bacteroidetes; c__bacII; o__bacII-A; f__; g__; s__	0	0	0	0	0	0	0	1	0	3	0	3	0	1	0	0	2	0	1	0	0	0	1
108_k__Bacteria; p__Proteobacteria; c__Betaproteobacteria	108_k__Bacteria; p__Betaproteobacteria	0	0	0	0	0	0	1	0	0	0	0	0	0	0	0	0	0	0	0	0	0	0	0
109_k__Bacteria; p__Actinobacteria; c__Actinobacteria; o__Actinomycetales; f__ACK-M1; g__; s__	109_k__Bacteria; p__Actinobacteria; c__acI; o__acI-A; f__acI-A3; g__; s__	0	0	0	0	0	2	0	0	0	0	0	0	0	0	0	0	0	0	0	0	0	0	0
112_k__Bacteria; p__Bacteroidetes; c__Flavobacteriia; o__Flavobacteriales; f__Cryomorphaceae; g__Fluviicola; s__	112_k__Bacteria; p__Bacteroidetes; c__bacV; o__; f__; g__; s__	0	0	0	0	0	0	0	0	0	0	0	0	0	0	0	0	0	0	0	0	0	1	0
114_k__Bacteria; p__Proteobacteria; c__Betaproteobacteria	114_k__Bacteria	0	0	0	0	0	0	0	0	0	0	0	0	0	0	0	0	0	0	0	0	0	7	0
115_k__Bacteria; p__Actinobacteria; c__Actinobacteria; o__Actinomycetales; f__Microbacteriaceae; g__Candidatus Rhodoluna; s__	115_k__Bacteria; p__Actinobacteria; c__Luna1; o__Luna1-A3; f__; g__; s__	0	0	0	0	0	0	0	0	0	0	1	0	0	0	0	0	0	0	0	0	0	0	0
117_k__Bacteria; p__OP3; c__koll11; o__GIF10; f__kpj58rc; g__; s__	117_Unclassified	0	0	0	0	0	0	0	0	0	0	0	0	0	0	0	0	0	1	0	0	0	0	0
118_k__Bacteria; p__Actinobacteria; c__Actinobacteria; o__Actinomycetales; f__ACK-M1; g__; s__	118_k__Bacteria; p__Actinobacteria; c__acI; o__acI-A	0	1	0	0	0	0	0	0	0	0	0	0	0	0	0	0	0	0	0	0	0	0	0
119_k__Bacteria; p__OD1; c__ABY1; o__; f__; g__; s__	119_Unclassified	0	0	0	0	0	0	0	0	4	0	0	0	0	0	0	0	0	0	0	0	0	0	0
120_k__Bacteria; p__Actinobacteria; c__Actinobacteria; o__Actinomycetales; f__Microbacteriaceae; g__Cryobacterium; s__	120_k__Bacteria; p__Actinobacteria; c__Luna1	0	0	0	0	0	0	0	0	0	0	3	0	0	1	2	0	0	0	0	0	0	0	0
121_k__Bacteria; p__Proteobacteria; c__Betaproteobacteria; o__Burkholderiales; f__Comamonadaceae	121_k__Bacteria; p__Betaproteobacteria	0	0	0	0	0	0	0	0	0	0	0	0	0	0	0	0	0	0	0	3	0	0	0
122_k__Bacteria; p__Proteobacteria; c__Betaproteobacteria; o__Burkholderiales; f__Comamonadaceae; g__Limnohabitans	122_k__Bacteria; p__Betaproteobacteria	0	0	0	0	0	0	0	0	0	0	2	2	0	0	0	3	0	0	0	0	0	0	0
125_k__Bacteria; p__Proteobacteria; c__Alphaproteobacteria; o__Sphingomonadales	125_k__Bacteria; p__Alphaproteobacteria; c__alfIV	0	0	0	0	0	0	0	0	0	0	0	0	0	0	0	0	0	0	0	0	0	0	9
126_k__Bacteria; p__Proteobacteria; c__Betaproteobacteria; o__Burkholderiales; f__Comamonadaceae	126_k__Bacteria; p__Betaproteobacteria; c__betI	0	0	0	1	2	4	1	0	0	0	0	1	1	3	0	2	0	1	2	1	1	2	2
128_k__Bacteria; p__Bacteroidetes; c__Flavobacteriia; o__Flavobacteriales; f__Flavobacteriaceae; g__Flavobacterium; s__	128_k__Bacteria; p__Bacteroidetes; c__bacII; o__bacII-A; f__; g__; s__	0	0	0	0	0	0	0	0	0	0	0	0	0	0	0	0	1	0	0	1	0	0	0
129_k__Bacteria; p__Proteobacteria; c__Alphaproteobacteria; o__Ellin329; f__; g__; s__	129_k__Bacteria; p__Alphaproteobacteria; c__alfIV; o__alfIV-A; f__; g__; s__	0	0	0	0	0	0	0	0	0	0	0	0	0	0	0	1	0	0	0	0	0	0	0
130_k__Bacteria; p__Bacteroidetes; c__Sphingobacteriia; o__Sphingobacteriales	130_k__Bacteria; p__Bacteroidetes	0	0	0	0	0	0	0	0	0	4	0	0	0	0	0	0	0	0	0	0	0	0	0
132_k__Bacteria; p__Actinobacteria; c__Actinobacteria; o__Actinomycetales; f__Microbacteriaceae; g__Candidatus Rhodoluna; s__	132_k__Bacteria; p__Actinobacteria; c__Luna1; o__Luna1-A3; f__; g__; s__	0	0	0	0	0	0	0	0	0	0	0	0	0	0	0	0	0	0	0	0	2	0	0
133_k__Bacteria; p__TM7; c__TM7-3; o__EW055; f__; g__; s__	133_k__Bacteria	0	0	0	0	0	0	0	0	1	0	0	0	0	0	0	0	0	0	0	0	0	0	0
135_k__Bacteria; p__Proteobacteria; c__Betaproteobacteria; o__Burkholderiales; f__Oxalobacteraceae; g__Polynucleobacter; s__	135_k__Bacteria; p__Betaproteobacteria; c__betII; o__Pnec; f__PnecC; g__; s__	0	0	0	0	0	0	0	0	0	0	0	0	1	0	0	0	0	0	0	0	0	0	0
136_k__Bacteria; p__Proteobacteria; c__Betaproteobacteria; o__Methylophilales; f__; g__; s__	136_k__Bacteria; p__Betaproteobacteria; c__R-BT065; o__; f__; g__; s__	0	0	0	0	0	0	0	0	0	0	0	0	0	0	0	0	0	0	0	0	0	0	2
139_k__Bacteria; p__Proteobacteria; c__Betaproteobacteria	139_k__Bacteria; p__Betaproteobacteria	0	0	1	0	0	0	0	0	0	0	0	0	0	0	0	0	0	0	0	0	0	0	0
140_k__Bacteria; p__Bacteroidetes; c__Sphingobacteriia; o__Sphingobacteriales; f__Flexibacteraceae; g__Arcicella; s__	140_k__Bacteria; p__Bacteroidetes; c__bacIII; o__bacIII-A; f__PRD01a001B; g__; s__	0	0	0	0	1	0	0	0	0	0	1	0	0	0	1	0	1	0	0	0	0	0	0
141_k__Bacteria; p__Bacteroidetes; c__Flavobacteriia; o__Flavobacteriales; f__Flavobacteriaceae; g__Flavobacterium; s__	141_k__Bacteria; p__Bacteroidetes; c__bacII; o__bacII-A; f__; g__; s__	2	0	8	4	1	0	0	29	12	113	9	15	31	46	118	0	97	0	23	44	25	2	156
142_k__Bacteria; p__Proteobacteria; c__Betaproteobacteria; o__Burkholderiales	142_k__Bacteria; p__Betaproteobacteria; c__betVII; o__betVII-B1; f__; g__; s__	11	2	2	3	0	3	2	0	2	0	0	0	2	0	0	1	0	8	0	10	0	3	0
143_k__Bacteria	143_k__Bacteria	0	0	0	0	0	0	0	0	0	0	2	0	0	0	0	0	0	0	0	0	0	0	0
144_k__Bacteria; p__Proteobacteria; c__Betaproteobacteria; o__Burkholderiales; f__Comamonadaceae; g__; s__	144_k__Bacteria; p__Betaproteobacteria; c__; o__; f__; g__; s__	0	0	0	0	0	0	0	0	0	0	0	0	0	1	0	0	0	0	0	0	0	0	0
149_k__Bacteria; p__TM7; c__TM7-3; o__; f__; g__; s__	149_k__Bacteria	0	0	0	0	0	0	0	0	0	0	0	0	0	0	0	0	0	0	0	0	0	0	1
150_k__Bacteria; p__Proteobacteria; c__Betaproteobacteria	150_Unclassified	0	0	0	0	0	0	0	1	0	0	0	0	0	0	0	0	0	0	0	0	0	0	0
151_k__Bacteria; p__Bacteroidetes; c__Sphingobacteriia; o__Sphingobacteriales; f__Chitinophagaceae; g__; s__	151_k__Bacteria; p__Bacteroidetes; c__Sphingobacterales; o__bacI; f__bacI-A; g__bacI-A1; s__	4	2	2	13	22	14	19	0	11	4	34	0	81	20	7	40	19	10	14	23	2	66	13
154_k__Bacteria; p__Actinobacteria; c__Actinobacteria; o__Actinomycetales; f__Microbacteriaceae; g__Candidatus Rhodoluna; s__	154_k__Bacteria; p__Actinobacteria; c__Luna1; o__Luna1-A3; f__; g__; s__	0	0	0	0	0	0	0	1	0	0	0	0	0	0	0	0	0	0	0	0	0	0	0
158_k__Bacteria; p__Bacteroidetes; c__Flavobacteriia; o__Flavobacteriales; f__Flavobacteriaceae; g__Flavobacterium	158_k__Bacteria; p__Bacteroidetes; c__bacII; o__bacII-A	0	0	0	0	0	0	0	0	0	1	0	0	0	0	0	0	0	0	0	0	0	0	0
159_k__Bacteria; p__Proteobacteria; c__Alphaproteobacteria; o__Rhodobacterales; f__Rhodobacteraceae; g__Rhodobacter; s__	159_k__Bacteria; p__Alphaproteobacteria; c__Rhodobacteraceae; o__GKS59; f__; g__; s__	0	0	0	0	0	0	0	0	0	0	1	0	0	0	0	0	0	0	0	0	0	0	0
160_k__Bacteria; p__Bacteroidetes; c__Flavobacteriia; o__Flavobacteriales; f__Flavobacteriaceae; g__Flavobacterium; s__	160_k__Bacteria; p__Bacteroidetes; c__bacII; o__bacII-A; f__; g__; s__	0	0	0	0	0	0	0	0	0	0	0	0	1	0	0	0	0	0	0	0	0	0	0
163_k__Bacteria; p__Bacteroidetes; c__Sphingobacteriia; o__Sphingobacteriales; f__Flexibacteraceae; g__Arcicella; s__	163_k__Bacteria; p__Bacteroidetes; c__bacIII; o__bacIII-A; f__PRD01a001B; g__; s__	0	0	0	0	0	0	0	2	0	1	0	0	1	0	0	0	1	1	0	0	6	1	1
165_k__Bacteria; p__Bacteroidetes	165_k__Bacteria; p__Bacteroidetes	0	0	0	0	0	0	0	0	0	0	0	0	0	0	0	0	0	0	0	1	0	0	0
167_k__Bacteria; p__Proteobacteria; c__Betaproteobacteria	167_k__Bacteria; p__Betaproteobacteria; c__R-BT065; o__; f__; g__; s__	0	0	0	0	0	0	0	0	0	0	0	0	0	0	0	0	0	0	3	0	0	0	0
168_k__Bacteria; p__Actinobacteria; c__Actinobacteria; o__Actinomycetales; f__ACK-M1; g__; s__	168_k__Bacteria; p__Actinobacteria; c__acI; o__acI-A	0	0	0	1	0	0	0	0	0	0	0	0	1	0	0	0	0	0	0	1	1	0	0
169_k__Bacteria; p__OD1; c__Mb-NB09; o__; f__; g__; s__	169_Unclassified	0	0	0	0	0	0	0	0	0	0	0	0	0	0	0	0	0	0	0	0	0	0	1
170_k__Bacteria; p__Bacteroidetes; c__Flavobacteriia; o__Flavobacteriales; f__Flavobacteriaceae; g__Flavobacterium	170_k__Bacteria; p__Bacteroidetes; c__bacII; o__bacII-A	0	0	0	0	0	0	0	0	0	3	0	0	0	0	2	0	0	0	0	0	0	0	2
172_k__Bacteria; p__Proteobacteria; c__Alphaproteobacteria	172_k__Bacteria; p__Alphaproteobacteria	0	0	0	0	0	0	0	0	0	0	0	0	0	0	0	0	0	0	0	3	0	0	0
174_k__Bacteria; p__Bacteroidetes; c__Sphingobacteriia; o__Sphingobacteriales	174_k__Bacteria; p__Bacteroidetes; c__bacVI	0	0	0	0	0	0	0	0	0	0	0	0	1	0	0	3	0	0	6	0	0	0	0
176_k__Bacteria; p__Proteobacteria; c__Betaproteobacteria; o__Burkholderiales; f__Comamonadaceae; g__Limnohabitans; s__	176_k__Bacteria; p__Betaproteobacteria; c__betI	0	0	0	0	0	0	0	0	0	0	0	1	0	0	0	0	0	0	0	0	0	0	0
177_k__Bacteria; p__Proteobacteria; c__Betaproteobacteria; o__Methylophilales; f__; g__; s__	177_k__Bacteria; p__Betaproteobacteria; c__betIV; o__; f__; g__; s__	0	0	0	0	1	0	0	0	0	0	3	0	1	1	0	0	0	0	0	2	0	0	0
179_k__Bacteria; p__Proteobacteria; c__Betaproteobacteria; o__Methylophilales	179_k__Bacteria; p__Betaproteobacteria; c__betIV; o__LD28; f__; g__; s__	1	2	15	6	1	4	0	0	4	0	0	0	29	4	0	25	0	6	0	7	0	28	0
181_k__Bacteria; p__Proteobacteria; c__Betaproteobacteria; o__Methylophilales; f__; g__; s__	181_k__Bacteria; p__Betaproteobacteria; c__betIV; o__; f__; g__; s__	0	0	0	0	0	0	0	0	0	0	1	0	0	0	0	0	0	0	0	0	0	0	0
182_k__Bacteria; p__Bacteroidetes; c__Sphingobacteriia; o__Sphingobacteriales; f__Cyclobacteriaceae; g__; s__	182_k__Bacteria; p__Bacteroidetes; c__bacIII; o__Algor; f__; g__; s__	0	0	3	11	92	30	0	0	6	0	0	0	31	2	0	42	1	55	0	6	0	31	0
189_k__Bacteria; p__Proteobacteria; c__Alphaproteobacteria; o__BD7-3; f__; g__; s__	189_k__Bacteria	0	0	0	0	0	0	0	0	0	0	0	0	0	0	0	0	0	0	0	0	0	0	1
190_k__Bacteria; p__Verrucomicrobia; c__Verrucomicrobiae; o__Verrucomicrobiales; f__Verrucomicrobiaceae; g__Akkermansia; s__muciniphila	190_Unclassified	0	0	0	0	0	0	0	0	0	0	0	0	0	0	0	0	0	0	0	0	0	0	1
191_k__Bacteria; p__Actinobacteria; c__Actinobacteria; o__Actinomycetales; f__ACK-M1; g__; s__	191_k__Bacteria; p__Actinobacteria	0	0	0	0	1	0	0	0	0	0	0	0	0	0	0	0	0	0	0	0	0	0	2
192_k__Bacteria; p__Bacteroidetes; c__Sphingobacteriia; o__Sphingobacteriales; f__Flexibacteraceae; g__Arcicella; s__	192_k__Bacteria; p__Bacteroidetes; c__bacIII; o__bacIII-A	0	0	0	0	0	0	1	0	0	0	19	0	0	0	0	0	1	0	0	0	0	0	0
194_k__Bacteria; p__Proteobacteria; c__Gammaproteobacteria; o__Xanthomonadales; f__Xanthomonadaceae; g__; s__	194_k__Bacteria; p__Gammaproteobacteria; c__gamV_(Xanthomonadaceae); o__; f__; g__; s__	0	0	0	0	4	0	0	0	0	0	0	0	0	0	0	0	0	0	0	0	0	0	0
195_k__Bacteria; p__Actinobacteria; c__Actinobacteria; o__Actinomycetales; f__ACK-M1; g__; s__	195_k__Bacteria; p__Actinobacteria; c__acI; o__acI-A; f__Phila; g__; s__	0	0	0	0	0	0	0	0	0	0	0	0	2	1	0	4	0	1	0	0	0	12	0
198_k__Bacteria; p__Proteobacteria; c__Betaproteobacteria; o__Burkholderiales; f__Comamonadaceae; g__; s__	198_k__Bacteria; p__Betaproteobacteria	0	0	0	0	0	0	0	0	0	0	0	0	0	0	0	0	0	2	0	0	0	2	0
199_k__Bacteria; p__Proteobacteria; c__Betaproteobacteria; o__Burkholderiales; f__Comamonadaceae	199_k__Bacteria; p__Betaproteobacteria; c__betI; o__; f__; g__; s__	4	0	0	0	0	0	6	0	0	0	0	0	0	0	0	0	2	0	0	0	0	0	0
200_k__Bacteria; p__Bacteroidetes; c__Sphingobacteriia; o__Sphingobacteriales; f__Flexibacteraceae; g__Arcicella; s__	200_k__Bacteria	0	0	0	0	0	0	0	5	0	0	5	0	1	0	0	0	0	0	0	0	0	0	0
204_k__Bacteria	204_Unclassified	0	0	0	0	1	0	0	0	0	0	0	0	0	0	0	0	0	0	0	0	0	0	0
206_k__Bacteria; p__Actinobacteria; c__Actinobacteria; o__Actinomycetales; f__Microbacteriaceae; g__Candidatus Rhodoluna; s__	206_k__Bacteria; p__Actinobacteria; c__Luna1	0	0	0	0	0	2	0	0	0	0	0	0	0	0	0	0	0	0	0	0	0	0	0
207_k__Bacteria; p__Actinobacteria; c__Actinobacteria; o__Actinomycetales; f__Microbacteriaceae; g__Candidatus Rhodoluna; s__	207_k__Bacteria; p__Actinobacteria; c__Luna1	0	0	0	0	0	0	0	0	0	0	0	0	2	0	0	0	0	0	0	0	0	0	0
208_k__Bacteria; p__Proteobacteria; c__Gammaproteobacteria; o__Legionellales	208_k__Bacteria; p__Gammaproteobacteria; c__; o__; f__; g__; s__	1	0	0	0	0	0	0	0	0	0	0	0	0	0	0	0	0	0	0	0	0	0	0
210_k__Bacteria; p__Proteobacteria; c__Deltaproteobacteria; o__Bdellovibrionales; f__Bdellovibrionaceae; g__Bdellovibrio; s__bacteriovorus	210_k__Bacteria	0	0	0	0	0	0	0	0	0	0	0	0	0	0	0	0	0	0	0	0	0	0	1
215_k__Bacteria; p__Actinobacteria; c__Actinobacteria; o__Actinomycetales; f__ACK-M1; g__; s__	215_k__Bacteria; p__Actinobacteria; c__acI; o__acI-A; f__acI-A5; g__; s__	1	0	0	0	0	0	0	0	0	0	0	0	3	0	0	0	0	0	0	0	0	1	0
216_k__Bacteria; p__Proteobacteria; c__Betaproteobacteria	216_k__Bacteria; p__Betaproteobacteria	0	0	0	0	0	0	0	0	0	0	0	0	0	0	0	0	0	3	0	0	0	0	0
217_k__Bacteria; p__Proteobacteria; c__Betaproteobacteria; o__Burkholderiales	217_k__Bacteria; p__Betaproteobacteria	0	0	1	0	0	0	0	0	0	0	0	0	0	0	3	0	0	0	0	0	0	0	0
218_k__Bacteria; p__Actinobacteria; c__Actinobacteria; o__Actinomycetales; f__ACK-M1; g__; s__	218_k__Bacteria; p__Actinobacteria; c__acI; o__acI-B; f__acI-B1; g__; s__	1	2	16	19	5	6	1	0	20	0	1	0	124	11	0	63	0	29	0	42	2	121	2
219_k__Bacteria; p__Bacteroidetes; c__Flavobacteriia; o__Flavobacteriales; f__Flavobacteriaceae; g__Flavobacterium; s__	219_k__Bacteria; p__Bacteroidetes; c__bacII; o__bacII-A; f__; g__; s__	0	0	0	0	0	0	0	0	0	0	0	0	0	0	1	0	0	0	0	0	0	0	0
220_k__Bacteria; p__Bacteroidetes; c__Sphingobacteriia; o__Sphingobacteriales; f__Flexibacteraceae; g__Arcicella; s__	220_k__Bacteria; p__Bacteroidetes; c__bacIII; o__bacIII-A; f__PRD01a001B; g__; s__	0	0	3	1	0	0	0	0	1	0	0	0	0	0	0	1	0	1	0	0	1	0	0
221_k__Bacteria; p__Proteobacteria; c__Betaproteobacteria; o__Burkholderiales; f__Comamonadaceae	221_k__Bacteria	0	0	0	0	0	0	0	0	0	0	0	0	0	0	0	0	0	0	0	0	0	0	4
223_k__Bacteria; p__Bacteroidetes; c__Flavobacteriia; o__Flavobacteriales; f__Flavobacteriaceae; g__Flavobacterium; s__	223_k__Bacteria; p__Bacteroidetes; c__bacII; o__bacII-A; f__Flavo-A3; g__; s__	0	1	4	0	0	0	0	0	0	19	0	0	1	6	4	7	3	0	1	0	0	0	4
224_k__Bacteria; p__Proteobacteria; c__Betaproteobacteria; o__Burkholderiales; f__Comamonadaceae	224_k__Bacteria; p__Betaproteobacteria	0	0	0	0	9	0	0	0	0	0	0	0	0	0	0	0	0	0	0	0	0	0	0
227_k__Bacteria; p__Actinobacteria; c__Actinobacteria; o__Actinomycetales; f__ACK-M1; g__; s__	227_k__Bacteria; p__Actinobacteria; c__acI; o__acI-A; f__acI-A1; g__; s__	0	0	0	0	0	1	0	0	0	0	0	0	0	0	0	0	0	0	0	0	0	2	0
228_k__Bacteria; p__Bacteroidetes; c__Flavobacteriia; o__Flavobacteriales; f__Cryomorphaceae; g__Fluviicola; s__	228_k__Bacteria; p__Bacteroidetes; c__bacV; o__; f__; g__; s__	0	0	0	0	0	0	0	0	0	0	0	0	0	0	0	1	0	0	0	0	0	0	0
229_k__Bacteria; p__Proteobacteria; c__Betaproteobacteria; o__Burkholderiales; f__Comamonadaceae	229_k__Bacteria; p__Betaproteobacteria	0	0	0	0	0	0	0	0	0	0	0	0	2	0	0	0	0	0	0	0	0	3	0
230_k__Bacteria; p__Proteobacteria; c__Betaproteobacteria; o__Methylophilales; f__; g__; s__	230_k__Bacteria; p__Betaproteobacteria; c__betIV; o__LD28; f__; g__; s__	0	0	0	0	0	0	0	0	0	0	0	0	4	0	0	0	0	0	0	0	0	3	0
231_k__Bacteria; p__Actinobacteria; c__Actinobacteria; o__Actinomycetales	231_k__Bacteria; p__Actinobacteria	0	0	3	0	0	0	0	0	0	0	0	0	1	0	0	0	0	0	0	0	0	0	0
235_k__Bacteria; p__Bacteroidetes; c__Sphingobacteriia; o__Sphingobacteriales; f__; g__; s__	235_k__Bacteria; p__Bacteroidetes; c__bacVI	0	0	0	0	0	0	0	0	0	0	0	0	0	0	0	0	0	0	0	0	0	0	2
238_k__Bacteria; p__Bacteroidetes; c__Sphingobacteriia; o__Sphingobacteriales; f__Cyclobacteriaceae; g__; s__	238_k__Bacteria; p__Bacteroidetes	1	0	1	0	2	1	0	0	0	0	0	0	0	0	0	0	0	4	0	0	0	1	0
239_k__Bacteria; p__Actinobacteria; c__Actinobacteria; o__Actinomycetales; f__Microbacteriaceae; g__Candidatus Rhodoluna; s__	239_k__Bacteria; p__Actinobacteria; c__Luna1; o__Luna1-A3; f__; g__; s__	0	0	0	0	0	0	0	0	0	0	1	0	0	0	0	0	0	0	0	0	1	0	0
244_k__Bacteria; p__Actinobacteria; c__Actinobacteria; o__Actinomycetales; f__Microbacteriaceae; g__Candidatus Rhodoluna; s__	244_k__Bacteria; p__Actinobacteria; c__Luna1; o__Luna1-A3; f__; g__; s__	0	0	0	0	0	0	1	0	0	0	4	1	0	0	0	0	0	0	0	1	1	0	0
245_k__Bacteria; p__Proteobacteria; c__Betaproteobacteria	245_k__Bacteria	2	0	0	0	0	0	0	0	0	0	0	0	0	0	0	0	0	0	0	0	0	0	0
247_k__Bacteria; p__Actinobacteria; c__Actinobacteria; o__Actinomycetales; f__Microbacteriaceae	247_k__Bacteria; p__Actinobacteria; c__acIII; o__Luna2; f__; g__; s__	0	0	0	0	0	0	0	0	1	0	0	0	0	0	0	0	0	0	0	1	1	0	2
248_k__Bacteria; p__Proteobacteria; c__Gammaproteobacteria; o__Legionellales; f__Coxiellaceae	248_k__Bacteria; p__Gammaproteobacteria; c__; o__; f__; g__; s__	0	0	0	0	0	0	0	0	0	0	0	0	0	0	0	0	0	0	0	0	1	0	0
249_k__Bacteria; p__Proteobacteria; c__Epsilonproteobacteria; o__Campylobacterales; f__Campylobacteraceae; g__Arcobacter; s__	249_k__Bacteria; p__Epsilonproteobacteria; c__; o__; f__; g__; s__	0	0	0	0	0	0	0	0	0	0	4	0	0	0	0	0	0	0	0	0	0	0	0
250_k__Bacteria; p__Bacteroidetes; c__Sphingobacteriia; o__Sphingobacteriales; f__Flexibacteraceae; g__Arcicella; s__	250_k__Bacteria; p__Bacteroidetes; c__bacIII; o__bacIII-A; f__PRD01a001B; g__; s__	0	0	1	0	0	0	0	8	0	3	2	0	2	3	0	0	2	0	0	1	1	0	3
251_k__Bacteria; p__Bacteroidetes; c__Flavobacteriia; o__Flavobacteriales; f__Flavobacteriaceae; g__Flavobacterium; s__	251_k__Bacteria; p__Bacteroidetes; c__bacII; o__bacII-A; f__; g__; s__	0	0	0	0	0	0	0	0	0	0	0	0	0	0	0	0	0	0	0	1	0	0	1
252_k__Bacteria; p__Bacteroidetes	252_k__Bacteria	0	0	0	0	0	0	0	0	0	0	0	0	0	0	1	0	0	0	0	0	0	0	0
253_k__Bacteria; p__Actinobacteria; c__Actinobacteria; o__Actinomycetales	253_k__Bacteria; p__Actinobacteria	0	1	0	0	0	0	0	0	0	0	0	0	0	0	0	0	0	0	0	0	0	0	0
254_k__Bacteria; p__Bacteroidetes; c__Sphingobacteriia; o__Sphingobacteriales; f__Flexibacteraceae; g__Arcicella; s__	254_k__Bacteria; p__Bacteroidetes; c__bacIII; o__bacIII-A; f__PRD01a001B; g__; s__	0	0	0	0	0	0	0	0	1	1	2	0	0	0	1	0	0	0	0	0	1	0	0
256_k__Bacteria; p__Bacteroidetes; c__Sphingobacteriia; o__Sphingobacteriales; f__Chitinophagaceae; g__; s__	256_k__Bacteria; p__Bacteroidetes	0	0	0	0	0	0	0	0	0	0	0	0	0	0	0	3	0	0	0	0	0	2	0
258_k__Bacteria; p__Bacteroidetes; c__Flavobacteriia; o__Flavobacteriales; f__Flavobacteriaceae; g__Flavobacterium; s__	258_k__Bacteria; p__Bacteroidetes; c__bacII; o__bacII-A; f__; g__; s__	0	0	0	0	0	0	0	0	0	0	0	1	0	0	2	0	0	0	0	0	0	0	1
259_k__Bacteria; p__Cyanobacteria; c__Chloroplast; o__Chlorophyta; f__Mamiellaceae; g__; s__	259_k__Bacteria	0	0	0	0	0	0	0	0	0	0	0	0	0	0	0	0	0	0	0	0	0	1	0
260_k__Bacteria; p__Proteobacteria; c__Betaproteobacteria	260_k__Bacteria; p__Betaproteobacteria	0	0	0	0	0	0	0	0	0	0	0	0	0	1	0	0	0	0	0	0	0	0	0
261_k__Bacteria; p__Proteobacteria; c__Betaproteobacteria; o__Methylophilales	261_k__Bacteria; p__Betaproteobacteria; c__betIV; o__; f__; g__; s__	0	0	0	0	0	0	0	0	0	0	0	0	0	2	0	0	0	0	0	0	0	0	0
265_k__Bacteria; p__Bacteroidetes; c__Flavobacteriia; o__Flavobacteriales; f__Flavobacteriaceae; g__Flavobacterium; s__	265_k__Bacteria; p__Bacteroidetes; c__bacII; o__bacII-A	0	0	0	0	0	0	0	0	0	0	0	0	0	0	3	0	3	0	0	0	0	0	1
266_k__Bacteria; p__Proteobacteria; c__Betaproteobacteria	266_k__Bacteria; p__Betaproteobacteria	0	0	1	0	0	0	0	0	0	0	0	0	0	0	0	0	0	0	0	0	0	0	0
267_k__Bacteria; p__Bacteroidetes; c__Flavobacteriia; o__Flavobacteriales; f__Flavobacteriaceae; g__Flavobacterium; s__	267_k__Bacteria; p__Bacteroidetes; c__bacII; o__bacII-A; f__Flavo-A3; g__; s__	0	0	0	0	0	0	0	0	0	2	2	0	0	0	2	0	9	0	5	5	0	0	0
268_k__Bacteria; p__Proteobacteria; c__Betaproteobacteria	268_k__Bacteria; p__Betaproteobacteria; c__R-BT065; o__; f__; g__; s__	0	0	0	0	0	0	0	0	0	0	1	0	0	0	0	0	0	0	0	0	0	0	3
269_k__Bacteria; p__Actinobacteria; c__Actinobacteria; o__Actinomycetales	269_k__Bacteria; p__Actinobacteria; c__Luna1; o__; f__; g__; s__	0	0	0	0	0	0	0	0	0	0	0	0	0	0	1	0	0	0	0	0	0	0	0
271_k__Bacteria; p__Proteobacteria; c__Betaproteobacteria	271_k__Bacteria; p__Betaproteobacteria; c__R-BT065; o__; f__; g__; s__	0	0	0	0	0	0	0	0	0	0	0	0	0	0	0	0	0	0	0	0	1	0	0
272_k__Bacteria; p__Proteobacteria; c__Alphaproteobacteria; o__Rhizobiales	272_k__Bacteria; p__Alphaproteobacteria	0	0	0	0	0	0	0	0	0	0	1	0	0	0	0	0	0	0	0	0	0	0	0
273_k__Bacteria; p__Proteobacteria; c__Betaproteobacteria	273_k__Bacteria; p__Betaproteobacteria	0	0	0	1	0	0	1	0	0	0	0	0	0	0	0	0	0	0	0	0	0	0	0
274_k__Bacteria; p__Proteobacteria; c__Betaproteobacteria; o__Burkholderiales; f__Comamonadaceae	274_k__Bacteria; p__Betaproteobacteria	18	0	0	0	0	0	0	0	0	0	0	0	0	0	0	0	0	0	0	0	0	0	3
275_k__Bacteria; p__Proteobacteria; c__Betaproteobacteria; o__Burkholderiales; f__Comamonadaceae	275_k__Bacteria; p__Betaproteobacteria	0	0	0	0	0	0	0	0	0	0	0	0	0	0	0	2	0	0	0	0	0	1	0
276_k__Bacteria; p__Actinobacteria; c__Actinobacteria; o__Actinomycetales	276_k__Bacteria; p__Actinobacteria	4	0	0	0	0	0	0	0	0	0	0	0	0	0	0	0	0	0	0	0	0	0	0
278_k__Bacteria; p__Bacteroidetes	278_k__Bacteria; p__Bacteroidetes; c__bacII; o__bacII-A	0	0	0	0	0	0	0	0	0	4	0	0	0	0	0	0	0	0	0	0	0	0	2
279_k__Bacteria; p__Bacteroidetes; c__Flavobacteriia; o__; f__; g__; s__	279_k__Bacteria; p__Bacteroidetes; c__B90.1; o__; f__; g__; s__	0	0	0	0	0	0	0	0	0	0	0	0	4	3	0	5	0	2	0	0	0	0	0
281_k__Bacteria; p__Bacteroidetes; c__Sphingobacteriia; o__Sphingobacteriales; f__Flexibacteraceae; g__Arcicella; s__	281_k__Bacteria; p__Bacteroidetes; c__bacIII; o__bacIII-A; f__PRD01a001B; g__; s__	0	0	0	0	0	0	0	0	1	0	0	0	0	0	0	0	0	0	0	0	0	0	0
282_k__Bacteria; p__Bacteroidetes; c__Flavobacteriia; o__Flavobacteriales; f__Flavobacteriaceae; g__Flavobacterium	282_k__Bacteria; p__Bacteroidetes; c__bacII; o__bacII-A; f__; g__; s__	1	0	0	0	0	0	0	1	2	6	1	1	1	4	1	0	3	0	0	2	0	0	6
284_k__Bacteria; p__Actinobacteria; c__Actinobacteria; o__Actinomycetales; f__Microbacteriaceae; g__Cryobacterium; s__	284_k__Bacteria; p__Actinobacteria	0	0	0	0	0	0	0	0	0	0	0	0	0	0	0	0	0	0	0	1	0	0	0
285_k__Bacteria; p__Proteobacteria; c__Betaproteobacteria; o__Burkholderiales; f__Comamonadaceae; g__Limnohabitans	285_k__Bacteria; p__Betaproteobacteria	0	0	0	1	0	0	0	0	0	0	0	0	0	0	0	0	0	0	0	0	0	0	0
286_k__Bacteria; p__Proteobacteria; c__Betaproteobacteria; o__Procabacteriales; f__Procabacteriaceae; g__; s__	286_k__Bacteria; p__Betaproteobacteria; c__; o__; f__; g__; s__	0	0	0	0	0	0	0	0	0	0	0	0	0	0	0	0	4	0	0	0	0	0	0
287_k__Bacteria; p__Proteobacteria; c__Betaproteobacteria; o__Methylophilales; f__; g__; s__	287_k__Bacteria; p__Betaproteobacteria; c__betIV; o__LD28; f__; g__; s__	0	0	0	0	0	0	0	0	0	0	0	0	0	0	0	1	0	0	0	0	0	0	0
288_k__Bacteria; p__Bacteroidetes; c__Bacteroidia; o__Bacteroidales; f__S24-7; g__; s__	288_Unclassified	0	0	0	0	0	0	0	1	0	0	0	0	0	0	0	0	0	0	0	0	0	0	0
289_k__Bacteria; p__Proteobacteria; c__Betaproteobacteria; o__Methylophilales	289_k__Bacteria; p__Betaproteobacteria; c__betIV; o__; f__; g__; s__	6	0	3	14	11	13	6	2	3	0	13	0	2	1	0	8	1	13	1	15	3	3	0
290_k__Bacteria; p__Actinobacteria; c__Actinobacteria; o__Actinomycetales; f__Microbacteriaceae; g__Candidatus Rhodoluna; s__	290_k__Bacteria; p__Actinobacteria; c__Luna1; o__Luna1-A3; f__; g__; s__	1	0	0	0	0	0	1	5	1	1	8	2	0	0	1	0	2	0	0	2	1	0	0
292_k__Bacteria; p__Proteobacteria; c__Alphaproteobacteria; o__Sphingomonadales; f__Sphingomonadaceae; g__; s__	292_k__Bacteria; p__Alphaproteobacteria; c__alfIV; o__alfIV-B	0	0	2	0	0	0	0	0	0	0	0	0	0	0	0	0	0	0	0	0	0	0	0
293_k__Bacteria; p__Proteobacteria; c__Betaproteobacteria; o__Burkholderiales; f__Comamonadaceae; g__; s__	293_k__Bacteria; p__Betaproteobacteria	0	0	0	0	0	0	0	0	0	0	0	1	0	0	0	0	0	0	0	0	0	0	0
294_k__Bacteria; p__Proteobacteria; c__Betaproteobacteria	294_k__Bacteria; p__Betaproteobacteria	0	0	0	0	0	0	0	0	0	0	0	0	0	0	0	0	0	0	0	0	0	1	0
295_k__Bacteria; p__Actinobacteria; c__Actinobacteria; o__Actinomycetales; f__; g__; s__	295_k__Bacteria; p__Actinobacteria	0	0	0	0	0	0	0	0	0	0	0	0	0	0	0	0	1	0	0	0	0	0	0
297_k__Bacteria; p__Proteobacteria; c__Alphaproteobacteria; o__Sphingomonadales; f__Erythrobacteraceae	297_k__Bacteria; p__Alphaproteobacteria; c__alfIV	0	2	0	0	0	0	0	0	0	0	0	0	0	0	0	0	0	0	0	0	0	0	0
298_k__Bacteria; p__Proteobacteria; c__Alphaproteobacteria	298_k__Bacteria	0	0	0	0	0	0	0	0	0	0	0	0	0	0	0	0	1	0	0	0	0	0	0
299_k__Bacteria; p__Actinobacteria; c__Actinobacteria; o__Actinomycetales; f__ACK-M1; g__; s__	299_k__Bacteria; p__Actinobacteria; c__acI; o__acI-A	2	0	5	0	3	1	0	0	0	0	1	0	8	0	0	1	0	1	0	3	0	10	0
300_k__Bacteria; p__Proteobacteria; c__Alphaproteobacteria; o__Sphingomonadales	300_k__Bacteria; p__Alphaproteobacteria; c__alfIV; o__alfIV-A; f__; g__; s__	0	0	0	0	0	0	0	0	0	0	0	0	0	0	0	0	0	0	0	0	14	0	0
301_k__Bacteria; p__Proteobacteria; c__Betaproteobacteria	301_k__Bacteria; p__Betaproteobacteria	0	0	0	0	8	0	0	0	0	0	0	0	0	0	0	0	0	0	0	0	0	0	0
302_k__Bacteria; p__Bacteroidetes; c__Flavobacteriia; o__Flavobacteriales; f__Flavobacteriaceae; g__Flavobacterium; s__	302_k__Bacteria; p__Bacteroidetes; c__bacII; o__bacII-A; f__; g__; s__	0	0	0	0	0	0	0	0	0	1	0	0	0	0	2	0	0	0	0	0	0	0	1
303_k__Bacteria; p__Proteobacteria; c__Alphaproteobacteria; o__Sphingomonadales; f__Sphingomonadaceae; g__Novosphingobium	303_k__Bacteria; p__Alphaproteobacteria; c__alfIV	0	0	0	0	0	0	0	0	0	0	1	0	0	0	0	0	0	0	0	0	0	0	0
304_k__Bacteria; p__Bacteroidetes; c__Sphingobacteriia; o__Sphingobacteriales; f__Flexibacteraceae; g__Arcicella; s__	304_k__Bacteria; p__Bacteroidetes; c__bacIII; o__bacIII-A; f__PRD01a001B; g__; s__	0	0	0	0	0	0	0	1	0	0	3	0	0	0	0	0	0	0	0	0	0	0	0
305_k__Bacteria; p__Actinobacteria; c__Actinobacteria; o__Actinomycetales; f__ACK-M1; g__; s__	305_k__Bacteria; p__Actinobacteria; c__acI; o__acI-A	0	0	0	0	0	0	0	0	0	0	0	0	0	0	0	2	0	0	0	0	0	0	0
306_k__Bacteria; p__Bacteroidetes; c__Sphingobacteriia; o__Sphingobacteriales; f__; g__; s__	306_k__Bacteria; p__Bacteroidetes; c__bacVI; o__; f__; g__; s__	0	0	0	0	0	0	0	0	0	0	0	0	0	1	0	0	0	0	0	0	0	0	0
308_k__Bacteria; p__Proteobacteria; c__Alphaproteobacteria; o__Rhodobacterales; f__Rhodobacteraceae; g__Rhodobacter; s__	308_k__Bacteria; p__Alphaproteobacteria	0	0	0	0	0	0	0	0	0	0	0	0	0	0	0	0	0	0	0	2	0	0	0
309_k__Bacteria; p__Proteobacteria; c__Betaproteobacteria; o__Burkholderiales; f__Comamonadaceae; g__Limnohabitans; s__	309_k__Bacteria; p__Betaproteobacteria; c__betI; o__R-BT065; f__Lhab-A1; g__; s__	0	0	0	0	0	0	0	0	0	0	0	0	0	0	0	0	0	1	0	0	0	0	0
310_k__Bacteria	310_k__Bacteria; p__Actinobacteria; c__Luna1	0	0	0	0	0	0	0	0	0	0	1	0	0	0	0	0	0	0	0	0	0	0	0
311_k__Bacteria; p__Proteobacteria; c__Betaproteobacteria; o__Burkholderiales; f__Comamonadaceae	311_k__Bacteria; p__Betaproteobacteria; c__; o__; f__; g__; s__	0	2	0	0	1	0	0	0	0	0	0	5	0	6	0	0	0	0	0	0	0	1	0
312_k__Bacteria; p__Bacteroidetes; c__Sphingobacteriia; o__Sphingobacteriales; f__Flexibacteraceae; g__Arcicella; s__	312_k__Bacteria; p__Bacteroidetes; c__bacIII; o__bacIII-A; f__PRD01a001B; g__; s__	0	0	0	0	0	0	0	1	0	0	0	0	0	0	0	0	0	0	0	0	0	0	0
313_k__Bacteria; p__Bacteroidetes; c__Sphingobacteriia; o__Sphingobacteriales; f__Chitinophagaceae; g__; s__	313_k__Bacteria; p__Bacteroidetes; c__Sphingobacterales; o__bacI; f__bacI-A; g__bacI-A1; s__	0	0	0	0	0	0	0	0	0	0	0	0	1	0	0	0	0	0	0	0	0	1	0
314_k__Bacteria; p__Proteobacteria; c__Alphaproteobacteria; o__Rickettsiales; f__; g__; s__	314_k__Bacteria; p__Alphaproteobacteria	0	0	0	0	0	0	0	0	0	0	0	0	2	0	0	0	0	0	0	0	0	1	0
316_k__Bacteria; p__Bacteroidetes; c__Flavobacteriia; o__Flavobacteriales; f__Flavobacteriaceae; g__Flavobacterium; s__	316_k__Bacteria; p__Bacteroidetes; c__bacII; o__bacII-A	0	0	0	0	0	0	0	0	0	0	0	0	0	2	0	11	0	0	0	0	0	0	0
317_k__Bacteria; p__Proteobacteria; c__Alphaproteobacteria; o__Sphingomonadales; f__Sphingomonadaceae; g__Novosphingobium	317_k__Bacteria; p__Alphaproteobacteria; c__alfIV; o__alfIV-A	0	0	1	0	0	0	0	0	0	0	0	0	0	0	0	0	0	0	0	0	0	0	0
318_k__Bacteria; p__Bacteroidetes; c__Flavobacteriia; o__Flavobacteriales; f__Cryomorphaceae; g__; s__	318_k__Bacteria; p__Bacteroidetes; c__bacV; o__; f__; g__; s__	0	0	0	0	0	0	0	0	0	0	0	0	0	0	5	0	0	0	0	0	0	0	0
319_k__Bacteria; p__Proteobacteria; c__Alphaproteobacteria; o__Rhodobacterales; f__Rhodobacteraceae; g__Rhodobacter; s__	319_k__Bacteria; p__Alphaproteobacteria; c__alfVI; o__; f__; g__; s__	0	0	0	0	0	0	0	0	0	0	0	0	1	0	0	0	0	0	0	0	0	0	0
320_k__Bacteria; p__Bacteroidetes; c__Flavobacteriia; o__Flavobacteriales	320_k__Bacteria; p__Bacteroidetes	0	0	0	0	0	0	0	0	0	1	0	0	0	0	0	0	0	0	0	0	0	0	0
321_k__Bacteria; p__Actinobacteria; c__Actinobacteria; o__Actinomycetales; f__ACK-M1; g__; s__	321_k__Bacteria; p__Actinobacteria; c__acI; o__acI-A	0	0	0	0	1	0	0	0	0	0	0	0	0	0	0	0	0	0	0	0	0	0	0
322_k__Bacteria; p__Proteobacteria; c__Alphaproteobacteria	322_k__Bacteria; p__Alphaproteobacteria	0	0	0	0	0	0	0	0	0	0	0	0	0	0	2	0	0	0	0	0	0	0	0
323_k__Bacteria; p__Bacteroidetes; c__Flavobacteriia; o__Flavobacteriales; f__Flavobacteriaceae; g__Flavobacterium	323_k__Bacteria; p__Bacteroidetes	0	0	1	0	0	0	0	0	0	0	0	0	0	0	0	0	0	0	1	0	0	0	0
324_k__Bacteria; p__Proteobacteria; c__Alphaproteobacteria; o__Rhodospirillales; f__Rhodospirillaceae; g__; s__	324_k__Bacteria; p__Alphaproteobacteria; c__alfIV; o__alfIV-A; f__; g__; s__	0	0	0	0	0	0	0	0	0	0	0	0	2	0	0	0	0	0	0	0	0	0	0
325_k__Bacteria; p__Proteobacteria; c__Betaproteobacteria; o__Burkholderiales; f__Comamonadaceae; g__Limnohabitans; s__	325_k__Bacteria; p__Betaproteobacteria; c__betI	0	0	0	0	0	0	0	0	0	0	0	1	0	0	0	0	0	0	0	1	0	5	0
326_k__Bacteria; p__Bacteroidetes; c__Sphingobacteriia; o__Sphingobacteriales	326_k__Bacteria	0	0	0	0	2	0	0	0	2	0	0	0	0	0	0	0	0	0	0	0	0	0	0
328_k__Bacteria; p__Actinobacteria; c__Actinobacteria; o__Actinomycetales; f__ACK-M1; g__; s__	328_k__Bacteria; p__Actinobacteria	0	0	0	0	0	0	0	0	0	0	1	0	1	0	0	0	0	0	0	0	0	0	0
333_k__Bacteria; p__Proteobacteria; c__Betaproteobacteria	333_k__Bacteria; p__Betaproteobacteria	0	3	0	0	0	0	0	0	0	0	0	0	0	0	0	0	0	0	0	0	0	0	0
336_k__Bacteria; p__Proteobacteria; c__Betaproteobacteria; o__Burkholderiales; f__Comamonadaceae; g__Limnohabitans; s__	336_k__Bacteria; p__Betaproteobacteria	0	0	0	0	0	0	0	0	0	2	0	5	0	0	1	0	0	0	0	0	3	0	0
337_k__Bacteria; p__Bacteroidetes	337_k__Bacteria; p__Bacteroidetes	0	0	0	0	0	0	0	0	0	0	0	0	0	0	0	4	0	0	0	0	0	0	0
339_k__Bacteria; p__Proteobacteria; c__Gammaproteobacteria	339_k__Bacteria; p__Gammaproteobacteria; c__; o__; f__; g__; s__	0	0	0	0	0	0	0	0	0	0	0	0	0	0	0	0	0	2	0	0	0	0	0
340_k__Bacteria; p__Proteobacteria; c__Betaproteobacteria; o__Burkholderiales; f__Oxalobacteraceae	340_k__Bacteria; p__Betaproteobacteria; c__betVII; o__betVII-A	0	0	0	0	0	0	0	0	0	0	12	0	0	0	0	0	5	0	0	1	0	0	0
341_k__Bacteria; p__Actinobacteria; c__Actinobacteria; o__Actinomycetales; f__Microbacteriaceae; g__Candidatus Aquiluna; s__rubra	341_k__Bacteria; p__Actinobacteria; c__Luna1	39	18	43	2	18	4	43	0	22	11	205	6	3	6	5	4	0	5	2	1	12	10	16
342_k__Bacteria; p__Proteobacteria; c__Betaproteobacteria; o__Burkholderiales; f__Comamonadaceae	342_k__Bacteria; p__Betaproteobacteria; c__LiUU-3-128	0	0	0	0	0	0	0	1	0	0	0	0	0	0	0	0	0	0	0	0	0	0	0
343_k__Bacteria; p__Bacteroidetes; c__Flavobacteriia; o__Flavobacteriales; f__Cryomorphaceae; g__; s__	343_k__Bacteria; p__Bacteroidetes; c__bacV; o__; f__; g__; s__	0	0	0	0	0	0	0	1	0	0	0	0	0	0	0	0	0	0	0	0	0	0	0
344_k__Bacteria; p__Bacteroidetes; c__Flavobacteriia; o__Flavobacteriales; f__Cryomorphaceae; g__Fluviicola; s__	344_k__Bacteria; p__Bacteroidetes; c__bacV; o__; f__; g__; s__	0	0	0	0	0	0	0	0	0	0	0	0	0	0	0	0	0	0	1	0	0	0	0
345_k__Bacteria	345_k__Bacteria	0	0	0	0	0	0	0	0	0	0	0	0	0	0	0	4	0	0	0	0	0	0	0
346_k__Bacteria; p__Proteobacteria; c__Betaproteobacteria; o__Burkholderiales; f__Comamonadaceae	346_k__Bacteria; p__Betaproteobacteria	5	0	1	0	0	0	0	0	0	0	3	0	8	0	0	2	0	4	0	4	4	4	1
347_k__Bacteria; p__Bacteroidetes; c__Sphingobacteriia; o__Sphingobacteriales; f__Flexibacteraceae; g__Arcicella; s__	347_k__Bacteria; p__Bacteroidetes; c__bacIII; o__bacIII-A; f__PRD01a001B; g__; s__	0	0	0	0	0	0	0	0	0	0	1	0	0	0	0	0	1	0	0	0	0	0	0
348_k__Bacteria; p__Proteobacteria; c__Deltaproteobacteria; o__Bdellovibrionales; f__Bacteriovoracaceae; g__; s__	348_k__Bacteria	0	0	0	0	0	0	0	0	0	0	0	0	0	0	0	0	0	0	2	0	0	0	0
350_k__Bacteria	350_k__Bacteria	0	0	0	0	0	0	0	0	0	0	0	0	0	0	0	7	0	0	0	0	0	0	0
352_k__Bacteria; p__Actinobacteria; c__Actinobacteria; o__Actinomycetales; f__Microbacteriaceae; g__Candidatus Rhodoluna; s__	352_k__Bacteria; p__Actinobacteria; c__Luna1	0	0	0	0	0	0	0	0	0	0	0	0	0	0	3	0	0	0	0	0	0	0	0
353_k__Bacteria; p__Verrucomicrobia; c__Opitutae; o__Opitutales; f__Opitutaceae; g__Opitutus; s__	353_Unclassified	0	0	0	0	0	0	0	0	0	0	0	0	0	0	0	0	0	0	0	0	0	1	0
354_k__Bacteria; p__Bacteroidetes; c__Flavobacteriia; o__Flavobacteriales	354_k__Bacteria; p__Bacteroidetes; c__bacII; o__bacII-A; f__; g__; s__	0	0	0	0	0	0	0	0	0	11	0	0	0	0	0	0	0	0	0	0	0	0	0
355_k__Bacteria; p__Proteobacteria; c__Betaproteobacteria; o__Burkholderiales	355_k__Bacteria; p__Betaproteobacteria	0	0	0	0	1	0	0	0	0	0	1	0	0	0	0	0	0	1	0	0	0	1	0
357_k__Bacteria; p__Proteobacteria; c__Betaproteobacteria; o__Burkholderiales; f__Comamonadaceae	357_k__Bacteria; p__Betaproteobacteria	0	0	0	0	0	0	0	0	0	0	0	0	0	0	0	0	0	3	0	0	0	0	0
358_k__Bacteria; p__Proteobacteria; c__Deltaproteobacteria; o__Myxococcales; f__; g__; s__	358_Unclassified	0	0	0	0	0	0	0	0	0	0	0	0	0	0	0	0	0	0	0	0	0	0	2
361_k__Bacteria; p__Bacteroidetes; c__Flavobacteriia; o__Flavobacteriales; f__Flavobacteriaceae	361_k__Bacteria; p__Bacteroidetes	0	0	0	0	0	0	0	0	0	1	0	0	0	0	0	0	0	0	0	0	0	0	0
362_k__Bacteria; p__Actinobacteria; c__Actinobacteria; o__Actinomycetales; f__ACK-M1; g__; s__	362_k__Bacteria; p__Actinobacteria; c__Luna1	11	19	5	0	1	12	6	0	0	5	24	0	11	1	3	0	2	4	3	3	2	0	8
363_k__Bacteria; p__Proteobacteria; c__Betaproteobacteria; o__Methylophilales; f__; g__; s__	363_k__Bacteria; p__Betaproteobacteria; c__betIV; o__LD28; f__; g__; s__	0	0	0	0	0	0	0	0	0	0	0	0	0	0	0	0	0	0	0	0	0	1	0
364_k__Bacteria; p__Actinobacteria; c__Actinobacteria; o__Actinomycetales; f__ACK-M1; g__; s__	364_k__Bacteria; p__Actinobacteria; c__acI	0	0	0	0	0	0	0	0	0	0	0	0	0	0	0	0	0	0	0	0	0	1	0
365_k__Bacteria; p__Proteobacteria; c__Betaproteobacteria	365_k__Bacteria; p__Betaproteobacteria; c__; o__; f__; g__; s__	4	0	0	0	0	0	0	13	0	0	3	0	0	0	5	0	6	0	0	0	0	0	6
366_k__Bacteria; p__Proteobacteria; c__Betaproteobacteria; o__Procabacteriales; f__Procabacteriaceae; g__; s__	366_k__Bacteria	0	0	0	0	0	0	0	0	0	0	0	0	0	1	0	0	0	0	0	0	0	0	0
367_k__Bacteria	367_k__Bacteria	0	0	0	0	0	0	0	0	0	0	0	0	0	0	0	4	0	0	0	0	0	0	0
370_k__Bacteria	370_k__Bacteria	0	0	0	0	0	0	0	0	0	0	1	0	0	0	0	0	0	0	0	0	0	0	0
371_k__Bacteria; p__Proteobacteria; c__Betaproteobacteria; o__Burkholderiales	371_k__Bacteria; p__Betaproteobacteria	1	0	0	0	0	0	0	0	0	0	0	0	0	0	0	0	0	0	0	0	0	0	2
372_k__Bacteria; p__OD1; c__SM2F11; o__; f__; g__; s__	372_Unclassified	0	0	0	0	0	0	0	0	0	0	0	0	0	0	0	0	0	0	1	0	0	0	0
373_k__Bacteria; p__Actinobacteria; c__Actinobacteria; o__Actinomycetales	373_k__Bacteria; p__Actinobacteria	2	0	1	0	3	0	0	0	0	0	0	0	0	0	0	0	0	8	0	0	0	0	0
374_k__Bacteria; p__Proteobacteria; c__Betaproteobacteria; o__Burkholderiales; f__Comamonadaceae; g__Limnohabitans; s__	374_k__Bacteria; p__Betaproteobacteria; c__betI; o__Lhab-A4; f__; g__; s__	26	0	39	16	32	55	3	0	20	1	34	0	73	8	12	32	2	37	4	15	20	37	8
375_k__Bacteria; p__Proteobacteria; c__Betaproteobacteria	375_k__Bacteria; p__Betaproteobacteria	0	0	0	0	0	0	0	0	0	0	0	0	0	0	0	0	0	1	0	0	0	0	0
376_k__Bacteria; p__Proteobacteria; c__Betaproteobacteria; o__Burkholderiales; f__Comamonadaceae; g__; s__	376_k__Bacteria; p__Betaproteobacteria	0	0	3	0	0	0	0	0	0	0	0	0	0	0	0	0	0	0	0	4	0	0	0
378_k__Bacteria; p__Actinobacteria; c__Actinobacteria; o__Actinomycetales; f__ACK-M1; g__; s__	378_k__Bacteria; p__Actinobacteria; c__acI; o__acI-A; f__acI-A1; g__; s__	0	0	0	0	0	0	0	0	0	0	0	0	0	0	0	0	0	0	0	0	0	1	0
379_k__Bacteria; p__Bacteroidetes; c__Sphingobacteriia; o__Sphingobacteriales; f__; g__; s__	379_k__Bacteria; p__Bacteroidetes; c__bacVI; o__; f__; g__; s__	6	3	1	1	0	0	2	0	0	3	8	4	0	0	0	2	16	0	0	2	3	0	0
380_k__Bacteria; p__Bacteroidetes; c__Sphingobacteriia; o__Sphingobacteriales	380_k__Bacteria	1	0	0	0	0	0	0	0	0	1	0	0	0	0	0	0	0	0	0	0	0	0	1
381_k__Bacteria; p__Bacteroidetes; c__Flavobacteriia; o__Flavobacteriales; f__Flavobacteriaceae; g__Flavobacterium	381_k__Bacteria; p__Bacteroidetes; c__bacII; o__bacII-A; f__; g__; s__	0	0	0	0	0	0	0	0	0	0	0	0	0	0	0	0	1	0	0	0	0	0	0
382_k__Bacteria; p__Proteobacteria; c__Betaproteobacteria; o__Burkholderiales; f__Comamonadaceae	382_k__Bacteria; p__Betaproteobacteria	0	0	0	0	0	0	0	0	0	0	0	0	0	0	2	0	0	0	0	0	0	0	0
383_k__Bacteria; p__Proteobacteria; c__Gammaproteobacteria; o__Legionellales; f__; g__; s__	383_k__Bacteria	0	0	0	0	0	0	0	0	0	0	0	0	0	0	0	0	0	0	0	0	1	0	0
385_k__Bacteria; p__Cyanobacteria; c__Synechococcophycideae; o__Synechococcales; f__Synechococcaceae; g__Prochlorococcus; s__marinus	385_k__Bacteria; p__Cyanobacteria; c__CyanoI-A1_(Cyanothece); o__; f__; g__; s__	0	0	0	0	0	0	0	0	0	0	0	0	0	0	0	2	0	0	0	0	0	0	0
386_k__Bacteria; p__Proteobacteria; c__Betaproteobacteria; o__Burkholderiales	386_k__Bacteria; p__Betaproteobacteria	0	0	0	0	0	0	0	0	0	0	0	0	0	2	0	0	0	0	0	1	0	1	1
387_k__Bacteria; p__Actinobacteria; c__Actinobacteria; o__Actinomycetales; f__ACK-M1; g__; s__	387_k__Bacteria; p__Actinobacteria; c__acI; o__acI-A; f__acI-A1; g__; s__	3	0	0	1	0	2	0	0	3	1	0	0	1	0	0	0	0	1	0	0	0	2	1
388_k__Bacteria; p__Proteobacteria; c__Betaproteobacteria; o__Burkholderiales; f__Comamonadaceae; g__Limnohabitans; s__	388_k__Bacteria; p__Betaproteobacteria	0	0	0	0	0	0	0	0	0	2	0	0	0	0	1	0	0	0	2	0	1	0	0
390_k__Bacteria; p__Proteobacteria; c__Betaproteobacteria; o__Burkholderiales; f__Comamonadaceae	390_k__Bacteria; p__Betaproteobacteria; c__; o__; f__; g__; s__	0	0	0	0	0	0	0	0	0	0	0	0	0	0	0	0	0	0	0	0	0	0	1
392_k__Bacteria; p__Proteobacteria; c__Betaproteobacteria; o__; f__; g__; s__	392_k__Bacteria	0	0	0	0	0	0	0	0	0	0	1	0	0	0	0	0	0	0	0	0	0	0	0
394_k__Bacteria; p__Bacteroidetes; c__Flavobacteriia; o__Flavobacteriales; f__Flavobacteriaceae; g__Flavobacterium; s__	394_k__Bacteria; p__Bacteroidetes; c__bacII; o__bacII-A; f__; g__; s__	0	0	0	0	0	0	0	0	0	0	0	0	0	0	5	0	0	0	0	0	0	0	0
395_k__Bacteria; p__Proteobacteria; c__Betaproteobacteria	395_k__Bacteria	1	0	0	0	0	0	0	0	0	0	0	0	0	0	0	0	0	0	0	0	0	0	0
396_k__Bacteria; p__Bacteroidetes; c__Sphingobacteriia; o__Sphingobacteriales; f__Chitinophagaceae; g__; s__	396_k__Bacteria; p__Bacteroidetes	0	0	9	0	0	0	0	0	0	0	0	0	0	0	0	0	0	0	0	0	0	0	0
398_k__Bacteria; p__Chloroflexi; c__Chloroflexi; o__Roseiflexales; f__; g__; s__	398_k__Unclassified; p__; c__; o__; f__; g__; s__	0	0	0	0	0	0	0	0	0	0	0	0	0	0	0	1	0	0	0	0	0	0	0
399_k__Bacteria; p__Actinobacteria; c__Actinobacteria; o__Actinomycetales; f__ACK-M1; g__; s__	399_k__Bacteria; p__Actinobacteria	0	0	0	0	0	0	0	0	0	0	2	0	0	0	0	0	0	0	0	0	0	0	0
401_k__Bacteria; p__Proteobacteria; c__Alphaproteobacteria; o__Sphingomonadales	401_k__Bacteria; p__Alphaproteobacteria; c__alfIV; o__alfIV-A; f__; g__; s__	0	0	0	3	0	0	0	0	0	0	0	0	0	0	0	0	0	0	0	0	0	0	0
402_k__Bacteria; p__Bacteroidetes; c__Flavobacteriia; o__Flavobacteriales; f__Flavobacteriaceae; g__Flavobacterium	402_k__Bacteria; p__Bacteroidetes; c__bacII; o__bacII-A	0	0	0	0	0	0	0	0	0	0	0	0	0	0	0	0	0	0	0	0	1	0	0
403_k__Bacteria; p__Proteobacteria; c__Betaproteobacteria; o__Methylophilales; f__; g__; s__	403_k__Bacteria; p__Betaproteobacteria	0	0	0	0	0	2	0	0	0	0	0	0	0	0	0	0	0	0	0	0	0	0	0
404_k__Bacteria; p__Bacteroidetes; c__Sphingobacteriia; o__Sphingobacteriales; f__Flexibacteraceae; g__Arcicella; s__	404_k__Bacteria; p__Bacteroidetes; c__bacIII; o__bacIII-A; f__PRD01a001B; g__; s__	0	0	0	0	0	0	0	0	0	0	1	1	0	0	0	0	1	0	0	0	0	0	0
405_k__Bacteria; p__Proteobacteria; c__Betaproteobacteria; o__Burkholderiales; f__Comamonadaceae; g__Limnobacter; s__	405_k__Bacteria; p__Betaproteobacteria; c__; o__; f__; g__; s__	0	0	0	0	0	0	0	0	1	0	0	0	0	0	0	0	0	0	0	0	0	0	0
406_k__Bacteria; p__Actinobacteria; c__Actinobacteria; o__Actinomycetales; f__Microbacteriaceae; g__Candidatus Rhodoluna; s__	406_k__Bacteria; p__Actinobacteria; c__Luna1; o__Luna1-A3; f__; g__; s__	0	0	0	0	0	0	0	0	0	0	0	0	0	0	1	0	0	0	0	0	3	0	1
407_k__Bacteria; p__OD1; c__ABY1; o__; f__; g__; s__	407_k__Bacteria	0	0	0	0	0	0	0	0	0	0	0	4	0	0	0	0	0	0	0	0	0	0	0
408_k__Bacteria; p__Proteobacteria; c__Betaproteobacteria; o__Burkholderiales; f__Comamonadaceae; g__Limnohabitans; s__	408_k__Bacteria; p__Betaproteobacteria	0	0	0	0	0	0	0	0	0	0	0	0	0	0	0	0	0	1	0	0	0	0	0
410_k__Bacteria; p__Proteobacteria; c__Betaproteobacteria; o__Burkholderiales; f__Oxalobacteraceae; g__; s__	410_k__Bacteria; p__Betaproteobacteria; c__betVII	0	0	1	0	9	0	0	0	0	0	0	0	1	0	0	1	0	1	0	2	0	0	0
411_k__Bacteria; p__Bacteroidetes; c__Sphingobacteriia; o__Sphingobacteriales; f__Flexibacteraceae; g__Arcicella; s__	411_k__Bacteria	0	0	0	0	0	0	0	0	0	0	1	0	0	0	0	0	4	0	2	0	0	0	0
412_k__Bacteria; p__Proteobacteria; c__Deltaproteobacteria; o__MIZ46; f__; g__; s__	412_k__Bacteria; p__; c__; o__; f__; g__; s__	0	0	0	0	0	0	0	0	0	0	0	0	0	0	0	0	0	0	0	0	0	0	3
414_k__Bacteria; p__Bacteroidetes; c__Flavobacteriia; o__Flavobacteriales; f__Flavobacteriaceae; g__Flavobacterium; s__	414_k__Bacteria; p__Bacteroidetes; c__bacII; o__bacII-A; f__Flavo-A1; g__; s__	0	0	0	0	0	0	0	0	0	0	0	0	0	0	0	0	0	0	0	6	0	0	0
415_k__Bacteria	415_k__Bacteria; p__Actinobacteria; c__Luna1	0	0	3	0	0	0	0	0	0	0	0	0	0	0	0	0	0	0	0	0	0	0	0
416_k__Bacteria; p__Proteobacteria; c__Betaproteobacteria; o__Burkholderiales; f__Oxalobacteraceae; g__Polynucleobacter; s__	416_k__Bacteria; p__Betaproteobacteria; c__betII; o__Pnec	3	0	3	0	0	0	0	0	5	0	0	0	8	0	0	4	0	8	0	2	0	6	0
418_k__Bacteria; p__Bacteroidetes; c__Flavobacteriia; o__Flavobacteriales; f__Flavobacteriaceae; g__Flavobacterium	418_k__Bacteria; p__Bacteroidetes	0	0	0	0	0	0	0	0	0	0	0	0	0	0	5	0	0	0	0	0	0	0	0
419_k__Bacteria; p__Proteobacteria; c__Betaproteobacteria; o__Burkholderiales; f__Alcaligenaceae; g__; s__	419_k__Bacteria; p__Betaproteobacteria; c__betIII	0	0	0	0	0	0	0	0	0	0	0	0	0	0	0	0	0	1	0	0	0	0	0
420_k__Bacteria; p__Proteobacteria; c__Betaproteobacteria; o__Methylophilales	420_k__Bacteria; p__Betaproteobacteria; c__betIV; o__LD28; f__; g__; s__	0	0	0	0	0	0	0	0	0	0	0	0	1	0	0	0	0	0	0	0	0	4	0
423_k__Bacteria; p__Proteobacteria; c__Betaproteobacteria	423_k__Bacteria; p__Betaproteobacteria; c__R-BT065; o__; f__; g__; s__	0	0	0	0	0	0	0	0	0	0	0	0	0	1	0	0	0	0	0	0	0	0	0
426_k__Bacteria; p__Bacteroidetes; c__Flavobacteriia; o__Flavobacteriales; f__Flavobacteriaceae; g__Flavobacterium	426_k__Bacteria; p__Bacteroidetes; c__bacII; o__bacII-A; f__; g__; s__	0	0	0	0	0	0	0	0	0	2	0	0	0	0	0	0	0	0	1	0	0	0	3
427_k__Bacteria; p__Proteobacteria; c__Betaproteobacteria; o__Methylophilales	427_k__Bacteria; p__Betaproteobacteria; c__betIV; o__; f__; g__; s__	0	0	0	0	0	0	0	0	0	0	1	0	3	0	0	0	0	0	0	0	0	0	0
429_k__Bacteria; p__Proteobacteria; c__Alphaproteobacteria; o__Rickettsiales; f__; g__; s__	429_k__Bacteria; p__Alphaproteobacteria	0	0	0	0	0	0	0	0	0	0	0	0	0	0	0	1	0	0	0	0	0	0	0
431_k__Bacteria; p__Actinobacteria; c__Actinobacteria; o__Actinomycetales; f__ACK-M1; g__; s__	431_k__Bacteria; p__Actinobacteria	0	0	0	0	1	0	0	0	0	0	0	0	0	0	0	0	0	0	0	0	0	1	0
434_k__Bacteria; p__Bacteroidetes; c__Flavobacteriia; o__Flavobacteriales	434_k__Bacteria; p__Bacteroidetes; c__bacII; o__bacII-A	0	0	0	0	0	0	0	0	0	0	0	0	0	0	0	0	0	0	0	0	0	0	1
435_k__Bacteria; p__OD1	435_Unclassified	0	0	0	0	0	0	0	0	0	0	0	0	0	0	0	0	2	0	0	0	0	0	0
436_k__Bacteria; p__Bacteroidetes; c__Flavobacteriia; o__Flavobacteriales; f__Flavobacteriaceae; g__Flavobacterium; s__	436_k__Bacteria; p__Bacteroidetes; c__bacII; o__bacII-A	0	0	0	0	0	0	0	0	0	0	0	0	0	1	0	0	0	0	0	0	0	0	0
437_k__Bacteria; p__Actinobacteria; c__Actinobacteria; o__Actinomycetales; f__Microbacteriaceae	437_k__Bacteria; p__Actinobacteria	0	0	0	0	0	0	0	0	0	0	0	0	0	5	0	0	0	0	0	0	0	0	0
439_k__Bacteria; p__Bacteroidetes; c__Flavobacteriia; o__Flavobacteriales; f__Flavobacteriaceae; g__Flavobacterium	439_k__Bacteria; p__Bacteroidetes; c__bacII; o__bacII-A	0	0	0	0	0	0	0	0	0	0	1	0	0	0	0	0	0	0	0	0	0	0	0
440_k__Bacteria; p__Proteobacteria; c__Gammaproteobacteria; o__Oceanospirillales; f__Hahellaceae; g__; s__	440_k__Bacteria	0	0	0	0	0	0	0	0	0	0	0	0	0	0	0	2	0	0	0	0	0	0	0
441_k__Bacteria; p__Actinobacteria; c__Actinobacteria; o__Actinomycetales; f__ACK-M1; g__; s__	441_k__Bacteria; p__Actinobacteria; c__acI; o__acI-A; f__acI-A6; g__; s__	12	25	38	28	21	83	20	0	71	2	39	0	38	34	8	17	0	47	60	21	36	61	22
442_k__Bacteria; p__Bacteroidetes; c__Flavobacteriia; o__; f__; g__; s__	442_k__Bacteria; p__Bacteroidetes; c__; o__; f__; g__; s__	0	0	0	0	2	0	0	0	0	0	0	0	12	7	0	2	0	3	0	0	0	8	0
444_k__Bacteria; p__Bacteroidetes; c__Sphingobacteriia; o__Sphingobacteriales	444_k__Bacteria; p__Bacteroidetes	0	0	0	0	0	0	0	1	0	0	0	0	0	0	0	0	1	0	0	0	0	0	1
445_k__Bacteria; p__Bacteroidetes; c__Sphingobacteriia; o__Sphingobacteriales; f__Flexibacteraceae	445_k__Bacteria; p__Bacteroidetes	0	0	0	0	0	0	0	0	0	0	0	0	0	0	0	0	0	1	0	0	0	0	0
446_k__Bacteria; p__Proteobacteria; c__Betaproteobacteria	446_k__Bacteria; p__Betaproteobacteria; c__R-BT065; o__; f__; g__; s__	0	0	0	0	0	0	0	0	0	0	0	2	0	2	0	0	0	0	0	0	0	0	0
448_k__Bacteria; p__Bacteroidetes; c__Flavobacteriia; o__Flavobacteriales; f__Flavobacteriaceae; g__Flavobacterium	448_k__Bacteria; p__Bacteroidetes; c__bacII; o__bacII-A; f__; g__; s__	0	0	0	0	0	0	0	0	0	0	0	0	0	0	0	0	0	0	0	1	0	0	0
449_k__Bacteria; p__Bacteroidetes; c__Flavobacteriia; o__Flavobacteriales; f__Flavobacteriaceae; g__Flavobacterium	449_k__Bacteria; p__Bacteroidetes; c__bacII; o__bacII-A; f__; g__; s__	0	0	0	0	0	0	0	0	0	1	0	0	0	0	0	0	0	0	0	0	1	0	0
453_k__Bacteria; p__Bacteroidetes; c__Flavobacteriia; o__Flavobacteriales; f__Cryomorphaceae; g__Fluviicola; s__	453_k__Bacteria; p__Bacteroidetes; c__bacV; o__; f__; g__; s__	0	0	0	0	0	0	0	0	0	1	0	0	0	0	0	0	0	0	0	0	0	0	0
454_k__Bacteria; p__Bacteroidetes; c__Flavobacteriia; o__Flavobacteriales; f__Flavobacteriaceae; g__Flavobacterium; s__	454_k__Bacteria; p__Bacteroidetes; c__bacII; o__bacII-A	0	0	0	0	0	0	0	0	0	0	0	0	0	1	0	0	0	0	0	0	0	0	0
456_k__Bacteria; p__Actinobacteria; c__Actinobacteria; o__Actinomycetales; f__Microbacteriaceae; g__Leucobacter; s__	456_k__Bacteria; p__Actinobacteria; c__acIII; o__; f__; g__; s__	0	0	0	0	0	0	0	0	0	0	0	0	0	0	0	0	0	0	0	0	0	0	1
458_k__Bacteria; p__Proteobacteria; c__Betaproteobacteria; o__Rhodocyclales; f__Rhodocyclaceae; g__; s__	458_k__Bacteria; p__Betaproteobacteria	0	0	0	1	0	0	0	0	0	0	0	0	0	0	0	0	0	0	0	0	0	0	0
459_k__Bacteria; p__Actinobacteria; c__Actinobacteria; o__Actinomycetales; f__Microbacteriaceae; g__Candidatus Rhodoluna; s__	459_k__Bacteria; p__Actinobacteria; c__Luna1	1	1	1	0	0	3	2	0	0	0	0	0	1	0	0	0	0	0	0	0	2	0	3
460_k__Bacteria; p__Proteobacteria; c__Betaproteobacteria; o__Procabacteriales; f__Procabacteriaceae; g__; s__	460_k__Bacteria	0	0	0	0	0	0	0	0	0	0	0	0	0	1	0	0	0	0	0	0	0	0	0
461_k__Bacteria; p__Proteobacteria; c__Epsilonproteobacteria; o__Campylobacterales; f__Helicobacteraceae; g__Sulfurimonas; s__	461_k__Bacteria; p__Epsilonproteobacteria; c__; o__; f__; g__; s__	4	0	0	0	0	0	0	0	0	0	0	0	0	0	0	0	0	0	0	0	0	0	0
465_k__Bacteria; p__Bacteroidetes; c__Flavobacteriia; o__; f__; g__; s__	465_k__Bacteria; p__Bacteroidetes; c__; o__; f__; g__; s__	0	0	0	0	0	0	0	0	0	0	0	0	0	0	0	1	0	0	0	0	0	0	0
466_k__Bacteria; p__Bacteroidetes; c__Flavobacteriia; o__Flavobacteriales; f__Flavobacteriaceae; g__Flavobacterium; s__	466_k__Bacteria; p__Bacteroidetes; c__bacII; o__bacII-A; f__; g__; s__	0	0	0	0	0	0	0	0	0	2	0	0	0	0	0	0	0	0	0	0	0	0	1
469_k__Bacteria	469_k__Bacteria	0	0	0	0	0	0	0	0	0	0	1	0	0	0	0	0	0	0	0	0	0	0	0
472_k__Bacteria; p__Bacteroidetes	472_k__Bacteria; p__Bacteroidetes	0	0	0	0	0	0	0	0	0	1	0	0	0	0	0	0	0	0	0	0	0	0	0
474_k__Bacteria; p__Proteobacteria; c__Betaproteobacteria; o__Burkholderiales; f__Comamonadaceae; g__Limnohabitans; s__	474_k__Bacteria; p__Betaproteobacteria	0	0	0	0	0	0	0	0	0	1	0	0	0	0	0	0	0	0	0	0	0	0	0
476_k__Bacteria; p__Proteobacteria; c__Betaproteobacteria; o__Burkholderiales; f__Comamonadaceae; g__Leptothrix	476_k__Bacteria; p__Betaproteobacteria; c__LiUU-3-128; o__Leptothrix; f__; g__; s__	0	0	0	0	0	0	1	0	0	0	0	0	0	0	0	0	0	0	0	0	0	0	0
477_k__Bacteria; p__Bacteroidetes; c__Sphingobacteriia; o__Sphingobacteriales; f__Flexibacteraceae; g__Arcicella; s__	477_k__Bacteria; p__Bacteroidetes; c__bacIII; o__bacIII-A; f__PRD01a001B; g__; s__	0	0	0	0	0	0	0	0	0	0	0	0	0	0	1	0	0	0	0	0	0	0	0
478_k__Bacteria; p__Proteobacteria; c__Betaproteobacteria; o__Procabacteriales; f__Procabacteriaceae; g__; s__	478_Unclassified	0	0	0	0	0	0	0	0	0	0	0	0	0	0	0	0	0	0	0	2	0	0	0
479_k__Bacteria; p__Bacteroidetes; c__Flavobacteriia; o__Flavobacteriales; f__Flavobacteriaceae; g__Flavobacterium; s__	479_k__Bacteria; p__Bacteroidetes; c__bacII; o__bacII-A	0	0	0	0	0	0	0	0	0	0	0	0	1	0	0	0	0	0	0	0	0	0	0
480_k__Bacteria; p__Proteobacteria; c__Betaproteobacteria; o__; f__; g__; s__	480_k__Bacteria	0	0	0	0	0	0	0	0	0	0	0	0	0	1	0	0	0	0	0	0	0	0	0
481_k__Bacteria; p__Proteobacteria; c__Alphaproteobacteria; o__BD7-3; f__; g__; s__	481_k__Bacteria; p__Alphaproteobacteria; c__alfIV; o__alfIV-A; f__; g__; s__	0	0	0	0	0	0	0	0	0	0	1	0	0	0	0	0	0	0	0	0	0	0	0
482_k__Bacteria; p__Proteobacteria; c__Betaproteobacteria; o__Burkholderiales; f__Comamonadaceae	482_k__Bacteria; p__Betaproteobacteria	5	0	0	0	4	7	0	0	0	0	0	0	4	0	0	1	0	4	0	0	0	0	0
483_k__Bacteria; p__Actinobacteria; c__Actinobacteria; o__Actinomycetales; f__Microbacteriaceae; g__Microbacterium; s__	483_k__Bacteria; p__Actinobacteria; c__acIII; o__; f__; g__; s__	0	0	0	0	0	0	0	0	0	0	0	0	0	0	0	0	3	0	0	0	0	0	0
484_k__Bacteria; p__Bacteroidetes; c__Flavobacteriia; o__Flavobacteriales; f__Flavobacteriaceae; g__Flavobacterium	484_k__Bacteria; p__Bacteroidetes; c__bacII; o__bacII-A	0	0	0	0	0	0	0	0	0	0	0	0	0	0	0	0	0	0	1	0	0	0	0
485_k__Bacteria; p__Bacteroidetes; c__Sphingobacteriia; o__Sphingobacteriales; f__Flexibacteraceae; g__Arcicella; s__	485_k__Bacteria; p__Bacteroidetes; c__bacIII; o__bacIII-A; f__PRD01a001B; g__; s__	3	0	6	0	0	0	0	0	3	0	0	0	0	1	0	1	0	0	0	3	0	0	3
486_k__Bacteria; p__Bacteroidetes; c__Flavobacteriia; o__Flavobacteriales; f__Cryomorphaceae; g__Fluviicola; s__	486_k__Bacteria; p__Bacteroidetes; c__bacV; o__; f__; g__; s__	0	0	0	0	0	0	0	0	0	3	1	0	0	0	0	0	0	0	0	2	0	0	0
487_k__Bacteria; p__Proteobacteria; c__Betaproteobacteria; o__Burkholderiales; f__Comamonadaceae	487_k__Bacteria; p__Betaproteobacteria	0	0	0	0	0	0	0	0	0	0	0	0	0	0	0	0	0	0	0	0	4	0	1
488_k__Bacteria; p__Bacteroidetes; c__Flavobacteriia; o__Flavobacteriales; f__Flavobacteriaceae; g__Flavobacterium	488_k__Bacteria; p__Bacteroidetes; c__bacII; o__bacII-A	0	0	0	0	0	0	0	0	0	0	0	0	0	0	0	0	0	0	0	0	0	0	3
489_k__Bacteria; p__Proteobacteria; c__Deltaproteobacteria; o__Bdellovibrionales; f__Bacteriovoracaceae; g__; s__	489_k__Bacteria; p__; c__; o__; f__; g__; s__	0	1	0	0	0	0	0	0	0	0	0	0	0	0	0	0	0	0	0	0	0	0	0
492_k__Bacteria; p__Bacteroidetes; c__Flavobacteriia; o__Flavobacteriales; f__Flavobacteriaceae	492_k__Bacteria; p__Bacteroidetes; c__bacII; o__bacII-A; f__Flavo-A3	0	0	0	0	0	0	0	0	0	0	0	0	0	0	2	0	0	0	0	0	0	0	0
493_k__Bacteria; p__Bacteroidetes; c__Flavobacteriia; o__Flavobacteriales; f__Flavobacteriaceae; g__Flavobacterium	493_k__Bacteria; p__Bacteroidetes; c__bacII; o__bacII-A; f__; g__; s__	0	0	0	0	0	0	0	0	0	0	1	0	0	0	0	0	0	0	0	0	0	0	0
495_k__Bacteria; p__Proteobacteria; c__Gammaproteobacteria; o__Alteromonadales; f__Alteromonadaceae; g__Cellvibrio; s__	495_k__Bacteria; p__Gammaproteobacteria	0	0	0	0	0	0	0	0	0	0	2	0	0	0	0	0	0	0	0	0	0	0	0
497_k__Bacteria; p__Actinobacteria; c__Actinobacteria; o__Actinomycetales; f__ACK-M1; g__; s__	497_k__Bacteria; p__Actinobacteria	0	0	0	0	0	0	0	0	0	0	0	0	0	0	0	0	0	1	0	0	0	0	0
498_k__Bacteria; p__Proteobacteria; c__Betaproteobacteria; o__Burkholderiales; f__Comamonadaceae	498_k__Bacteria; p__Betaproteobacteria	0	0	0	0	0	0	0	0	0	1	0	0	0	0	0	0	0	0	1	0	0	0	0
499_k__Bacteria; p__Proteobacteria; c__Betaproteobacteria; o__Methylophilales	499_k__Bacteria; p__Betaproteobacteria; c__betIV; o__; f__; g__; s__	2	0	1	2	0	2	2	2	1	0	4	0	1	0	0	3	0	8	0	2	0	1	0
502_k__Bacteria; p__Actinobacteria; c__Actinobacteria; o__Actinomycetales; f__Microbacteriaceae	502_k__Bacteria; p__Actinobacteria	0	0	0	0	0	0	0	0	0	0	0	0	0	0	0	0	0	0	0	0	1	0	0
504_k__Bacteria; p__Proteobacteria; c__Alphaproteobacteria; o__Sphingomonadales; f__Erythrobacteraceae; g__Lutibacterium; s__	504_k__Bacteria; p__Alphaproteobacteria; c__alfIV; o__alfIV-A; f__; g__; s__	0	0	7	0	0	0	0	0	0	0	0	0	1	0	0	0	0	0	0	0	0	0	0
505_k__Bacteria; p__Proteobacteria; c__Betaproteobacteria; o__Burkholderiales; f__Oxalobacteraceae; g__Polynucleobacter; s__cosmopolitanus	505_k__Bacteria; p__Betaproteobacteria; c__betII; o__Pnec; f__PnecD; g__; s__	0	0	0	0	0	0	1	0	0	0	0	0	0	0	0	0	0	0	0	0	0	0	0
506_k__Bacteria; p__Proteobacteria; c__Betaproteobacteria; o__Burkholderiales; f__Comamonadaceae; g__; s__	506_k__Bacteria; p__Betaproteobacteria	0	0	0	0	0	0	0	0	0	0	0	1	0	0	0	0	0	0	0	1	0	0	0
508_k__Bacteria; p__Proteobacteria; c__Betaproteobacteria; o__Burkholderiales; f__Comamonadaceae; g__Polaromonas; s__	508_k__Bacteria; p__Betaproteobacteria; c__betI; o__R-BT065; f__Lhab-A2; g__; s__	0	2	0	0	0	0	0	0	0	0	0	0	0	0	0	0	0	0	0	0	0	0	0
509_k__Bacteria; p__Actinobacteria; c__Actinobacteria; o__Actinomycetales; f__ACK-M1; g__; s__	509_k__Bacteria; p__Actinobacteria; c__acI; o__acI-A; f__acI-A1; g__; s__	0	0	0	0	0	2	0	0	0	0	0	0	0	0	0	0	0	0	0	0	0	0	0
510_k__Bacteria; p__Armatimonadetes; c__Armatimonadia; o__Armatimonadales; f__Armatimonadaceae; g__CL0-1; s__	510_k__Bacteria; p__OP10I-A1; c__; o__; f__; g__; s__	0	0	0	1	0	0	0	0	0	0	0	0	0	0	0	0	0	0	0	0	0	0	0
512_k__Bacteria	512_k__Bacteria; p__; c__; o__; f__; g__; s__	0	0	0	0	0	0	0	0	0	0	0	0	0	0	1	0	0	0	0	0	0	0	0
513_k__Bacteria; p__Bacteroidetes; c__Sphingobacteriia; o__Sphingobacteriales; f__Flexibacteraceae; g__Arcicella; s__	513_k__Bacteria; p__Bacteroidetes; c__bacIII; o__bacIII-A; f__PRD01a001B; g__; s__	0	0	2	1	1	4	1	10	7	6	22	3	0	6	2	0	3	1	1	1	3	0	7
514_k__Bacteria; p__Bacteroidetes; c__Sphingobacteriia; o__Sphingobacteriales; f__Flexibacteraceae	514_k__Bacteria; p__Bacteroidetes	0	0	0	0	0	0	0	0	1	0	12	0	0	0	1	0	0	0	0	0	0	0	1
515_k__Bacteria	515_k__Bacteria; p__Actinobacteria; c__Luna1; o__; f__; g__; s__	0	0	0	0	0	0	0	0	0	0	0	0	0	1	0	0	0	0	0	0	0	0	0
516_k__Bacteria; p__Actinobacteria; c__Actinobacteria; o__Actinomycetales	516_k__Bacteria; p__Actinobacteria; c__Luna1	0	0	6	0	0	0	0	0	0	0	0	0	0	0	0	0	0	0	0	0	0	0	0
517_k__Bacteria; p__Actinobacteria; c__Actinobacteria; o__Actinomycetales; f__; g__; s__	517_k__Bacteria; p__Actinobacteria; c__acSTL; o__; f__; g__; s__	20	6	15	9	1	15	3	0	8	0	21	0	40	7	8	16	0	8	0	0	20	14	0
520_k__Bacteria; p__Proteobacteria; c__Betaproteobacteria; o__Rhodocyclales; f__Rhodocyclaceae; g__Sulfuritalea; s__	520_k__Bacteria; p__Betaproteobacteria; c__betV	0	0	0	0	0	0	0	0	0	0	0	0	0	0	0	0	4	0	0	1	0	0	0
521_k__Bacteria; p__Bacteroidetes; c__Sphingobacteriia; o__Sphingobacteriales; f__Flexibacteraceae; g__Arcicella; s__	521_k__Bacteria; p__Bacteroidetes; c__bacIII; o__bacIII-A	10	0	0	0	0	1	0	1	1	2	16	0	0	2	0	2	0	5	4	1	1	0	5
522_k__Bacteria; p__OD1; c__ZB2; o__; f__; g__; s__	522_k__Bacteria; p__OD1; c__; o__; f__; g__; s__	0	0	0	0	0	0	0	0	0	4	0	0	0	0	0	0	0	0	0	0	0	0	0
523_k__Bacteria; p__Proteobacteria; c__Alphaproteobacteria; o__Rhizobiales; f__Rhizobiaceae	523_k__Bacteria; p__Alphaproteobacteria	0	0	0	0	0	0	0	0	0	0	0	0	0	0	0	0	0	0	0	2	0	0	0
524_k__Bacteria; p__Actinobacteria; c__Actinobacteria; o__Actinomycetales	524_k__Bacteria; p__Actinobacteria; c__acSTL; o__; f__; g__; s__	1	0	1	0	0	0	0	0	0	0	0	0	1	4	0	0	0	0	0	0	0	0	0
525_k__Bacteria; p__Bacteroidetes; c__Sphingobacteriia; o__Sphingobacteriales; f__Flexibacteraceae; g__Arcicella; s__	525_k__Bacteria; p__Bacteroidetes; c__bacIII; o__bacIII-A; f__PRD01a001B; g__; s__	0	0	0	0	0	0	0	1	0	1	1	2	0	0	0	0	0	0	0	0	0	0	0
526_k__Bacteria; p__Actinobacteria; c__Thermoleophilia; o__Gaiellales; f__; g__; s__	526_k__Bacteria; p__Actinobacteria; c__Soil_I; o__; f__; g__; s__	0	0	1	0	0	0	0	0	0	0	0	0	0	0	0	0	0	0	0	0	0	0	0
527_k__Bacteria; p__Actinobacteria; c__Actinobacteria; o__Actinomycetales; f__Microbacteriaceae; g__Candidatus Aquiluna; s__rubra	527_k__Bacteria; p__Actinobacteria; c__Luna1	0	0	0	0	0	0	0	0	0	1	3	0	0	6	0	0	0	0	0	0	0	0	1
529_k__Bacteria; p__Proteobacteria; c__Betaproteobacteria; o__Burkholderiales; f__Oxalobacteraceae; g__Janthinobacterium; s__	529_k__Bacteria; p__Betaproteobacteria; c__betVII; o__betVII-A; f__Janb; g__; s__	0	0	0	0	0	0	0	0	3	0	0	0	0	0	0	0	0	0	0	0	0	0	0
530_k__Bacteria	530_k__Bacteria	0	0	0	0	0	0	0	0	0	0	0	0	0	0	0	0	0	0	0	1	0	0	0
531_k__Bacteria; p__Bacteroidetes; c__Flavobacteriia; o__Flavobacteriales; f__Flavobacteriaceae; g__Flavobacterium	531_k__Bacteria; p__Bacteroidetes; c__bacII; o__bacII-A	0	0	0	0	0	0	0	0	0	0	0	0	0	0	0	0	0	0	0	0	0	0	1
533_k__Bacteria; p__Proteobacteria; c__Alphaproteobacteria; o__Rhodobacterales; f__Rhodobacteraceae; g__Rhodobacter; s__	533_k__Bacteria; p__Alphaproteobacteria; c__alfVI; o__; f__; g__; s__	0	0	0	0	0	0	0	0	0	0	0	0	6	2	0	0	0	1	0	0	0	5	0
535_k__Bacteria	535_Unclassified	0	0	0	0	0	4	0	0	0	0	0	0	0	0	0	0	0	0	0	0	0	0	0
536_k__Bacteria; p__Bacteroidetes; c__Sphingobacteriia; o__Sphingobacteriales; f__Flexibacteraceae; g__Emticicia; s__	536_k__Bacteria; p__Bacteroidetes	0	0	0	0	0	0	0	0	0	0	0	0	1	0	0	0	0	0	0	0	0	0	0
539_k__Bacteria; p__Proteobacteria; c__Alphaproteobacteria; o__Rhodobacterales; f__Rhodobacteraceae; g__Rhodobacter; s__	539_k__Bacteria; p__Alphaproteobacteria; c__alfVI; o__; f__; g__; s__	0	0	0	0	2	0	0	0	0	0	0	0	0	0	0	0	0	0	0	0	0	0	0
540_k__Bacteria; p__Proteobacteria; c__Betaproteobacteria	540_k__Bacteria; p__Betaproteobacteria; c__R-BT065; o__; f__; g__; s__	0	0	0	0	0	0	0	0	0	0	0	0	0	0	0	0	0	0	0	0	0	0	1
541_k__Bacteria; p__Bacteroidetes; c__Sphingobacteriia; o__Sphingobacteriales	541_k__Bacteria; p__Bacteroidetes	0	0	0	0	0	0	0	1	0	0	2	0	3	1	0	1	0	0	0	0	1	0	0
543_k__Bacteria; p__Proteobacteria; c__Betaproteobacteria	543_k__Bacteria; p__Betaproteobacteria; c__betII; o__Pnec; f__PnecD; g__; s__	0	0	0	1	0	0	0	0	0	0	1	0	0	0	0	0	0	0	0	0	0	1	0
546_k__Bacteria; p__Proteobacteria; c__Alphaproteobacteria; o__Rhizobiales	546_k__Bacteria; p__Alphaproteobacteria; c__alfI; o__; f__; g__; s__	0	0	7	0	0	0	0	0	0	0	0	0	1	0	0	0	0	1	0	0	0	0	0
547_k__Bacteria; p__Proteobacteria; c__Betaproteobacteria	547_k__Bacteria; p__Betaproteobacteria	0	0	5	4	11	0	0	0	0	0	0	0	0	2	0	0	0	1	0	0	0	0	0
548_k__Bacteria; p__Proteobacteria; c__Betaproteobacteria; o__Burkholderiales; f__Comamonadaceae; g__Limnohabitans; s__	548_k__Bacteria; p__Betaproteobacteria	2	0	0	0	0	0	0	0	0	0	0	0	0	0	0	0	0	0	0	2	0	0	0
549_k__Bacteria; p__Proteobacteria; c__Betaproteobacteria; o__Methylophilales; f__; g__; s__	549_k__Bacteria; p__Betaproteobacteria	0	0	0	0	0	0	0	0	0	0	0	0	0	0	0	0	0	0	0	0	0	2	0
551_k__Bacteria; p__Proteobacteria; c__Betaproteobacteria	551_k__Bacteria; p__Betaproteobacteria; c__R-BT065; o__; f__; g__; s__	0	0	0	0	0	0	0	0	0	0	0	0	0	0	0	0	1	0	0	0	0	0	0
552_k__Bacteria; p__Bacteroidetes; c__Sphingobacteriia; o__Sphingobacteriales; f__Flexibacteraceae; g__Arcicella; s__	552_k__Bacteria; p__Bacteroidetes	0	0	0	0	0	0	0	0	0	0	0	0	0	0	0	0	0	0	2	0	0	0	0
554_k__Bacteria; p__Proteobacteria; c__Betaproteobacteria; o__Burkholderiales; f__Comamonadaceae; g__Limnohabitans; s__	554_k__Bacteria; p__Betaproteobacteria; c__betI	22	2	3	3	7	3	0	4	0	11	12	0	1	6	8	1	5	0	0	2	4	0	4
555_k__Bacteria; p__Proteobacteria; c__Betaproteobacteria; o__Burkholderiales; f__Comamonadaceae; g__Limnohabitans	555_k__Bacteria; p__Betaproteobacteria	0	0	0	0	0	0	0	0	0	0	0	0	1	0	0	0	0	0	0	0	0	0	0
557_k__Bacteria; p__Proteobacteria; c__Alphaproteobacteria	557_k__Bacteria	0	0	0	0	0	0	0	0	0	0	1	0	0	0	0	0	0	0	0	0	0	0	0
558_k__Bacteria; p__Actinobacteria; c__Actinobacteria; o__Actinomycetales; f__Microbacteriaceae; g__Candidatus Rhodoluna; s__	558_k__Bacteria; p__Actinobacteria; c__Luna1	0	0	0	0	0	0	0	0	0	0	0	0	1	0	0	0	0	0	0	0	0	0	0
560_k__Bacteria; p__OD1; c__ZB2; o__; f__; g__; s__	560_k__Bacteria; p__OD1; c__; o__; f__; g__; s__	0	0	0	0	0	0	0	0	0	0	0	0	0	0	0	0	0	0	0	0	1	0	0
563_k__Bacteria; p__Bacteroidetes	563_k__Bacteria; p__Bacteroidetes	0	0	0	0	0	0	0	0	0	0	0	0	0	0	0	0	0	0	1	0	0	0	0
564_k__Bacteria; p__Proteobacteria; c__Betaproteobacteria	564_k__Bacteria	0	0	0	0	0	0	0	0	0	0	0	0	0	0	0	0	0	4	0	0	0	0	0
565_k__Bacteria; p__Bacteroidetes; c__Flavobacteriia; o__Flavobacteriales; f__Flavobacteriaceae; g__Flavobacterium; s__	565_k__Bacteria; p__Bacteroidetes; c__bacII; o__bacII-A; f__; g__; s__	0	0	1	0	0	0	0	0	0	0	0	0	0	0	79	0	0	0	0	0	0	0	29
566_k__Bacteria; p__Proteobacteria; c__Betaproteobacteria; o__Burkholderiales; f__Comamonadaceae; g__; s__	566_k__Bacteria; p__Betaproteobacteria	2	0	0	0	0	0	0	0	0	0	0	0	0	0	0	0	0	0	0	0	0	0	0
568_k__Bacteria; p__Actinobacteria; c__Actinobacteria; o__Actinomycetales; f__ACK-M1; g__; s__	568_k__Bacteria	0	0	0	0	0	0	0	0	0	0	0	0	0	0	0	0	0	1	0	0	0	0	0
569_k__Bacteria; p__Proteobacteria; c__Gammaproteobacteria; o__Alteromonadales; f__[Chromatiaceae]	569_k__Bacteria; p__Gammaproteobacteria; c__gamII	0	0	0	0	0	0	0	0	0	0	0	0	0	0	2	0	0	0	0	0	0	0	3
572_k__Bacteria; p__Proteobacteria; c__Betaproteobacteria; o__Methylophilales; f__Methylophilaceae	572_k__Bacteria; p__Betaproteobacteria; c__betIV; o__; f__; g__; s__	0	0	0	0	0	0	0	0	0	0	0	0	0	0	1	0	0	0	0	0	0	0	0
573_k__Bacteria; p__Proteobacteria; c__Betaproteobacteria; o__Burkholderiales; f__Oxalobacteraceae; g__Polynucleobacter	573_k__Bacteria; p__Betaproteobacteria; c__betII; o__Pnec	0	0	2	0	0	0	0	0	0	0	0	0	0	0	0	0	0	1	0	0	0	1	0
575_k__Bacteria; p__Proteobacteria; c__Betaproteobacteria	575_k__Bacteria; p__Betaproteobacteria	0	0	1	0	0	0	0	0	0	0	0	0	0	0	0	0	0	0	0	0	0	0	0
576_k__Bacteria; p__Cyanobacteria; c__Synechococcophycideae; o__Synechococcales; f__Synechococcaceae; g__Prochlorococcus	576_k__Bacteria; p__Cyanobacteria	0	0	0	0	0	1	0	0	0	0	0	0	0	0	0	0	0	0	0	0	0	0	0
578_k__Bacteria; p__Proteobacteria; c__Betaproteobacteria; o__Burkholderiales; f__Oxalobacteraceae; g__Polynucleobacter; s__	578_k__Bacteria; p__Betaproteobacteria; c__betII; o__Pnec; f__PnecB; g__; s__	0	0	0	0	0	0	0	0	0	0	0	0	0	0	0	0	0	1	0	1	0	0	0
579_k__Bacteria; p__Actinobacteria; c__Actinobacteria; o__Actinomycetales; f__Microbacteriaceae	579_k__Bacteria; p__Actinobacteria	0	0	0	0	0	0	2	0	0	0	0	0	0	0	0	0	0	0	0	0	0	0	0
580_k__Bacteria; p__Proteobacteria; c__Betaproteobacteria; o__Burkholderiales; f__Comamonadaceae; g__; s__	580_k__Bacteria; p__Betaproteobacteria	0	0	0	0	0	0	0	0	0	0	0	0	0	0	0	1	0	0	0	0	0	0	0
581_k__Bacteria; p__Bacteroidetes; c__Flavobacteriia; o__Flavobacteriales; f__Flavobacteriaceae; g__Flavobacterium	581_k__Bacteria; p__Bacteroidetes; c__bacII; o__bacII-A	0	0	0	0	0	0	0	0	0	0	0	0	0	1	0	0	0	0	0	0	0	0	0
582_k__Bacteria; p__Proteobacteria; c__Deltaproteobacteria; o__MIZ46; f__; g__; s__	582_k__Bacteria; p__; c__; o__; f__; g__; s__	0	0	0	0	0	1	0	0	0	0	0	0	0	0	0	0	0	0	0	0	0	0	0
584_k__Bacteria; p__Proteobacteria; c__Betaproteobacteria; o__Burkholderiales; f__Comamonadaceae; g__Limnohabitans; s__	584_k__Bacteria; p__Betaproteobacteria; c__betI	13	0	23	2	12	3	3	2	1	2	2	0	14	8	1	4	0	14	0	27	1	4	1
587_k__Bacteria; p__Actinobacteria; c__Actinobacteria; o__Actinomycetales; f__Microbacteriaceae; g__Candidatus Rhodoluna; s__	587_k__Bacteria; p__Actinobacteria; c__Luna1	0	0	0	0	0	0	0	0	0	1	2	0	0	1	0	0	0	0	0	0	0	0	0
590_k__Bacteria; p__Actinobacteria; c__Actinobacteria	590_k__Bacteria; p__Actinobacteria	0	0	0	0	0	0	0	0	0	0	0	0	0	0	0	0	0	0	0	0	0	1	0
591_k__Bacteria; p__Bacteroidetes; c__Flavobacteriia; o__Flavobacteriales; f__Flavobacteriaceae; g__Flavobacterium; s__	591_k__Bacteria; p__Bacteroidetes; c__bacII; o__bacII-A	0	0	0	0	0	0	0	0	0	0	0	0	0	0	1	0	0	0	0	0	0	0	0
592_k__Bacteria; p__Proteobacteria; c__Alphaproteobacteria; o__Rhizobiales; f__Hyphomicrobiaceae	592_k__Bacteria; p__Alphaproteobacteria	0	0	3	0	0	0	0	0	0	0	0	0	0	0	0	0	0	0	0	0	0	0	0
593_k__Bacteria	593_k__Bacteria	0	0	0	0	0	0	0	0	0	0	0	0	0	0	0	0	0	0	0	0	0	0	3
594_k__Bacteria; p__Bacteroidetes; c__Flavobacteriia; o__Flavobacteriales; f__Flavobacteriaceae; g__Flavobacterium; s__	594_k__Bacteria; p__Bacteroidetes	0	0	0	0	0	0	0	1	0	0	0	0	0	0	0	0	0	0	0	0	0	0	0
595_k__Bacteria; p__Proteobacteria; c__Alphaproteobacteria; o__Rhodobacterales; f__Rhodobacteraceae; g__Rhodobacter; s__	595_k__Bacteria; p__Alphaproteobacteria	0	0	0	0	3	0	0	0	0	0	0	0	0	0	0	0	0	0	0	0	0	0	0
596_k__Bacteria; p__Bacteroidetes; c__Flavobacteriia; o__Flavobacteriales; f__Flavobacteriaceae; g__Flavobacterium	596_k__Bacteria; p__Bacteroidetes; c__bacII; o__bacII-A	0	0	0	0	0	0	0	0	0	0	0	0	0	0	2	0	0	0	0	0	0	0	1
597_k__Bacteria	597_k__Bacteria	0	0	0	0	0	0	0	0	0	0	0	0	0	0	0	0	0	0	0	0	0	3	0
598_k__Bacteria	598_k__Bacteria; p__Actinobacteria	0	0	0	0	0	0	0	0	0	0	0	0	0	0	0	0	0	0	1	0	0	0	0
600_k__Bacteria; p__Actinobacteria; c__Actinobacteria; o__Actinomycetales; f__ACK-M1; g__; s__	600_k__Bacteria	0	0	1	0	0	0	0	0	0	0	0	0	0	0	0	0	0	0	0	0	0	0	0
601_k__Bacteria; p__Bacteroidetes; c__Sphingobacteriia; o__Sphingobacteriales; f__Flexibacteraceae; g__Arcicella; s__	601_k__Bacteria; p__Bacteroidetes; c__bacIII; o__bacIII-A; f__PRD01a001B; g__; s__	0	0	0	0	0	0	0	0	0	0	1	0	0	0	0	0	0	0	0	0	0	0	0
602_k__Bacteria; p__Proteobacteria; c__Betaproteobacteria; o__Methylophilales; f__; g__; s__	602_k__Bacteria; p__Betaproteobacteria	0	0	0	0	0	0	0	0	0	0	0	0	0	0	0	0	0	1	0	0	0	0	0
603_k__Bacteria; p__Bacteroidetes; c__Flavobacteriia; o__Flavobacteriales; f__Flavobacteriaceae; g__Flavobacterium	603_k__Bacteria; p__Bacteroidetes	0	0	0	0	0	0	0	0	0	1	0	0	0	0	0	0	0	0	0	0	0	0	1
604_k__Bacteria; p__Actinobacteria; c__Actinobacteria; o__Actinomycetales; f__Microbacteriaceae; g__Candidatus Rhodoluna; s__	604_k__Bacteria; p__Actinobacteria; c__Luna1; o__Luna1-A3; f__; g__; s__	0	0	0	0	0	0	0	0	0	0	1	0	0	0	0	0	0	0	0	0	0	0	0
605_k__Bacteria; p__Proteobacteria; c__Betaproteobacteria	605_k__Bacteria; p__Betaproteobacteria; c__R-BT065; o__; f__; g__; s__	0	0	0	0	0	0	0	0	0	0	1	0	0	0	0	0	0	0	0	0	0	0	0
606_k__Bacteria; p__Proteobacteria	606_k__Bacteria; p__Alphaproteobacteria	0	0	0	0	0	0	0	0	2	0	0	0	0	0	0	0	0	0	0	0	0	0	0
608_k__Bacteria; p__Actinobacteria; c__Actinobacteria; o__Actinomycetales; f__Microbacteriaceae; g__Candidatus Rhodoluna; s__	608_k__Bacteria; p__Actinobacteria; c__Luna1	0	0	0	0	0	0	0	0	0	0	0	1	4	0	0	0	0	2	0	0	0	0	0
610_k__Bacteria; p__Proteobacteria; c__Betaproteobacteria; o__Neisseriales; f__Neisseriaceae; g__Vogesella; s__	610_k__Bacteria; p__Betaproteobacteria; c__betII; o__; f__; g__; s__	0	0	0	0	0	1	0	0	0	0	0	0	0	0	4	0	0	0	0	0	0	0	7
613_k__Bacteria; p__Bacteroidetes; c__Flavobacteriia; o__Flavobacteriales; f__Cryomorphaceae; g__Fluviicola; s__	613_k__Bacteria; p__Bacteroidetes; c__bacV; o__; f__; g__; s__	2	0	0	0	1	0	1	0	13	0	14	0	9	10	2	7	2	1	0	1	0	5	8
614_k__Bacteria; p__Actinobacteria; c__Actinobacteria; o__Actinomycetales; f__Microbacteriaceae; g__Candidatus Rhodoluna; s__	614_k__Bacteria; p__Actinobacteria; c__Luna1; o__Luna1-A3; f__; g__; s__	0	0	0	0	0	0	1	17	0	11	7	0	1	2	3	0	1	0	0	1	6	0	4
616_k__Bacteria; p__Bacteroidetes; c__Sphingobacteriia; o__Sphingobacteriales; f__Flexibacteraceae; g__Arcicella; s__	616_k__Bacteria	0	0	0	0	0	0	0	0	0	0	0	0	0	0	0	0	0	0	0	0	7	0	0
620_k__Bacteria; p__Actinobacteria; c__Actinobacteria; o__Actinomycetales; f__ACK-M1; g__; s__	620_k__Bacteria; p__Actinobacteria; c__acI; o__acI-A; f__acI-A1; g__; s__	0	0	2	0	0	0	0	0	0	0	3	0	2	0	0	0	0	4	0	0	0	1	0
621_k__Bacteria; p__Actinobacteria; c__Actinobacteria; o__Actinomycetales; f__ACK-M1; g__; s__	621_k__Bacteria; p__Actinobacteria; c__acI; o__acI-A	0	0	0	0	0	0	0	0	21	0	0	0	0	0	0	0	0	0	0	0	0	0	0
622_k__Bacteria; p__Bacteroidetes; c__Flavobacteriia; o__Flavobacteriales; f__Flavobacteriaceae; g__Flavobacterium	622_k__Bacteria; p__Bacteroidetes; c__bacII; o__bacII-A	0	0	0	0	0	0	0	0	0	1	0	0	0	1	0	0	0	0	0	1	0	0	3
624_k__Bacteria; p__Proteobacteria; c__Betaproteobacteria	624_k__Bacteria; p__Betaproteobacteria; c__R-BT065; o__; f__; g__; s__	0	0	0	0	0	0	0	0	0	1	0	0	0	0	3	0	0	0	0	0	0	0	0
625_k__Bacteria; p__Proteobacteria; c__Betaproteobacteria	625_k__Bacteria; p__Betaproteobacteria	0	0	0	0	0	0	0	1	0	0	0	0	0	0	0	0	1	0	0	0	0	0	0
628_k__Bacteria; p__Proteobacteria; c__Gammaproteobacteria; o__HTCC2188; f__211ds20; g__; s__	628_k__Bacteria; p__Gammaproteobacteria; c__; o__; f__; g__; s__	0	0	0	0	0	0	0	0	0	0	0	0	0	0	0	0	0	2	0	0	0	0	0
629_k__Bacteria; p__Bacteroidetes; c__Flavobacteriia; o__Flavobacteriales; f__Flavobacteriaceae; g__Flavobacterium; s__	629_k__Bacteria; p__Bacteroidetes; c__bacII; o__bacII-A; f__; g__; s__	0	0	1	0	0	0	0	0	0	0	0	0	0	0	4	0	0	0	1	0	0	0	5
630_k__Bacteria; p__Proteobacteria; c__Betaproteobacteria; o__Burkholderiales; f__Comamonadaceae	630_k__Bacteria; p__Betaproteobacteria	1	0	0	0	0	0	0	0	0	0	0	0	0	1	1	0	0	0	0	0	0	0	0
631_k__Bacteria; p__Proteobacteria; c__Betaproteobacteria; o__Burkholderiales; f__Comamonadaceae	631_k__Bacteria; p__Betaproteobacteria	0	0	1	0	0	0	0	0	0	0	0	0	0	0	0	0	0	0	0	0	0	0	0
632_k__Bacteria; p__Bacteroidetes; c__Flavobacteriia; o__Flavobacteriales; f__Cryomorphaceae; g__; s__	632_k__Bacteria; p__Bacteroidetes; c__bacV; o__; f__; g__; s__	0	0	1	0	0	0	0	0	0	0	0	0	2	0	0	1	0	0	0	0	0	0	0
634_k__Bacteria; p__Proteobacteria; c__Betaproteobacteria	634_k__Bacteria	0	0	0	0	0	0	0	0	0	0	0	0	0	0	0	0	0	0	0	0	0	1	0
635_k__Bacteria; p__Proteobacteria; c__Betaproteobacteria	635_k__Bacteria	0	0	0	0	0	0	0	0	0	0	0	0	0	0	0	0	0	0	0	1	0	0	0
636_k__Bacteria; p__Proteobacteria; c__Betaproteobacteria	636_k__Bacteria; p__Betaproteobacteria	0	0	0	0	0	0	0	0	0	0	0	0	0	0	0	0	0	0	0	0	2	0	0
637_k__Bacteria; p__Actinobacteria; c__Actinobacteria; o__Actinomycetales; f__Mycobacteriaceae; g__Mycobacterium	637_k__Bacteria; p__Actinobacteria; c__acTH2; o__Myco; f__; g__; s__	0	0	0	1	0	3	0	0	0	0	0	0	0	0	0	0	0	0	0	0	0	0	2
640_k__Bacteria; p__Bacteroidetes; c__Sphingobacteriia; o__Sphingobacteriales; f__Chitinophagaceae; g__; s__	640_k__Bacteria; p__Bacteroidetes; c__cfI; o__; f__; g__; s__	0	0	0	0	0	0	0	0	0	0	0	0	0	0	3	1	0	0	0	0	0	0	0
641_k__Bacteria; p__Bacteroidetes; c__Flavobacteriia; o__Flavobacteriales; f__Flavobacteriaceae; g__Flavobacterium	641_k__Bacteria; p__Bacteroidetes; c__bacII; o__bacII-A; f__Flavo-A3; g__; s__	0	0	0	0	0	0	0	0	0	0	0	0	0	0	0	0	2	0	0	0	0	0	2
642_k__Bacteria; p__Actinobacteria; c__Actinobacteria; o__Actinomycetales	642_k__Bacteria; p__Actinobacteria	0	0	0	0	0	0	0	0	0	0	0	0	0	0	0	0	0	0	0	0	0	2	0
644_k__Bacteria; p__Proteobacteria; c__Gammaproteobacteria; o__Alteromonadales; f__[Chromatiaceae]; g__Rheinheimera; s__	644_k__Bacteria; p__Gammaproteobacteria; c__gamII; o__; f__; g__; s__	0	0	0	0	0	0	0	0	0	0	0	0	0	0	0	0	0	0	0	0	0	0	2
645_k__Bacteria; p__Proteobacteria; c__Betaproteobacteria; o__Procabacteriales; f__Procabacteriaceae; g__; s__	645_k__Bacteria	0	0	0	0	0	0	1	0	0	0	3	0	0	0	0	0	0	0	0	0	0	0	0
646_k__Bacteria; p__Bacteroidetes; c__Flavobacteriia; o__Flavobacteriales; f__Flavobacteriaceae; g__Flavobacterium	646_k__Bacteria; p__Bacteroidetes; c__bacII; o__bacII-A; f__; g__; s__	0	0	0	0	0	0	0	0	0	4	0	0	0	0	4	0	0	0	0	0	0	0	0
647_k__Bacteria	647_Unclassified	0	0	0	0	0	0	0	0	1	0	0	0	0	0	0	0	0	0	0	0	0	0	0
648_k__Bacteria; p__Proteobacteria; c__Betaproteobacteria; o__Methylophilales	648_k__Bacteria; p__Betaproteobacteria; c__betIV; o__LD28; f__; g__; s__	0	0	0	0	0	0	0	0	0	0	0	0	0	0	0	0	0	1	0	0	0	0	0
649_k__Bacteria; p__Proteobacteria; c__Alphaproteobacteria	649_k__Bacteria; p__Alphaproteobacteria; c__alfIV	0	0	0	0	0	0	0	0	0	0	0	0	0	0	0	0	0	0	0	2	0	0	0
651_k__Bacteria; p__Bacteroidetes; c__Sphingobacteriia; o__Sphingobacteriales; f__; g__; s__	651_k__Bacteria; p__Bacteroidetes; c__bacVI; o__; f__; g__; s__	0	0	0	0	2	2	0	0	0	0	0	0	0	0	0	0	0	0	0	0	0	0	0
652_k__Bacteria; p__Proteobacteria; c__Betaproteobacteria	652_k__Bacteria	0	0	0	0	0	0	0	0	0	0	0	0	2	2	0	0	0	7	0	0	0	1	0
653_k__Bacteria; p__Bacteroidetes; c__Flavobacteriia; o__Flavobacteriales; f__Flavobacteriaceae; g__Flavobacterium	653_k__Bacteria; p__Bacteroidetes; c__bacII; o__bacII-A; f__; g__; s__	0	0	0	0	0	0	0	0	0	0	0	0	0	0	1	0	0	0	0	1	0	0	0
656_k__Bacteria; p__Bacteroidetes; c__Sphingobacteriia; o__Sphingobacteriales; f__Chitinophagaceae; g__; s__	656_k__Bacteria; p__Bacteroidetes	0	0	0	0	0	0	0	0	0	0	0	0	0	0	0	3	0	0	0	0	0	0	0
658_k__Bacteria; p__Proteobacteria; c__Deltaproteobacteria; o__Syntrophobacterales; f__Syntrophaceae; g__; s__	658_k__Bacteria	0	0	0	0	0	0	0	0	0	0	3	0	0	0	0	0	0	0	0	0	0	0	0
659_k__Bacteria; p__OD1; c__; o__; f__; g__; s__	659_Unclassified	0	0	0	0	0	0	0	0	0	1	0	0	0	0	0	0	0	0	0	0	0	0	0
661_k__Bacteria; p__Bacteroidetes	661_k__Bacteria	0	0	0	0	0	0	0	0	0	0	0	0	0	0	0	0	1	0	0	0	0	0	0
663_k__Bacteria; p__Proteobacteria; c__Betaproteobacteria; o__Burkholderiales; f__Comamonadaceae; g__; s__	663_k__Bacteria; p__Betaproteobacteria	0	0	0	0	0	0	0	0	0	0	0	0	0	0	0	0	0	2	0	0	0	0	0
664_k__Bacteria; p__Actinobacteria; c__Actinobacteria; o__Actinomycetales; f__ACK-M1; g__; s__	664_k__Bacteria; p__Actinobacteria; c__acI; o__acI-A	5	0	1	0	0	0	0	0	0	0	0	0	9	0	0	0	0	0	0	0	1	2	0
665_k__Bacteria; p__Proteobacteria; c__Alphaproteobacteria; o__Rhodobacterales; f__Rhodobacteraceae	665_k__Bacteria; p__Alphaproteobacteria; c__Rhodobacteraceae; o__GKS59; f__; g__; s__	0	0	0	0	0	0	0	0	0	0	0	0	0	0	7	0	0	0	0	0	0	0	0
666_k__Bacteria; p__Bacteroidetes; c__Flavobacteriia; o__Flavobacteriales; f__Flavobacteriaceae; g__Flavobacterium	666_k__Bacteria; p__Bacteroidetes; c__bacII; o__bacII-A	0	0	0	0	0	0	0	0	0	2	0	0	0	0	0	0	0	0	0	1	0	0	2
667_k__Bacteria; p__Proteobacteria; c__Betaproteobacteria; o__Rhodocyclales; f__Rhodocyclaceae; g__Sulfuritalea; s__	667_k__Bacteria; p__Betaproteobacteria	1	0	0	0	0	0	0	0	0	0	0	0	2	0	0	0	0	0	0	0	0	6	0
669_k__Bacteria; p__Proteobacteria; c__Betaproteobacteria; o__Rhodocyclales; f__Rhodocyclaceae; g__C39; s__	669_k__Bacteria; p__Betaproteobacteria; c__; o__; f__; g__; s__	0	0	0	0	0	0	0	1	0	0	0	0	0	0	0	0	0	0	0	0	0	0	0
672_k__Bacteria; p__Proteobacteria; c__Betaproteobacteria; o__Burkholderiales	672_k__Bacteria; p__Betaproteobacteria; c__betIII	0	0	0	0	0	0	0	0	0	0	0	0	1	0	1	0	0	0	0	0	0	0	0
673_k__Bacteria	673_k__Bacteria	0	0	0	0	0	0	0	0	0	0	0	0	0	0	0	0	0	0	0	0	0	0	1
674_k__Bacteria; p__Actinobacteria; c__Actinobacteria; o__Actinomycetales; f__Microbacteriaceae	674_k__Bacteria; p__Actinobacteria; c__Luna1; o__Luna1-A3; f__; g__; s__	0	0	0	0	0	0	0	0	0	2	6	0	0	1	0	0	0	0	0	0	8	0	0
675_k__Bacteria; p__Actinobacteria; c__Actinobacteria	675_k__Bacteria; p__Actinobacteria; c__Luna1; o__; f__; g__; s__	0	0	2	0	0	0	0	0	0	0	0	0	0	0	0	0	0	0	0	0	0	0	0
676_k__Bacteria; p__Proteobacteria	676_k__Bacteria	0	0	0	0	0	0	0	0	0	0	0	0	0	0	0	0	1	0	0	0	0	0	0
677_k__Bacteria; p__Proteobacteria; c__Betaproteobacteria; o__Burkholderiales; f__Comamonadaceae	677_k__Bacteria; p__Betaproteobacteria; c__R-BT065; o__; f__; g__; s__	0	1	0	0	0	0	0	0	0	0	1	0	0	0	0	0	0	0	0	0	0	0	0
681_k__Bacteria; p__Actinobacteria; c__Thermoleophilia; o__Gaiellales; f__; g__; s__	681_k__Bacteria; p__Actinobacteria; c__Soil_I; o__; f__; g__; s__	0	0	0	0	0	0	0	0	0	0	0	0	0	0	0	1	0	0	0	0	0	3	0
682_k__Bacteria; p__Proteobacteria; c__Alphaproteobacteria	682_k__Bacteria; p__Alphaproteobacteria	0	0	0	0	0	0	0	0	0	0	0	5	0	0	0	0	0	0	0	0	0	0	0
683_k__Bacteria; p__Actinobacteria; c__Actinobacteria; o__Actinomycetales; f__Microbacteriaceae; g__Candidatus Rhodoluna; s__	683_k__Bacteria; p__Actinobacteria; c__Luna1; o__Luna1-A3; f__; g__; s__	0	0	0	0	0	0	0	0	0	0	1	0	0	0	0	0	0	0	0	0	0	0	1
686_k__Bacteria; p__Actinobacteria; c__Actinobacteria; o__Actinomycetales; f__ACK-M1; g__; s__	686_k__Bacteria; p__Actinobacteria; c__acI; o__acI-A	1	0	6	0	2	0	1	0	0	0	0	0	6	0	0	5	1	5	0	0	0	39	0
690_k__Bacteria; p__Proteobacteria; c__Betaproteobacteria	690_k__Bacteria; p__Betaproteobacteria	0	0	0	0	0	0	0	0	0	0	0	0	0	0	0	0	0	2	0	0	0	3	0
693_k__Bacteria; p__Actinobacteria; c__Actinobacteria; o__Actinomycetales	693_k__Bacteria; p__Actinobacteria; c__Luna1	0	0	0	0	0	0	0	0	0	0	0	0	1	0	0	0	0	1	0	0	0	0	0
694_k__Bacteria; p__Proteobacteria; c__Alphaproteobacteria; o__Rhodobacterales; f__Rhodobacteraceae; g__Rhodobacter; s__	694_k__Bacteria; p__Alphaproteobacteria; c__alfVI; o__; f__; g__; s__	7	0	0	1	2	0	0	1	2	0	3	0	0	1	0	0	0	0	0	0	0	0	0
695_k__Bacteria; p__Proteobacteria; c__Betaproteobacteria	695_k__Bacteria	0	0	0	0	1	0	1	4	0	2	4	1	0	0	0	0	0	0	0	0	0	0	0
697_k__Bacteria; p__Bacteroidetes	697_k__Bacteria; p__Bacteroidetes	0	0	0	0	0	0	0	0	0	1	0	0	0	0	0	0	0	0	0	0	0	0	0
698_k__Bacteria; p__Proteobacteria; c__Gammaproteobacteria; o__Alteromonadales; f__[Chromatiaceae]; g__Rheinheimera; s__	698_k__Bacteria; p__Gammaproteobacteria; c__gamII; o__; f__; g__; s__	7	0	6	0	0	0	0	0	0	0	0	0	0	0	107	0	0	0	0	0	0	0	10
699_k__Bacteria; p__Bacteroidetes; c__Sphingobacteriia; o__Sphingobacteriales; f__Flexibacteraceae; g__Arcicella; s__	699_k__Bacteria; p__Bacteroidetes; c__bacIII; o__bacIII-A; f__PRD01a001B; g__; s__	0	0	0	0	0	0	0	0	0	0	0	0	0	5	0	0	0	0	0	0	0	0	0
700_k__Bacteria; p__Proteobacteria; c__Betaproteobacteria; o__Burkholderiales; f__Comamonadaceae; g__Limnohabitans	700_k__Bacteria; p__Betaproteobacteria	0	0	0	0	0	0	0	0	0	0	0	0	0	0	0	3	0	0	0	0	0	0	0
701_k__Bacteria; p__Bacteroidetes; c__Flavobacteriia; o__Flavobacteriales; f__Flavobacteriaceae; g__Flavobacterium; s__	701_k__Bacteria; p__Bacteroidetes; c__bacII; o__bacII-A; f__; g__; s__	0	0	0	0	0	0	0	0	0	5	0	0	0	0	0	0	1	0	0	3	1	0	0
702_k__Bacteria; p__Actinobacteria; c__Actinobacteria; o__Actinomycetales; f__; g__; s__	702_k__Bacteria; p__Actinobacteria; c__acSTL; o__; f__; g__; s__	0	0	0	0	0	0	0	0	0	0	0	0	3	0	0	0	0	0	0	0	0	0	0
704_k__Bacteria; p__Bacteroidetes; c__Sphingobacteriia; o__Sphingobacteriales; f__Cyclobacteriaceae; g__; s__	704_k__Bacteria; p__Bacteroidetes	0	0	0	0	0	0	0	0	0	0	0	0	0	0	0	0	0	0	0	4	0	0	0
705_k__Bacteria; p__Proteobacteria; c__Gammaproteobacteria; o__Alteromonadales; f__[Chromatiaceae]; g__Rheinheimera; s__	705_k__Bacteria; p__Gammaproteobacteria; c__gamII; o__; f__; g__; s__	0	0	3	0	0	0	0	0	0	0	0	0	0	0	6	0	0	0	0	0	0	0	0
708_k__Bacteria; p__Bacteroidetes; c__Flavobacteriia; o__; f__; g__; s__	708_k__Bacteria; p__Bacteroidetes	0	0	0	0	0	0	0	0	0	0	0	0	0	2	0	0	0	0	0	0	0	0	0
710_k__Bacteria; p__Bacteroidetes; c__Flavobacteriia; o__Flavobacteriales; f__Flavobacteriaceae; g__Flavobacterium	710_k__Bacteria; p__Bacteroidetes; c__bacII; o__bacII-A	0	0	0	0	0	0	0	0	0	0	0	2	0	0	0	0	0	0	0	0	0	0	0
714_k__Bacteria; p__Proteobacteria	714_k__Bacteria	0	0	0	1	0	0	0	0	0	0	0	0	0	0	0	0	0	0	0	0	0	0	0
717_k__Bacteria; p__Proteobacteria; c__Betaproteobacteria; o__Burkholderiales; f__Comamonadaceae	717_k__Bacteria; p__Betaproteobacteria; c__betI; o__Lhab-A4; f__; g__; s__	0	0	2	0	0	0	0	0	0	0	0	0	0	0	0	0	0	0	0	0	0	0	0
718_k__Bacteria; p__Bacteroidetes; c__Flavobacteriia; o__Flavobacteriales; f__Flavobacteriaceae; g__Chryseobacterium	718_k__Bacteria; p__Bacteroidetes; c__bacVI; o__; f__; g__; s__	0	0	0	0	0	0	0	0	0	0	0	0	0	3	0	0	0	0	0	0	0	0	0
719_k__Bacteria; p__Proteobacteria; c__Betaproteobacteria; o__Burkholderiales	719_k__Bacteria; p__Betaproteobacteria	0	0	0	0	0	0	0	0	0	0	0	0	1	0	0	0	0	0	0	0	0	0	0
720_k__Bacteria; p__Proteobacteria; c__Betaproteobacteria; o__Burkholderiales; f__Oxalobacteraceae; g__; s__	720_k__Bacteria; p__Betaproteobacteria; c__betVII; o__betVII-A; f__betVII-A1; g__Masilla; s__	0	0	0	0	0	0	0	0	0	6	0	0	0	0	0	0	0	0	0	0	0	0	0
723_k__Bacteria; p__Actinobacteria; c__Actinobacteria; o__Actinomycetales; f__Mycobacteriaceae; g__Mycobacterium; s__	723_k__Bacteria; p__Actinobacteria	0	0	1	0	0	1	0	0	0	0	0	0	0	0	0	0	0	0	0	0	0	0	0
724_k__Bacteria; p__OD1; c__ZB2; o__; f__; g__; s__	724_k__Bacteria; p__OD1; c__; o__; f__; g__; s__	0	0	2	0	0	0	0	0	0	0	0	0	0	0	0	0	0	0	0	0	0	0	0
725_k__Bacteria; p__Actinobacteria; c__Actinobacteria; o__Actinomycetales; f__Microbacteriaceae; g__Candidatus Rhodoluna; s__	725_k__Bacteria; p__Actinobacteria; c__Luna1	0	0	0	0	0	0	0	0	0	1	1	0	0	0	0	0	0	0	0	0	1	0	0
726_k__Bacteria	726_k__Bacteria; p__Bacteroidetes	0	0	0	0	1	0	0	0	0	0	0	0	0	0	0	0	0	0	0	0	0	0	0
727_k__Bacteria; p__Bacteroidetes; c__Sphingobacteriia; o__Sphingobacteriales; f__Flexibacteraceae; g__Arcicella; s__	727_k__Bacteria; p__Bacteroidetes; c__bacIII; o__bacIII-A; f__PRD01a001B; g__; s__	0	0	0	0	2	0	0	0	0	0	0	0	0	0	0	0	0	5	0	0	0	0	0
728_k__Bacteria; p__Actinobacteria; c__Actinobacteria; o__Actinomycetales; f__ACK-M1; g__; s__	728_k__Bacteria; p__Actinobacteria	0	0	0	0	0	0	0	0	0	0	0	0	0	0	0	0	0	2	0	0	0	0	0
729_k__Bacteria; p__Proteobacteria; c__Alphaproteobacteria; o__BD7-3; f__; g__; s__	729_k__Bacteria; p__Alphaproteobacteria; c__alfIV; o__alfIV-A; f__; g__; s__	0	0	0	0	0	0	0	0	0	0	1	0	0	0	0	0	0	0	0	0	0	0	0
730_k__Bacteria; p__Proteobacteria; c__Betaproteobacteria	730_k__Bacteria	0	0	0	0	0	0	0	0	0	0	1	0	0	0	0	0	0	0	0	4	0	0	0
731_k__Bacteria; p__Bacteroidetes; c__Flavobacteriia; o__Flavobacteriales; f__Flavobacteriaceae; g__Flavobacterium; s__	731_k__Bacteria; p__Bacteroidetes; c__bacII; o__bacII-A; f__; g__; s__	0	0	0	0	0	0	0	1	0	1	0	0	0	0	0	0	2	0	0	0	0	0	0
733_k__Bacteria; p__Proteobacteria; c__Betaproteobacteria	733_k__Bacteria; p__Betaproteobacteria	1	0	2	0	0	1	0	1	1	0	1	0	1	0	0	1	0	0	0	0	0	0	0
734_k__Bacteria; p__Actinobacteria; c__Actinobacteria; o__Actinomycetales; f__ACK-M1; g__; s__	734_k__Bacteria; p__Actinobacteria	0	0	0	0	0	0	0	0	0	0	0	0	0	0	0	0	0	4	0	0	0	0	0
735_k__Bacteria; p__Proteobacteria; c__Gammaproteobacteria; o__Legionellales	735_Unclassified	0	0	0	0	0	0	0	0	0	0	0	0	0	0	5	0	0	0	0	0	0	0	0
738_k__Bacteria; p__Proteobacteria; c__Betaproteobacteria; o__Burkholderiales; f__Comamonadaceae	738_k__Bacteria; p__Betaproteobacteria; c__betI	0	0	0	0	0	0	0	0	0	1	0	0	0	0	0	0	0	1	0	0	0	0	0
739_k__Bacteria; p__Proteobacteria; c__Betaproteobacteria	739_k__Bacteria; p__Betaproteobacteria	0	0	0	0	0	0	0	0	0	0	0	0	0	4	0	0	0	0	0	0	0	0	0
740_k__Bacteria; p__Actinobacteria; c__Actinobacteria; o__Actinomycetales; f__; g__; s__	740_k__Bacteria; p__Actinobacteria; c__acTH1; o__acTH1-A1; f__; g__; s__	0	0	0	0	0	0	0	0	0	0	0	0	0	0	0	0	0	0	0	0	0	4	0
745_k__Bacteria; p__Proteobacteria; c__Betaproteobacteria; o__Burkholderiales; f__Oxalobacteraceae; g__Polynucleobacter; s__	745_k__Bacteria; p__Betaproteobacteria	0	0	0	0	0	0	0	0	0	0	0	0	2	0	0	0	0	0	0	0	0	0	0
746_k__Bacteria; p__Actinobacteria; c__Actinobacteria; o__Actinomycetales; f__Microbacteriaceae; g__Candidatus Rhodoluna; s__	746_k__Bacteria; p__Actinobacteria; c__Luna1; o__Luna1-A3; f__; g__; s__	0	0	0	0	0	0	0	0	0	0	1	0	0	0	0	0	0	0	0	0	0	0	0
748_k__Bacteria; p__Proteobacteria; c__Betaproteobacteria	748_k__Bacteria; p__Betaproteobacteria	0	0	0	0	0	0	0	0	0	0	0	0	0	0	0	0	3	0	0	0	0	0	0
750_k__Bacteria; p__Proteobacteria; c__Alphaproteobacteria; o__Rickettsiales; f__; g__; s__	750_k__Bacteria; p__Alphaproteobacteria; c__; o__; f__; g__; s__	0	0	0	2	0	0	0	0	0	0	0	0	2	0	0	0	0	0	0	0	0	0	1
751_k__Bacteria; p__Proteobacteria; c__Betaproteobacteria; o__Burkholderiales; f__Comamonadaceae; g__Polaromonas; s__	751_k__Bacteria; p__Betaproteobacteria; c__betI; o__R-BT065; f__Lhab-A2; g__; s__	0	0	0	0	0	0	0	0	0	0	0	0	0	0	0	0	0	1	0	0	0	1	0
752_k__Bacteria; p__Proteobacteria; c__Alphaproteobacteria; o__Rickettsiales; f__Pelagibacteraceae; g__; s__	752_k__Bacteria	0	0	4	0	0	0	0	0	0	0	0	0	0	0	0	0	0	0	0	0	0	0	0
754_k__Bacteria; p__Proteobacteria; c__Gammaproteobacteria; o__Xanthomonadales; f__; g__; s__	754_k__Bacteria; p__Gammaproteobacteria; c__LiUU-3-334; o__; f__; g__; s__	0	0	0	0	0	0	0	0	0	0	0	0	0	0	1	0	0	0	0	0	0	0	0
756_k__Bacteria; p__Actinobacteria; c__Actinobacteria; o__Actinomycetales; f__; g__; s__	756_k__Bacteria; p__Actinobacteria; c__acSTL; o__acSTL-A; f__; g__; s__	0	3	0	0	0	1	0	0	0	0	3	0	0	0	0	0	0	0	2	0	0	0	0
758_k__Bacteria; p__Bacteroidetes; c__Flavobacteriia; o__Flavobacteriales; f__Flavobacteriaceae; g__Flavobacterium; s__	758_k__Bacteria; p__Bacteroidetes; c__bacII; o__bacII-A; f__; g__; s__	0	0	0	0	0	0	0	0	0	0	0	0	0	0	2	0	0	0	0	0	0	0	0
759_k__Bacteria; p__Proteobacteria; c__Betaproteobacteria; o__Burkholderiales; f__Comamonadaceae; g__Limnohabitans; s__	759_k__Bacteria; p__Betaproteobacteria; c__betI	0	0	0	0	0	0	0	1	0	0	0	0	0	0	0	0	1	0	0	0	0	0	0
760_k__Bacteria; p__Proteobacteria; c__Betaproteobacteria; o__; f__; g__; s__	760_k__Bacteria	0	0	0	0	0	0	0	0	0	0	0	0	0	0	1	0	0	0	0	0	0	0	0
763_k__Bacteria; p__Bacteroidetes; c__Flavobacteriia; o__Flavobacteriales; f__Flavobacteriaceae; g__Flavobacterium	763_k__Bacteria; p__Bacteroidetes; c__bacII; o__bacII-A; f__; g__; s__	0	0	0	0	0	0	0	0	0	1	0	0	2	0	0	0	1	0	2	0	0	0	2
764_k__Bacteria; p__Bacteroidetes; c__Flavobacteriia; o__Flavobacteriales; f__Flavobacteriaceae; g__Flavobacterium	764_k__Bacteria; p__Bacteroidetes	0	0	0	0	0	0	0	0	0	0	0	0	0	0	0	0	0	0	0	0	0	0	1
765_k__Bacteria; p__Actinobacteria; c__Actinobacteria; o__Actinomycetales; f__ACK-M1; g__; s__	765_k__Bacteria; p__Actinobacteria	0	0	0	0	0	0	0	0	0	0	0	0	0	0	0	0	0	0	0	1	0	0	0
766_k__Bacteria; p__Actinobacteria; c__Actinobacteria; o__Actinomycetales; f__ACK-M1; g__; s__	766_k__Bacteria; p__Actinobacteria	0	0	0	0	0	0	0	0	0	0	0	0	0	0	0	0	0	0	0	0	0	1	0
767_k__Bacteria; p__Bacteroidetes	767_k__Bacteria; p__Bacteroidetes; c__bacV; o__; f__; g__; s__	0	0	0	0	0	0	0	2	0	0	0	0	0	0	0	0	0	0	0	0	0	0	0
768_k__Bacteria; p__Proteobacteria; c__Betaproteobacteria; o__Burkholderiales; f__Comamonadaceae; g__; s__	768_k__Bacteria; p__Betaproteobacteria; c__betIII	0	0	0	0	0	0	0	0	0	0	0	0	6	0	0	0	0	0	0	1	0	0	0
769_k__Bacteria; p__Proteobacteria; c__Alphaproteobacteria; o__Rhodobacterales; f__Rhodobacteraceae; g__Rhodobacter; s__	769_k__Bacteria; p__Alphaproteobacteria; c__Rhodobacteraceae; o__GKS59; f__; g__; s__	0	0	1	0	0	0	0	0	0	0	0	0	0	0	0	0	0	0	0	0	0	0	0
770_k__Bacteria; p__Actinobacteria; c__Actinobacteria; o__Actinomycetales	770_k__Bacteria; p__Actinobacteria; c__acSTL; o__; f__; g__; s__	0	0	0	0	0	0	0	0	0	0	0	0	0	0	0	0	0	0	0	0	0	2	0
772_k__Bacteria; p__Bacteroidetes; c__Flavobacteriia; o__Flavobacteriales; f__Flavobacteriaceae; g__Flavobacterium	772_k__Bacteria; p__Bacteroidetes; c__bacII; o__bacII-A	0	0	0	1	0	0	0	0	0	0	0	0	0	0	4	0	0	0	0	0	0	0	0
773_k__Bacteria; p__Bacteroidetes; c__Sphingobacteriia; o__Sphingobacteriales; f__; g__; s__	773_k__Bacteria; p__Bacteroidetes	0	0	0	0	0	0	0	0	0	0	1	0	0	0	0	0	0	0	0	0	0	0	0
774_k__Bacteria; p__Proteobacteria; c__Betaproteobacteria	774_k__Bacteria; p__Betaproteobacteria	1	1	2	0	0	0	0	0	0	0	0	0	0	0	1	0	0	0	0	0	4	0	2
775_k__Bacteria; p__Bacteroidetes; c__Flavobacteriia; o__Flavobacteriales; f__Cryomorphaceae; g__; s__	775_k__Bacteria; p__Bacteroidetes; c__bacV; o__; f__; g__; s__	0	0	0	0	0	0	0	1	0	1	0	0	0	1	2	0	3	0	0	0	0	0	4
777_k__Bacteria; p__Bacteroidetes; c__Sphingobacteriia; o__Sphingobacteriales	777_k__Bacteria; p__Bacteroidetes; c__bacVI	0	0	0	0	0	0	0	0	0	0	0	0	1	0	0	0	0	0	0	0	0	0	0
778_k__Bacteria; p__Proteobacteria; c__Gammaproteobacteria; o__Legionellales; f__Coxiellaceae; g__Rickettsiella; s__	778_Unclassified	0	0	0	0	0	0	0	0	0	0	0	0	0	0	2	0	0	0	0	0	0	0	0
779_k__Bacteria; p__Proteobacteria; c__Betaproteobacteria; o__Burkholderiales; f__Comamonadaceae	779_k__Bacteria	0	0	0	0	0	1	0	0	0	0	0	0	0	0	0	0	0	0	0	0	0	0	0
780_k__Bacteria; p__Bacteroidetes	780_k__Bacteria; p__Bacteroidetes	0	0	0	0	0	0	0	0	1	0	0	0	0	0	0	0	0	0	0	0	0	0	0
781_k__Bacteria; p__Proteobacteria; c__Betaproteobacteria; o__Methylophilales; f__; g__; s__	781_k__Bacteria; p__Betaproteobacteria; c__betIV; o__; f__; g__; s__	0	0	0	1	0	0	0	0	0	0	0	0	0	0	0	0	0	0	0	0	0	0	0
782_k__Bacteria; p__Proteobacteria; c__Betaproteobacteria; o__Burkholderiales; f__Comamonadaceae; g__; s__	782_k__Bacteria; p__Betaproteobacteria	0	0	0	0	0	3	0	0	0	0	0	0	0	1	0	0	0	0	0	0	0	0	0
783_k__Bacteria	783_k__Bacteria	0	0	0	0	0	0	0	0	0	0	0	0	2	0	0	0	0	0	0	0	0	0	0
785_k__Bacteria; p__Bacteroidetes; c__Sphingobacteriia; o__Sphingobacteriales; f__Flexibacteraceae; g__Arcicella; s__	785_k__Bacteria; p__Bacteroidetes; c__bacIII; o__bacIII-A; f__PRD01a001B; g__; s__	0	0	0	0	0	1	0	0	0	0	0	0	0	0	0	0	0	1	0	0	0	0	1
786_k__Bacteria; p__Actinobacteria; c__Actinobacteria; o__Actinomycetales; f__Microbacteriaceae	786_k__Bacteria; p__Actinobacteria; c__Luna1; o__; f__; g__; s__	1	0	1	0	0	0	1	0	0	2	2	0	0	0	0	0	0	0	0	0	0	0	0
788_k__Bacteria; p__Actinobacteria; c__Actinobacteria; o__Actinomycetales; f__ACK-M1; g__; s__	788_k__Bacteria; p__Actinobacteria; c__Luna1; o__; f__; g__; s__	2	1	0	0	0	0	0	0	0	0	0	0	2	0	1	0	0	0	1	0	0	0	0
789_k__Bacteria; p__Proteobacteria; c__Betaproteobacteria; o__Burkholderiales; f__Comamonadaceae	789_k__Bacteria; p__Betaproteobacteria	0	0	0	0	0	0	0	0	2	0	0	0	0	2	3	0	0	2	0	0	0	0	0
792_k__Bacteria; p__Proteobacteria; c__Alphaproteobacteria; o__Rhodospirillales; f__; g__; s__	792_k__Bacteria; p__Alphaproteobacteria	0	0	0	0	0	0	0	0	0	0	0	0	0	0	0	0	1	0	0	0	0	0	0
794_k__Bacteria; p__Actinobacteria; c__Actinobacteria; o__Actinomycetales; f__ACK-M1; g__; s__	794_k__Bacteria; p__Actinobacteria; c__acI; o__acI-A; f__acI-A1; g__; s__	57	28	48	21	28	25	85	0	20	48	42	1	74	16	17	16	9	16	11	62	3	24	18
795_k__Bacteria; p__Bacteroidetes; c__Sphingobacteriia; o__Sphingobacteriales	795_k__Bacteria	0	0	0	0	0	0	0	0	0	0	0	0	0	0	0	0	0	0	0	0	0	0	1
796_k__Bacteria; p__Bacteroidetes; c__Flavobacteriia; o__Flavobacteriales; f__Cryomorphaceae; g__; s__	796_k__Bacteria; p__Bacteroidetes; c__bacV; o__; f__; g__; s__	0	0	0	0	1	0	0	0	0	0	0	0	0	0	0	0	0	0	0	0	0	0	0
801_k__Bacteria; p__Bacteroidetes; c__Flavobacteriia; o__Flavobacteriales	801_k__Bacteria; p__Bacteroidetes	0	0	0	0	0	0	0	0	0	1	0	0	0	0	0	0	0	0	0	0	0	0	0
803_k__Bacteria; p__Bacteroidetes; c__Flavobacteriia; o__Flavobacteriales; f__Cryomorphaceae; g__; s__	803_k__Bacteria; p__Bacteroidetes	0	0	0	0	0	0	0	0	0	3	0	0	0	0	0	0	0	0	0	0	0	0	0
804_k__Bacteria; p__Bacteroidetes; c__Flavobacteriia; o__Flavobacteriales; f__Flavobacteriaceae; g__Flavobacterium; s__	804_k__Bacteria; p__Bacteroidetes; c__bacII; o__bacII-A; f__Flavo-A3; g__; s__	0	0	0	0	0	0	0	0	0	1	0	0	1	5	0	0	0	0	0	0	0	0	0
806_k__Bacteria; p__Bacteroidetes; c__Flavobacteriia; o__Flavobacteriales; f__Flavobacteriaceae; g__Flavobacterium; s__	806_k__Bacteria; p__Bacteroidetes; c__bacII; o__bacII-A; f__; g__; s__	0	0	0	0	0	0	0	0	0	0	0	0	0	0	0	0	0	0	0	0	0	0	1
807_k__Bacteria; p__Proteobacteria; c__Betaproteobacteria	807_k__Bacteria; p__Betaproteobacteria; c__R-BT065; o__; f__; g__; s__	0	0	0	0	0	0	0	0	0	0	0	0	0	0	0	0	0	0	0	0	0	0	1
808_k__Bacteria; p__Bacteroidetes; c__Sphingobacteriia; o__Sphingobacteriales	808_k__Bacteria; p__Bacteroidetes	0	0	0	0	0	0	0	0	0	0	0	0	0	0	0	0	0	1	0	0	0	0	0
809_k__Bacteria; p__Actinobacteria; c__Actinobacteria; o__Actinomycetales; f__ACK-M1; g__; s__	809_k__Bacteria; p__Actinobacteria; c__acI	0	0	0	0	0	0	0	0	0	0	0	0	0	0	0	1	0	0	0	0	0	0	0
810_k__Bacteria; p__Bacteroidetes; c__Flavobacteriia; o__Flavobacteriales; f__Flavobacteriaceae; g__Flavobacterium; s__	810_k__Bacteria; p__Bacteroidetes; c__bacII; o__bacII-A	2	1	11	6	0	0	0	0	11	32	3	0	3	11	252	3	0	0	63	27	1	3	193
811_k__Bacteria; p__Actinobacteria; c__Actinobacteria; o__Actinomycetales; f__Microbacteriaceae; g__Candidatus Rhodoluna; s__	811_k__Bacteria; p__Actinobacteria; c__Luna1	0	0	0	0	0	0	3	0	0	0	0	0	0	0	0	0	0	0	0	0	1	0	0
812_k__Bacteria; p__Bacteroidetes; c__Flavobacteriia; o__Flavobacteriales; f__Cryomorphaceae; g__Fluviicola; s__	812_k__Bacteria; p__Bacteroidetes; c__bacV; o__; f__; g__; s__	0	0	0	0	0	0	0	0	0	0	0	0	2	0	0	0	0	0	0	0	0	0	0
813_k__Bacteria; p__Actinobacteria; c__Actinobacteria; o__Actinomycetales; f__Microbacteriaceae; g__Candidatus Rhodoluna; s__	813_k__Bacteria; p__Actinobacteria; c__Luna1	0	0	1	0	0	0	0	0	0	0	0	0	0	0	0	0	0	0	0	0	0	0	0
814_k__Bacteria; p__Bacteroidetes; c__Sphingobacteriia; o__Sphingobacteriales; f__Flexibacteraceae; g__Arcicella; s__	814_k__Bacteria; p__Bacteroidetes; c__bacIII; o__bacIII-A; f__PRD01a001B; g__; s__	0	0	0	0	0	0	0	0	0	1	2	0	0	0	0	0	0	0	0	0	0	0	0
815_k__Bacteria; p__Actinobacteria; c__Actinobacteria; o__Actinomycetales	815_k__Bacteria; p__Actinobacteria	1	0	0	0	0	0	0	0	0	0	0	0	0	0	0	0	0	0	0	0	0	0	0
817_k__Bacteria; p__Proteobacteria; c__Betaproteobacteria; o__Burkholderiales; f__Comamonadaceae	817_k__Bacteria; p__Betaproteobacteria	0	0	0	0	0	0	0	0	0	0	0	0	0	0	0	0	0	1	0	0	0	0	0
818_k__Bacteria; p__Bacteroidetes; c__Sphingobacteriia; o__Sphingobacteriales	818_k__Bacteria; p__Bacteroidetes	0	0	0	0	0	5	0	0	0	0	0	0	0	0	0	2	0	0	0	0	0	0	0
820_k__Bacteria; p__Bacteroidetes; c__Sphingobacteriia; o__Sphingobacteriales; f__Chitinophagaceae; g__; s__	820_k__Bacteria; p__Bacteroidetes; c__Sphingobacterales; o__bacI; f__bacI-A; g__bacI-A1; s__	0	0	0	0	2	0	0	0	0	0	0	0	27	0	2	20	0	3	0	5	0	12	0
823_k__Bacteria; p__Proteobacteria; c__Betaproteobacteria; o__Burkholderiales; f__Comamonadaceae	823_k__Bacteria; p__Betaproteobacteria	0	0	0	0	1	0	0	0	0	0	0	0	0	0	0	0	0	0	0	0	0	0	0
824_k__Bacteria; p__Proteobacteria; c__Betaproteobacteria	824_k__Bacteria; p__Betaproteobacteria; c__betV	0	0	0	0	0	0	0	0	0	0	0	0	0	0	0	0	1	0	0	0	0	0	0
827_k__Bacteria; p__Actinobacteria; c__Actinobacteria; o__Actinomycetales; f__ACK-M1; g__; s__	827_k__Bacteria; p__Actinobacteria; c__acI; o__acI-A	0	0	0	0	0	0	0	0	0	0	0	0	4	0	0	1	0	0	0	0	0	0	0
828_k__Bacteria; p__Proteobacteria; c__Alphaproteobacteria; o__Sphingomonadales; f__Sphingomonadaceae; g__; s__	828_k__Bacteria; p__Alphaproteobacteria; c__alfIV; o__alfIV-B; f__Pyxis; g__; s__	0	0	0	0	0	0	0	0	0	0	0	0	0	0	0	0	0	1	0	0	0	0	0
829_k__Bacteria; p__Proteobacteria; c__Betaproteobacteria	829_k__Bacteria; p__Betaproteobacteria; c__betII; o__Pnec; f__PnecC; g__; s__	0	0	0	0	0	0	0	0	0	0	0	0	0	0	0	0	0	0	0	0	0	0	1
830_k__Bacteria; p__Proteobacteria; c__Betaproteobacteria	830_k__Bacteria	0	0	0	0	0	0	0	0	0	0	0	0	0	0	0	0	0	0	0	0	1	0	0
831_k__Bacteria; p__Bacteroidetes; c__Sphingobacteriia; o__Sphingobacteriales; f__Flexibacteraceae; g__Arcicella; s__	831_k__Bacteria; p__Bacteroidetes; c__bacIII; o__bacIII-A; f__PRD01a001B; g__; s__	2	0	0	1	2	0	0	0	2	2	4	0	8	1	0	1	0	2	0	1	1	0	3
833_k__Bacteria; p__Proteobacteria; c__Alphaproteobacteria; o__Rhizobiales	833_k__Bacteria; p__Alphaproteobacteria; c__alfI; o__alfI-B; f__; g__; s__	0	0	0	0	1	0	0	0	0	0	0	0	0	0	0	0	0	0	0	0	0	0	0
834_k__Bacteria; p__Proteobacteria; c__Betaproteobacteria; o__Burkholderiales; f__Comamonadaceae; g__Limnohabitans	834_k__Bacteria; p__Betaproteobacteria	0	0	0	0	0	0	0	0	0	0	2	0	0	0	0	0	0	0	0	0	3	0	0
835_k__Bacteria; p__Bacteroidetes; c__Flavobacteriia; o__Flavobacteriales; f__Cryomorphaceae; g__; s__	835_k__Bacteria; p__Bacteroidetes; c__bacV; o__; f__; g__; s__	0	0	0	0	0	0	0	0	0	1	0	0	0	0	0	0	0	0	0	4	0	0	0
837_k__Bacteria; p__Proteobacteria; c__Betaproteobacteria; o__Burkholderiales; f__Comamonadaceae	837_k__Bacteria; p__Betaproteobacteria	1	0	2	0	0	0	0	0	0	0	0	0	1	0	1	0	0	0	0	0	0	0	0
838_k__Bacteria; p__Actinobacteria; c__Actinobacteria; o__Actinomycetales	838_k__Bacteria; p__Actinobacteria	0	0	0	0	0	0	0	0	0	0	0	0	2	0	0	0	0	0	0	0	0	0	0
839_k__Bacteria	839_k__Bacteria	0	0	0	0	1	0	0	0	0	0	2	0	0	0	0	0	0	0	0	0	0	0	0
840_k__Bacteria; p__Proteobacteria; c__Betaproteobacteria; o__Rhodocyclales; f__Rhodocyclaceae; g__KD1-23; s__	840_k__Bacteria; p__Betaproteobacteria; c__; o__; f__; g__; s__	0	2	0	0	0	0	0	0	0	0	0	0	0	0	0	0	0	0	0	0	0	0	0
841_k__Bacteria; p__Bacteroidetes; c__Flavobacteriia; o__Flavobacteriales; f__Flavobacteriaceae; g__Flavobacterium; s__	841_k__Bacteria; p__Bacteroidetes; c__bacII; o__bacII-A; f__; g__; s__	0	0	0	0	0	0	0	0	0	0	0	0	0	0	1	0	0	0	2	0	0	0	0
843_k__Bacteria; p__Bacteroidetes	843_k__Bacteria; p__Bacteroidetes	0	0	0	0	0	0	0	0	0	0	0	0	0	0	5	0	0	0	0	0	0	0	0
844_k__Bacteria; p__Bacteroidetes; c__Flavobacteriia; o__Flavobacteriales; f__Cryomorphaceae; g__; s__	844_k__Bacteria; p__Bacteroidetes; c__bacV; o__; f__; g__; s__	1	0	0	0	0	0	2	12	33	34	69	5	1	12	12	0	26	0	4	6	4	0	14
845_k__Bacteria; p__Bacteroidetes; c__Sphingobacteriia; o__Sphingobacteriales; f__Flexibacteraceae; g__Arcicella; s__	845_k__Bacteria; p__Bacteroidetes; c__bacIII; o__bacIII-A; f__PRD01a001B; g__; s__	0	0	0	0	3	0	0	0	0	0	1	0	0	0	3	0	0	0	2	0	0	0	0
847_k__Bacteria; p__Proteobacteria; c__Alphaproteobacteria; o__Sphingomonadales	847_k__Bacteria; p__Alphaproteobacteria; c__alfIV	0	0	0	0	0	0	0	0	0	0	0	0	0	0	0	1	1	0	0	1	0	0	0
848_k__Bacteria; p__Proteobacteria; c__Betaproteobacteria; o__Burkholderiales; f__Alcaligenaceae; g__; s__	848_k__Bacteria; p__Betaproteobacteria; c__betIII; o__betIII-A1; f__; g__; s__	2	0	16	0	14	8	0	0	6	0	0	0	10	6	2	12	0	6	0	0	1	10	2
851_k__Bacteria; p__Bacteroidetes; c__Sphingobacteriia; o__Sphingobacteriales; f__Flexibacteraceae; g__Arcicella; s__	851_k__Bacteria; p__Bacteroidetes; c__bacIII; o__bacIII-A; f__PRD01a001B; g__; s__	0	0	0	0	0	0	0	3	1	1	0	0	1	0	0	0	2	1	3	0	0	0	0
852_k__Bacteria; p__Bacteroidetes; c__Flavobacteriia; o__Flavobacteriales; f__Flavobacteriaceae; g__Flavobacterium; s__	852_k__Bacteria; p__Bacteroidetes; c__bacII; o__bacII-A; f__; g__; s__	0	0	0	0	0	0	0	0	0	0	0	0	1	1	4	0	1	0	2	0	0	0	1
854_k__Bacteria; p__Bacteroidetes; c__Sphingobacteriia; o__Sphingobacteriales; f__Chitinophagaceae; g__; s__	854_k__Bacteria; p__Bacteroidetes; c__cfI; o__; f__; g__; s__	0	0	0	0	0	0	0	0	0	0	0	0	2	0	0	0	0	0	0	0	0	0	0
855_k__Bacteria; p__Proteobacteria; c__Betaproteobacteria	855_k__Bacteria	1	0	0	0	0	0	0	0	0	0	0	0	0	0	0	0	0	0	0	0	0	0	0
856_k__Bacteria; p__Actinobacteria; c__Actinobacteria; o__Actinomycetales	856_k__Bacteria; p__Actinobacteria	0	0	0	0	0	1	0	0	0	0	0	0	0	0	0	0	0	0	0	0	0	0	0
857_k__Bacteria; p__Bacteroidetes; c__Sphingobacteriia; o__Sphingobacteriales; f__Sphingobacteriaceae; g__; s__	857_k__Bacteria; p__Bacteroidetes; c__bacVI; o__Muci_(bacVI-A); f__; g__; s__	0	0	0	0	0	0	1	0	0	0	0	0	0	0	0	0	0	0	0	0	0	0	0
858_k__Bacteria; p__Verrucomicrobia; c__Opitutae; o__[Cerasicoccales]; f__[Cerasicoccaceae]; g__; s__	858_k__Bacteria; p__Verrucomicrobia; c__Opitutaceae; o__; f__; g__; s__	0	0	0	0	0	2	0	0	0	0	0	0	0	0	0	0	0	0	0	0	0	0	0
859_k__Bacteria; p__Bacteroidetes; c__Flavobacteriia; o__Flavobacteriales; f__Flavobacteriaceae; g__Flavobacterium; s__	859_k__Bacteria; p__Bacteroidetes; c__bacII; o__bacII-A; f__; g__; s__	0	0	0	0	0	0	0	0	0	0	0	0	0	0	0	0	0	0	0	0	0	0	1
860_k__Bacteria; p__Proteobacteria; c__Betaproteobacteria; o__Burkholderiales; f__Comamonadaceae; g__Limnohabitans; s__	860_k__Bacteria; p__Betaproteobacteria	0	0	0	0	0	0	0	0	0	0	1	0	0	0	1	0	0	0	0	0	0	0	0
861_k__Bacteria; p__Proteobacteria; c__Betaproteobacteria	861_k__Bacteria; p__Betaproteobacteria	0	0	0	0	0	0	0	0	0	0	0	0	0	0	0	0	1	0	0	0	0	0	0
866_k__Bacteria; p__Bacteroidetes; c__Flavobacteriia; o__Flavobacteriales; f__Flavobacteriaceae; g__Flavobacterium	866_k__Bacteria; p__Bacteroidetes; c__bacII; o__bacII-A; f__Flavo-A3; g__; s__	0	0	0	0	0	0	0	0	0	0	0	0	0	0	1	0	0	0	0	0	0	0	0
867_k__Bacteria; p__Proteobacteria; c__Betaproteobacteria; o__Methylophilales; f__; g__; s__	867_k__Bacteria; p__Betaproteobacteria	0	0	1	0	0	0	0	0	0	0	0	0	0	0	0	0	0	0	0	0	0	0	0
868_k__Bacteria; p__Proteobacteria; c__Betaproteobacteria; o__Burkholderiales; f__Oxalobacteraceae; g__Polynucleobacter; s__cosmopolitanus	868_k__Bacteria; p__Betaproteobacteria; c__betII; o__Pnec; f__PnecD; g__; s__	0	0	0	0	0	0	0	0	0	0	0	0	2	0	0	0	0	0	0	0	0	1	0
869_k__Bacteria; p__Proteobacteria; c__Alphaproteobacteria; o__BD7-3; f__; g__; s__	869_k__Bacteria; p__Alphaproteobacteria; c__alfIV; o__alfIV-A; f__; g__; s__	1	0	0	0	0	0	0	0	0	0	0	0	0	0	0	0	0	0	0	0	0	0	0
870_k__Bacteria; p__Proteobacteria; c__Betaproteobacteria	870_k__Bacteria; p__Betaproteobacteria; c__betVII; o__; f__; g__; s__	0	0	0	0	0	0	0	0	0	0	0	0	0	0	0	0	0	0	0	0	0	0	1
872_k__Bacteria; p__Actinobacteria; c__Actinobacteria; o__Actinomycetales; f__Microbacteriaceae	872_k__Bacteria; p__Actinobacteria	2	0	0	0	0	0	0	0	0	0	0	0	0	0	0	0	0	0	0	0	0	0	0
873_k__Bacteria; p__Bacteroidetes; c__Flavobacteriia; o__Flavobacteriales; f__Flavobacteriaceae; g__Flavobacterium	873_k__Bacteria; p__Bacteroidetes	0	0	1	0	0	0	0	0	0	0	0	0	0	0	0	0	0	0	0	0	0	0	0
874_k__Bacteria; p__Proteobacteria; c__Betaproteobacteria	874_k__Bacteria; p__Betaproteobacteria; c__betII; o__Pnec	1	0	0	0	0	0	0	0	0	0	0	0	0	0	0	0	0	0	0	0	0	0	0
875_k__Bacteria; p__Bacteroidetes; c__Sphingobacteriia; o__Sphingobacteriales	875_k__Bacteria; p__Bacteroidetes	0	0	0	0	0	0	0	0	0	1	0	0	0	2	0	0	0	0	0	0	0	0	0
876_k__Bacteria; p__Actinobacteria; c__Actinobacteria; o__Actinomycetales; f__Microbacteriaceae; g__Candidatus Rhodoluna; s__	876_k__Bacteria; p__Actinobacteria; c__Luna1	0	0	0	0	0	0	0	0	0	0	1	0	0	0	0	0	0	0	0	0	0	0	0
878_k__Bacteria; p__Proteobacteria; c__Betaproteobacteria; o__Procabacteriales; f__Procabacteriaceae; g__; s__	878_k__Bacteria	1	0	0	0	0	0	0	0	0	0	0	0	0	0	0	0	0	0	0	0	0	0	0
879_k__Bacteria; p__Bacteroidetes; c__Sphingobacteriia; o__Sphingobacteriales; f__; g__; s__	879_k__Bacteria; p__Bacteroidetes; c__; o__; f__; g__; s__	0	0	0	0	0	0	0	0	0	0	0	0	2	0	0	3	0	0	0	0	0	0	0
881_k__Bacteria; p__Actinobacteria; c__Actinobacteria; o__Actinomycetales; f__Microbacteriaceae; g__Candidatus Rhodoluna; s__	881_k__Bacteria; p__Actinobacteria; c__Luna1; o__Luna1-A3; f__; g__; s__	0	0	0	0	0	0	0	0	0	0	1	0	0	0	0	0	0	0	0	0	0	0	0
882_k__Bacteria; p__Bacteroidetes; c__Flavobacteriia; o__Flavobacteriales; f__Flavobacteriaceae; g__Flavobacterium; s__succinicans	882_k__Bacteria; p__Bacteroidetes; c__bacII; o__bacII-A; f__Flavo-A3; g__; s__	0	0	0	0	0	0	0	0	0	0	0	0	0	0	1	0	0	0	0	0	0	0	0
884_k__Bacteria; p__Actinobacteria; c__Actinobacteria; o__Actinomycetales; f__Microbacteriaceae; g__Candidatus Rhodoluna; s__	884_k__Bacteria; p__Actinobacteria; c__Luna1; o__Luna1-A3; f__; g__; s__	0	1	0	0	0	0	0	1	0	0	4	0	1	0	0	0	0	1	0	0	0	0	1
886_k__Bacteria; p__Actinobacteria; c__Actinobacteria; o__Actinomycetales; f__ACK-M1; g__; s__	886_k__Bacteria; p__Actinobacteria	0	0	0	0	0	0	0	0	0	0	0	0	0	0	0	0	0	0	0	0	0	1	0
887_k__Bacteria; p__Actinobacteria; c__Actinobacteria; o__Actinomycetales; f__Microbacteriaceae; g__Candidatus Rhodoluna; s__	887_k__Bacteria; p__Actinobacteria; c__Luna1	0	1	0	0	0	0	0	0	1	0	0	0	0	0	0	0	0	0	0	0	0	0	0
889_k__Bacteria; p__Bacteroidetes; c__Flavobacteriia; o__Flavobacteriales; f__Flavobacteriaceae; g__Flavobacterium	889_k__Bacteria; p__Bacteroidetes	0	0	0	0	0	0	0	0	0	1	0	0	0	1	2	0	0	0	0	0	0	0	1
890_k__Bacteria; p__Proteobacteria; c__Gammaproteobacteria; o__Legionellales; f__Legionellaceae	890_k__Bacteria; p__Gammaproteobacteria	0	0	0	0	0	0	0	0	0	0	0	0	0	0	1	0	0	0	0	0	0	0	0
891_k__Bacteria; p__Actinobacteria; c__Actinobacteria; o__Actinomycetales; f__ACK-M1; g__; s__	891_k__Bacteria; p__Actinobacteria; c__acI; o__acI-A; f__acI-A3; g__; s__	5	3	22	8	9	8	1	0	18	0	7	3	11	10	0	3	0	0	2	0	0	20	1
892_k__Bacteria; p__Proteobacteria; c__Betaproteobacteria; o__Burkholderiales; f__Comamonadaceae	892_k__Bacteria; p__Betaproteobacteria	0	0	0	0	0	0	0	0	0	1	0	0	1	0	0	0	0	0	0	0	0	0	0
893_k__Bacteria; p__Actinobacteria; c__Actinobacteria; o__Actinomycetales	893_k__Bacteria; p__Actinobacteria; c__Luna1; o__; f__; g__; s__	0	0	0	0	0	0	0	0	0	0	0	0	0	0	0	0	0	0	1	0	0	0	0
894_k__Bacteria; p__Actinobacteria; c__Acidimicrobiia; o__Acidimicrobiales; f__C111; g__; s__	894_k__Bacteria; p__Actinobacteria; c__acIV; o__; f__; g__; s__	0	0	0	0	0	0	0	0	0	0	0	0	3	0	0	4	0	0	0	0	0	2	0
895_k__Bacteria; p__Proteobacteria; c__Betaproteobacteria; o__; f__; g__; s__	895_k__Bacteria	0	0	5	0	0	0	0	0	0	0	0	0	0	0	0	0	0	0	0	0	0	0	0
896_k__Bacteria	896_Unclassified	1	0	0	0	0	0	0	0	0	0	0	0	0	0	0	0	0	0	0	0	0	0	0
897_k__Bacteria; p__Actinobacteria; c__Actinobacteria; o__Actinomycetales; f__ACK-M1; g__; s__	897_k__Bacteria; p__Actinobacteria; c__acI; o__acI-A; f__acI-A5; g__; s__	1	0	0	0	0	0	0	0	3	0	0	0	5	0	0	2	0	4	0	6	0	8	0
898_k__Bacteria; p__Bacteroidetes; c__Flavobacteriia; o__Flavobacteriales; f__Flavobacteriaceae; g__Flavobacterium; s__	898_k__Bacteria; p__Bacteroidetes; c__bacII; o__bacII-A; f__; g__; s__	0	0	0	0	0	0	0	0	0	0	0	0	0	0	9	0	0	0	0	0	0	0	2
899_k__Bacteria; p__Bacteroidetes; c__Sphingobacteriia; o__Sphingobacteriales; f__Chitinophagaceae; g__; s__	899_k__Bacteria; p__Bacteroidetes	0	0	0	0	0	0	0	0	0	0	0	0	2	0	1	1	0	0	0	0	0	0	0
900_k__Bacteria; p__Bacteroidetes; c__Sphingobacteriia; o__Sphingobacteriales; f__Flexibacteraceae; g__Arcicella; s__	900_k__Bacteria; p__Bacteroidetes; c__bacIII; o__bacIII-A; f__PRD01a001B; g__; s__	0	0	0	0	0	0	0	0	0	0	0	0	0	0	0	0	0	0	0	1	0	0	0
901_k__Bacteria; p__Proteobacteria; c__Betaproteobacteria	901_k__Bacteria; p__Betaproteobacteria; c__R-BT065; o__; f__; g__; s__	0	0	0	0	0	0	0	0	0	0	0	0	0	0	0	0	0	0	1	0	0	0	0
902_k__Bacteria; p__Proteobacteria; c__Betaproteobacteria; o__Burkholderiales; f__Alcaligenaceae	902_k__Bacteria; p__Betaproteobacteria; c__betIII	0	0	0	0	0	1	0	0	0	0	1	0	1	0	0	0	0	2	0	0	0	2	0
903_k__Bacteria; p__OD1; c__ABY1; o__; f__; g__; s__	903_Unclassified	0	0	0	0	0	0	1	0	0	0	0	0	0	0	0	0	0	0	0	0	0	0	0
905_k__Bacteria; p__Bacteroidetes; c__Flavobacteriia; o__Flavobacteriales; f__Flavobacteriaceae; g__Flavobacterium; s__	905_k__Bacteria; p__Bacteroidetes; c__bacII; o__bacII-A; f__Flavo-A1; g__; s__	0	0	0	0	0	0	0	0	0	0	0	0	0	0	0	0	0	0	0	0	0	1	0
906_k__Bacteria; p__Proteobacteria; c__Betaproteobacteria; o__Burkholderiales; f__Comamonadaceae; g__Limnohabitans; s__curvus	906_k__Bacteria; p__Betaproteobacteria; c__R-BT065; o__; f__; g__; s__	0	0	0	0	0	0	0	0	0	0	0	0	0	0	1	0	0	0	0	0	0	0	0
907_k__Bacteria; p__Bacteroidetes; c__Flavobacteriia; o__Flavobacteriales; f__Cryomorphaceae	907_k__Bacteria; p__Bacteroidetes; c__bacV; o__; f__; g__; s__	0	0	0	0	0	0	0	1	0	18	3	0	0	1	0	0	0	0	1	3	0	0	4
908_k__Bacteria; p__Bacteroidetes; c__Sphingobacteriia; o__Sphingobacteriales; f__Flexibacteraceae; g__Arcicella; s__	908_k__Bacteria; p__Bacteroidetes; c__bacIII; o__bacIII-A; f__PRD01a001B; g__; s__	0	0	0	0	0	0	0	0	0	0	0	0	0	0	0	0	0	0	0	0	0	0	1
911_k__Bacteria; p__Proteobacteria; c__Betaproteobacteria; o__Burkholderiales; f__Comamonadaceae; g__Limnohabitans; s__	911_k__Bacteria; p__Betaproteobacteria	0	0	0	0	0	0	0	0	0	0	0	0	0	0	0	0	0	2	0	2	0	0	0
913_k__Bacteria; p__Proteobacteria; c__Betaproteobacteria; o__Rhodocyclales; f__Rhodocyclaceae; g__Uliginosibacterium; s__	913_k__Bacteria; p__Betaproteobacteria	2	0	0	0	0	0	0	0	0	0	3	0	0	1	0	0	0	0	0	0	0	0	0
915_k__Bacteria; p__Proteobacteria; c__Betaproteobacteria; o__Burkholderiales; f__Oxalobacteraceae; g__Polynucleobacter; s__	915_k__Bacteria; p__Betaproteobacteria; c__betII; o__Pnec; f__PnecC; g__; s__	0	0	1	0	0	0	0	0	0	0	0	0	0	0	1	0	0	0	0	0	0	0	0
916_k__Bacteria; p__Proteobacteria; c__Gammaproteobacteria; o__Legionellales; f__Coxiellaceae; g__Rickettsiella; s__	916_k__Bacteria	1	0	0	0	0	0	0	0	0	0	0	0	0	0	0	0	0	0	0	0	0	0	0
918_k__Bacteria; p__Bacteroidetes; c__Flavobacteriia; o__Flavobacteriales; f__Cryomorphaceae; g__Fluviicola; s__	918_k__Bacteria; p__Bacteroidetes; c__bacV; o__; f__; g__; s__	0	0	0	0	0	0	0	0	0	0	0	0	0	0	0	0	0	0	0	0	0	0	1
919_k__Bacteria; p__Bacteroidetes; c__Flavobacteriia; o__Flavobacteriales; f__Flavobacteriaceae; g__Flavobacterium; s__	919_k__Bacteria; p__Bacteroidetes; c__bacII; o__bacII-A; f__; g__; s__	7	0	13	0	0	0	0	0	0	0	3	0	0	3	353	0	1	0	0	0	0	0	43
920_k__Bacteria	920_k__Bacteria; p__Actinobacteria	0	0	0	0	0	0	0	0	0	0	0	0	0	0	0	0	0	0	0	0	0	0	1
921_k__Bacteria; p__Bacteroidetes; c__Sphingobacteriia; o__Sphingobacteriales	921_k__Bacteria	0	0	0	0	0	0	0	0	0	0	1	0	0	0	0	0	0	0	0	0	0	0	0
922_k__Bacteria; p__TM7; c__TM7-3; o__; f__; g__; s__	922_k__Bacteria	0	0	6	0	0	0	0	0	0	0	0	0	0	0	0	0	0	0	0	0	0	0	0
923_k__Bacteria; p__Proteobacteria; c__Betaproteobacteria	923_k__Bacteria; p__Betaproteobacteria	2	0	0	0	2	0	0	0	1	0	0	0	0	0	0	0	0	7	0	1	0	2	0
924_k__Bacteria; p__Proteobacteria; c__Betaproteobacteria; o__Methylophilales	924_k__Bacteria; p__Betaproteobacteria	0	0	0	0	0	0	0	0	0	0	0	0	1	0	0	0	0	0	0	0	0	0	0
926_k__Bacteria; p__Bacteroidetes; c__Flavobacteriia; o__Flavobacteriales; f__Flavobacteriaceae; g__Flavobacterium	926_k__Bacteria; p__Bacteroidetes; c__bacII; o__bacII-A	0	0	0	0	0	0	0	0	0	0	3	2	0	0	0	0	1	0	0	1	0	0	2
929_k__Bacteria; p__Planctomycetes; c__Planctomycetia; o__Pirellulales; f__Pirellulaceae; g__; s__	929_k__Bacteria; p__Planctomycetes; c__; o__; f__; g__; s__	0	0	0	0	0	0	0	0	0	0	1	0	0	0	0	0	0	0	0	0	0	0	0
930_k__Bacteria; p__Proteobacteria; c__Betaproteobacteria; o__Burkholderiales; f__Comamonadaceae	930_k__Bacteria; p__Betaproteobacteria	0	0	0	0	0	1	0	0	0	0	0	0	0	0	0	0	0	2	0	0	0	0	0
931_k__Bacteria; p__Proteobacteria; c__Betaproteobacteria	931_k__Bacteria; p__Betaproteobacteria; c__R-BT065; o__; f__; g__; s__	0	0	0	0	0	0	0	0	0	0	0	0	0	0	0	0	0	0	0	0	0	0	1
932_k__Bacteria; p__Proteobacteria; c__Betaproteobacteria; o__Burkholderiales; f__Comamonadaceae	932_k__Bacteria; p__Betaproteobacteria; c__betI	0	0	0	0	0	0	0	0	0	1	3	0	8	0	0	1	4	0	0	2	0	0	0
933_k__Bacteria; p__Fusobacteria; c__Fusobacteria; o__Fusobacteriales; f__Fusobacteriaceae; g__Cetobacterium; s__	933_Unclassified	0	0	0	1	0	0	0	0	0	0	0	0	0	0	0	0	0	0	0	0	0	0	0
936_k__Bacteria; p__OD1; c__ZB2; o__; f__; g__; s__	936_k__Bacteria; p__OD1; c__; o__; f__; g__; s__	0	0	0	0	0	0	0	0	0	0	1	0	0	0	0	0	0	0	0	0	0	0	0
938_k__Bacteria; p__Actinobacteria; c__Actinobacteria; o__Actinomycetales	938_k__Bacteria; p__Actinobacteria	0	0	0	0	0	0	0	0	0	0	0	0	0	0	0	8	0	0	0	0	0	0	0
939_k__Bacteria; p__Proteobacteria; c__Gammaproteobacteria; o__Legionellales; f__; g__; s__	939_k__Bacteria	0	0	0	0	0	0	0	0	0	0	2	0	0	0	0	0	0	0	0	0	0	0	0
940_k__Bacteria; p__Proteobacteria; c__Betaproteobacteria	940_k__Bacteria; p__Betaproteobacteria	0	0	0	0	0	0	3	0	1	0	0	0	0	0	0	0	0	0	0	0	0	0	0
941_k__Bacteria; p__Bacteroidetes; c__Flavobacteriia; o__Flavobacteriales; f__Flavobacteriaceae; g__Flavobacterium	941_k__Bacteria; p__Bacteroidetes; c__bacII; o__bacII-A; f__Flavo-A3; g__; s__	0	0	0	0	0	0	0	0	0	0	0	0	0	0	0	0	0	0	4	0	0	0	0
942_k__Bacteria; p__Bacteroidetes; c__Sphingobacteriia; o__Sphingobacteriales; f__Chitinophagaceae; g__; s__	942_k__Bacteria; p__Bacteroidetes; c__Sphingobacterales; o__bacI; f__bacI-B1; g__; s__	0	0	0	0	0	0	0	0	14	0	4	0	10	3	0	0	0	0	0	0	2	9	0
943_k__Bacteria	943_k__Bacteria	0	0	0	3	0	0	0	0	0	0	0	0	0	0	0	0	0	0	0	0	0	0	0
944_k__Bacteria; p__Actinobacteria; c__Actinobacteria; o__Actinomycetales; f__ACK-M1; g__; s__	944_k__Bacteria; p__Actinobacteria; c__acI; o__acI-A; f__acI-A1; g__; s__	0	0	0	0	0	1	0	0	0	0	0	0	1	0	0	2	0	0	0	0	0	0	1
945_k__Bacteria; p__Actinobacteria; c__Actinobacteria; o__Actinomycetales; f__ACK-M1; g__; s__	945_k__Bacteria; p__Actinobacteria; c__acI; o__acI-A	0	0	0	0	0	1	0	0	0	0	0	0	0	0	0	0	0	0	0	0	0	0	0
946_k__Bacteria; p__Bacteroidetes; c__Flavobacteriia; o__Flavobacteriales; f__Flavobacteriaceae; g__Flavobacterium	946_k__Bacteria; p__Bacteroidetes; c__bacII; o__bacII-A	0	0	0	0	0	0	0	0	0	0	0	2	0	0	0	0	0	0	0	0	0	0	0
947_k__Bacteria; p__Actinobacteria; c__Actinobacteria; o__Actinomycetales; f__Microbacteriaceae	947_k__Bacteria; p__Actinobacteria; c__Luna1	6	5	7	5	1	0	3	0	0	0	5	0	2	2	0	0	0	9	0	3	1	1	2
948_k__Bacteria; p__Actinobacteria; c__Actinobacteria; o__Actinomycetales; f__ACK-M1; g__; s__	948_k__Bacteria; p__Actinobacteria	0	0	1	0	0	0	0	0	0	0	0	0	0	0	0	0	0	0	0	0	0	0	0
950_k__Bacteria; p__Proteobacteria; c__Betaproteobacteria	950_k__Bacteria	0	0	0	0	0	0	0	0	0	0	0	0	0	0	0	1	0	0	0	0	0	0	0
952_k__Bacteria; p__Proteobacteria; c__Alphaproteobacteria; o__Rhodospirillales; f__Rhodospirillaceae; g__; s__	952_k__Bacteria; p__Alphaproteobacteria	0	0	0	0	0	0	1	0	0	0	0	0	0	0	2	0	0	0	0	0	0	0	0
953_k__Bacteria; p__Actinobacteria; c__Actinobacteria; o__Actinomycetales; f__Microbacteriaceae; g__Candidatus Rhodoluna; s__	953_k__Bacteria; p__Actinobacteria; c__Luna1	0	0	0	0	0	0	0	0	0	0	0	0	0	0	0	0	1	0	0	0	0	0	0
955_k__Bacteria; p__Actinobacteria; c__Actinobacteria; o__Actinomycetales; f__ACK-M1; g__; s__	955_k__Bacteria; p__Actinobacteria; c__acI; o__acI-A	0	0	0	0	0	0	1	0	1	0	0	0	2	0	0	0	0	0	0	2	0	5	0
956_k__Bacteria; p__Proteobacteria; c__Betaproteobacteria; o__Burkholderiales; f__Comamonadaceae	956_k__Bacteria; p__Betaproteobacteria; c__R-BT065; o__; f__; g__; s__	0	0	0	0	0	0	1	0	1	2	1	0	0	0	0	0	0	0	0	0	0	0	0
959_k__Bacteria; p__Proteobacteria; c__Betaproteobacteria; o__Burkholderiales; f__Comamonadaceae	959_k__Bacteria; p__Betaproteobacteria; c__betI; o__; f__; g__; s__	0	0	1	0	0	0	0	0	0	0	0	0	0	0	0	0	1	0	0	0	0	0	0
960_k__Bacteria; p__Bacteroidetes; c__Sphingobacteriia; o__Sphingobacteriales; f__Flexibacteraceae; g__Arcicella; s__	960_k__Bacteria; p__Bacteroidetes; c__bacIII; o__bacIII-A; f__PRD01a001B; g__; s__	1	0	0	0	0	0	0	4	1	7	14	2	0	2	0	0	1	1	2	1	3	0	4
961_k__Bacteria; p__Proteobacteria; c__Alphaproteobacteria	961_k__Bacteria; p__Alphaproteobacteria	3	0	0	0	0	0	0	0	0	0	0	0	0	0	0	0	0	0	0	0	0	0	0
963_k__Bacteria; p__Proteobacteria; c__Betaproteobacteria; o__Burkholderiales; f__Comamonadaceae; g__; s__	963_k__Bacteria; p__Betaproteobacteria; c__betI; o__Rhodo; f__; g__; s__	0	0	1	0	0	0	0	0	3	1	4	0	4	4	6	0	1	0	0	0	0	0	5
964_k__Bacteria	964_k__Bacteria; p__Alphaproteobacteria; c__alfIV; o__alfIV-A; f__; g__; s__	0	0	0	0	0	0	0	0	0	0	1	0	0	0	0	0	0	0	0	0	0	0	0
965_k__Bacteria; p__Chloroflexi; c__Chloroflexi; o__Roseiflexales; f__; g__; s__	965_k__Unclassified; p__; c__; o__; f__; g__; s__	0	0	0	0	1	0	0	0	0	0	0	0	0	0	0	0	0	0	0	0	0	0	0
966_k__Bacteria; p__Actinobacteria; c__Actinobacteria; o__Actinomycetales; f__; g__; s__	966_k__Bacteria; p__Actinobacteria; c__acTH1; o__acTH1-A1; f__; g__; s__	1	0	0	0	4	0	0	0	0	0	0	0	14	0	7	3	0	4	0	0	0	14	0
968_k__Bacteria; p__Actinobacteria; c__Actinobacteria; o__Actinomycetales; f__Microbacteriaceae	968_k__Bacteria; p__Actinobacteria; c__Luna1	0	2	0	0	0	0	0	0	0	3	1	0	1	2	0	0	0	0	0	1	0	0	0
970_k__Bacteria; p__Proteobacteria; c__Betaproteobacteria; o__Burkholderiales; f__Comamonadaceae	970_k__Bacteria; p__Betaproteobacteria	0	0	0	0	0	0	0	0	0	0	0	0	0	0	0	0	0	0	0	0	0	1	0
971_k__Bacteria; p__Proteobacteria; c__Betaproteobacteria; o__Burkholderiales; f__Comamonadaceae; g__Limnohabitans	971_k__Bacteria; p__Betaproteobacteria	0	0	0	1	0	0	0	0	0	0	1	0	0	0	1	0	0	0	0	0	1	0	0
972_k__Bacteria	972_k__Bacteria	0	0	0	0	0	0	0	0	0	0	0	0	0	0	0	0	1	0	0	0	0	0	0
973_k__Bacteria; p__Actinobacteria; c__Actinobacteria; o__Actinomycetales; f__Microbacteriaceae	973_k__Bacteria; p__Actinobacteria; c__Luna1; o__Luna1-A3; f__; g__; s__	64	179	44	5	2	19	27	12	132	79	316	9	14	53	27	11	1	7	95	22	221	1	76
974_k__Bacteria; p__Bacteroidetes; c__Flavobacteriia; o__Flavobacteriales; f__Flavobacteriaceae; g__Flavobacterium; s__	974_k__Bacteria; p__Bacteroidetes; c__bacII; o__bacII-A	0	0	0	0	0	0	0	0	0	0	0	0	0	0	2	0	0	0	0	0	0	0	0
975_k__Bacteria; p__Bacteroidetes; c__Flavobacteriia; o__; f__; g__; s__	975_k__Bacteria	0	0	0	0	0	0	0	0	0	0	0	0	1	0	0	1	0	0	0	0	0	0	0
976_k__Bacteria; p__Proteobacteria; c__Alphaproteobacteria	976_k__Bacteria; p__Alphaproteobacteria	0	0	0	0	0	0	0	0	0	0	0	0	0	0	0	0	0	1	0	0	0	0	0
977_k__Bacteria; p__Proteobacteria; c__Betaproteobacteria; o__Burkholderiales; f__Comamonadaceae; g__Hydrogenophaga	977_k__Bacteria; p__Betaproteobacteria; c__; o__; f__; g__; s__	0	0	0	0	0	0	0	0	0	0	1	0	0	0	0	0	0	0	0	0	0	0	0
978_k__Bacteria; p__Bacteroidetes; c__Flavobacteriia; o__Flavobacteriales; f__Cryomorphaceae; g__Fluviicola; s__	978_k__Bacteria; p__Bacteroidetes; c__bacV; o__; f__; g__; s__	0	0	0	0	0	0	0	0	0	0	4	0	0	0	0	0	0	0	0	0	0	1	0
981_k__Bacteria	981_Unclassified	0	2	0	0	0	0	0	0	0	0	0	0	0	0	0	0	0	0	0	0	0	0	0
982_k__Bacteria; p__Actinobacteria; c__Actinobacteria; o__Actinomycetales; f__Microbacteriaceae; g__Candidatus Rhodoluna; s__	982_k__Bacteria; p__Actinobacteria; c__Luna1	0	0	0	0	0	0	0	0	0	0	1	0	0	0	0	0	0	0	0	0	0	0	0
983_k__Bacteria; p__Proteobacteria; c__Alphaproteobacteria; o__Rhodobacterales; f__Rhodobacteraceae	983_k__Bacteria; p__Alphaproteobacteria	0	0	2	0	0	0	0	0	0	0	0	0	0	0	0	0	0	0	0	0	0	0	0
984_k__Bacteria; p__Proteobacteria; c__Betaproteobacteria; o__Burkholderiales; f__Comamonadaceae; g__Limnohabitans; s__	984_k__Bacteria; p__Betaproteobacteria; c__betI; o__R-BT065; f__Lhab-A1; g__; s__	3	0	1	1	4	1	1	0	0	2	1	0	4	0	4	0	0	3	0	9	1	10	0
985_k__Bacteria; p__Bacteroidetes; c__Flavobacteriia; o__Flavobacteriales; f__Flavobacteriaceae; g__Flavobacterium; s__	985_k__Bacteria; p__Bacteroidetes; c__bacII; o__bacII-A; f__; g__; s__	0	0	0	0	0	0	0	0	0	2	0	0	0	0	0	0	0	0	0	0	0	0	0
986_k__Bacteria; p__Actinobacteria; c__Actinobacteria; o__Actinomycetales; f__Microbacteriaceae	986_k__Bacteria; p__Actinobacteria; c__Luna1	0	0	0	0	0	0	0	0	0	0	0	0	1	0	0	0	0	0	0	0	0	0	0
989_k__Bacteria; p__OD1; c__SM2F11; o__; f__; g__; s__	989_Unclassified	0	0	0	0	0	0	0	0	0	0	0	0	0	0	0	0	1	0	0	0	0	0	0
990_k__Bacteria; p__Bacteroidetes; c__Flavobacteriia; o__Flavobacteriales; f__Flavobacteriaceae; g__Flavobacterium; s__	990_k__Bacteria; p__Bacteroidetes; c__bacII; o__bacII-A; f__; g__; s__	0	0	0	0	0	0	0	0	0	0	0	0	0	0	1	0	0	0	0	5	0	0	0
992_k__Bacteria; p__Actinobacteria; c__Acidimicrobiia; o__Acidimicrobiales; f__C111; g__; s__	992_k__Bacteria; p__Actinobacteria; c__acIV; o__C111; f__acIV-B; g__ML-7-116; s__Iluma-B2	0	0	0	0	8	0	0	0	0	0	0	0	0	0	0	0	0	0	0	0	0	0	0
993_k__Bacteria; p__Bacteroidetes; c__Flavobacteriia; o__Flavobacteriales; f__Flavobacteriaceae; g__Flavobacterium; s__	993_k__Bacteria; p__Bacteroidetes; c__bacII; o__bacII-A	0	0	1	0	0	0	0	0	0	5	1	0	0	1	3	0	4	0	0	0	1	0	1
994_k__Bacteria; p__Bacteroidetes	994_k__Bacteria; p__Bacteroidetes	0	0	0	0	0	0	0	0	0	0	0	0	0	0	0	0	6	0	0	0	0	0	0
995_k__Bacteria; p__Proteobacteria; c__Betaproteobacteria; o__Burkholderiales; f__Comamonadaceae	995_k__Bacteria; p__Betaproteobacteria	0	0	1	0	0	0	0	0	0	0	0	0	0	0	0	0	0	0	0	2	0	0	0
999_k__Bacteria; p__Bacteroidetes; c__Flavobacteriia; o__Flavobacteriales; f__Flavobacteriaceae; g__Flavobacterium; s__	999_k__Bacteria; p__Bacteroidetes; c__bacII; o__bacII-A; f__; g__; s__	0	0	0	0	0	0	0	0	0	0	0	0	0	0	1	0	0	0	0	0	0	0	0
1000_k__Bacteria; p__Bacteroidetes; c__Flavobacteriia; o__Flavobacteriales; f__Flavobacteriaceae; g__Flavobacterium	1000_k__Bacteria; p__Bacteroidetes; c__bacII; o__bacII-A; f__Flavo-A3; g__; s__	0	0	0	0	0	0	0	3	2	0	2	0	0	1	3	0	0	0	1	0	2	0	15
1001_k__Bacteria; p__Proteobacteria; c__Betaproteobacteria; o__Burkholderiales; f__Comamonadaceae	1001_k__Bacteria; p__Betaproteobacteria	2	0	0	0	0	0	0	0	0	0	0	0	0	0	0	0	0	0	0	0	0	0	0
1003_k__Bacteria; p__Proteobacteria; c__Alphaproteobacteria; o__Sphingomonadales; f__Sphingomonadaceae; g__; s__	1003_k__Bacteria; p__Alphaproteobacteria; c__alfIV; o__alfIV-B; f__Pyxis; g__; s__	0	0	0	0	0	0	0	0	0	0	1	0	0	0	0	0	0	0	0	0	0	0	0
1005_k__Bacteria; p__Bacteroidetes; c__Flavobacteriia; o__Flavobacteriales; f__Flavobacteriaceae; g__Flavobacterium	1005_k__Bacteria; p__Bacteroidetes; c__bacII; o__bacII-A	0	0	0	0	0	0	0	0	0	0	0	0	0	0	2	0	0	0	0	0	0	0	0
1006_k__Bacteria; p__Actinobacteria; c__Actinobacteria; o__Actinomycetales; f__Microbacteriaceae; g__Candidatus Rhodoluna; s__	1006_k__Bacteria; p__Actinobacteria; c__Luna1; o__Luna1-A3; f__; g__; s__	5	16	1	0	1	1	0	0	1	11	28	0	1	5	5	0	0	0	5	0	9	0	7
1008_k__Bacteria; p__Proteobacteria; c__Gammaproteobacteria; o__Pseudomonadales; f__Moraxellaceae; g__Acinetobacter; s__johnsonii	1008_k__Bacteria; p__Gammaproteobacteria; c__Psuedomondales; o__gamIII; f__Acinetobacter; g__; s__	0	0	0	0	0	0	0	0	0	0	0	0	0	0	4	0	0	0	0	0	0	0	0
1009_k__Bacteria; p__Proteobacteria; c__Betaproteobacteria	1009_k__Bacteria	0	0	0	0	1	0	0	0	0	0	0	0	0	0	0	0	0	1	0	0	0	1	0
1010_k__Bacteria; p__Actinobacteria; c__Actinobacteria; o__Actinomycetales; f__Microbacteriaceae; g__Cryobacterium; s__	1010_k__Bacteria; p__Actinobacteria	0	0	0	0	0	0	0	0	0	0	0	0	0	0	0	0	0	0	0	0	0	4	0
1011_k__Bacteria; p__Actinobacteria; c__Actinobacteria; o__Actinomycetales	1011_k__Bacteria; p__Actinobacteria	1	0	0	0	0	0	0	0	0	0	0	0	0	0	0	0	0	0	0	0	0	0	0
1013_k__Bacteria; p__Proteobacteria; c__Alphaproteobacteria; o__Rickettsiales; f__; g__; s__	1013_k__Bacteria; p__Alphaproteobacteria	0	0	0	0	0	0	0	0	0	0	0	0	0	0	0	1	0	0	0	0	0	1	0
1014_k__Bacteria; p__Actinobacteria; c__Actinobacteria; o__Actinomycetales; f__ACK-M1; g__; s__	1014_k__Bacteria; p__Actinobacteria	3	0	2	0	0	0	0	0	1	0	0	0	0	0	0	0	0	0	0	0	0	1	0
1015_k__Bacteria; p__Proteobacteria; c__Alphaproteobacteria	1015_k__Bacteria; p__Alphaproteobacteria	0	0	0	0	1	0	0	0	0	0	0	0	0	0	0	0	0	0	0	0	0	0	0
1016_k__Bacteria; p__Bacteroidetes; c__Flavobacteriia; o__Flavobacteriales; f__Flavobacteriaceae; g__Flavobacterium	1016_k__Bacteria; p__Bacteroidetes; c__bacII; o__bacII-A; f__; g__; s__	0	0	0	0	0	0	0	0	0	3	3	3	0	4	0	0	0	2	1	4	1	0	0
1017_k__Bacteria; p__Actinobacteria; c__Actinobacteria; o__Actinomycetales; f__ACK-M1; g__; s__	1017_k__Bacteria; p__Actinobacteria	0	0	1	0	0	0	0	0	0	0	0	0	1	0	0	0	0	0	0	0	0	0	0
1018_k__Bacteria; p__Proteobacteria; c__Betaproteobacteria; o__Burkholderiales; f__Comamonadaceae	1018_k__Bacteria; p__Betaproteobacteria	0	0	0	0	0	0	0	0	0	0	0	0	0	0	0	0	0	5	0	0	0	0	0
1019_k__Bacteria; p__Actinobacteria; c__Actinobacteria; o__Actinomycetales; f__Microbacteriaceae; g__Candidatus Rhodoluna; s__	1019_k__Bacteria; p__Actinobacteria; c__Luna1	0	0	0	0	0	0	0	1	0	0	1	0	0	1	0	0	0	0	0	0	0	0	0
1021_k__Bacteria; p__Proteobacteria; c__Betaproteobacteria; o__Burkholderiales	1021_k__Bacteria; p__Betaproteobacteria; c__betIII; o__betIII-A2; f__; g__; s__	0	0	0	0	0	0	0	0	0	0	0	0	0	0	0	0	0	1	0	0	0	0	0
1023_k__Bacteria	1023_k__Bacteria; p__Actinobacteria	0	0	0	0	0	0	0	0	0	0	0	0	0	0	0	0	0	1	0	0	0	0	0
1025_k__Bacteria; p__Actinobacteria; c__Actinobacteria; o__Actinomycetales; f__ACK-M1; g__; s__	1025_k__Bacteria; p__Actinobacteria; c__acI; o__acI-B; f__acI-B1; g__; s__	0	0	0	0	0	0	0	0	0	0	0	0	0	0	0	0	0	0	0	0	0	1	0
1026_k__Bacteria; p__Proteobacteria; c__Betaproteobacteria	1026_k__Bacteria; p__Betaproteobacteria	0	0	0	0	0	0	0	0	0	0	0	0	0	0	1	0	0	0	0	0	0	0	0
1029_k__Bacteria; p__Proteobacteria; c__Alphaproteobacteria; o__Rhizobiales; f__Bradyrhizobiaceae	1029_k__Bacteria; p__Alphaproteobacteria; c__alfI; o__; f__; g__; s__	0	4	0	0	0	0	0	0	0	0	3	0	0	0	0	0	0	0	0	0	0	0	0
1030_k__Bacteria; p__Proteobacteria; c__Alphaproteobacteria; o__Rhodospirillales; f__; g__; s__	1030_k__Bacteria; p__Alphaproteobacteria	0	0	0	0	0	0	0	0	0	0	1	0	0	0	1	0	0	0	0	0	0	0	0
1031_k__Bacteria; p__Bacteroidetes	1031_k__Bacteria; p__Bacteroidetes	0	0	0	0	0	0	0	1	0	0	0	0	0	0	0	0	0	0	0	0	0	0	0
1032_k__Bacteria; p__Bacteroidetes	1032_k__Bacteria	0	0	0	0	0	0	0	0	0	0	0	0	0	0	0	0	0	0	0	2	0	0	0
1034_k__Bacteria; p__Proteobacteria; c__Betaproteobacteria; o__Methylophilales; f__; g__; s__	1034_k__Bacteria; p__Betaproteobacteria	0	0	0	0	2	0	0	0	0	0	0	0	0	0	0	0	0	0	0	0	0	0	0
1035_k__Bacteria; p__Actinobacteria; c__Actinobacteria; o__Actinomycetales; f__Microbacteriaceae; g__Cryobacterium; s__	1035_k__Bacteria; p__Actinobacteria	0	0	0	0	0	0	0	0	0	2	0	0	0	0	0	0	0	0	0	0	0	0	0
1037_k__Bacteria; p__Bacteroidetes; c__Flavobacteriia; o__Flavobacteriales; f__Flavobacteriaceae; g__Flavobacterium; s__	1037_k__Bacteria; p__Bacteroidetes; c__bacII; o__bacII-A	0	0	0	0	0	0	0	0	0	0	0	0	0	0	2	0	0	0	0	0	0	0	0
1038_k__Bacteria; p__Bacteroidetes; c__Flavobacteriia; o__Flavobacteriales; f__Flavobacteriaceae; g__Flavobacterium; s__	1038_k__Bacteria; p__Bacteroidetes	0	0	0	0	0	0	0	0	0	3	0	0	0	0	0	0	0	0	0	0	0	0	0
1041_k__Bacteria; p__Bacteroidetes; c__Flavobacteriia; o__Flavobacteriales; f__Cryomorphaceae; g__; s__	1041_k__Bacteria; p__Bacteroidetes; c__bacV; o__; f__; g__; s__	0	0	0	0	0	0	0	0	0	0	0	0	1	0	0	2	0	0	0	0	0	0	0
1043_k__Bacteria; p__Proteobacteria; c__Betaproteobacteria; o__Burkholderiales; f__Alcaligenaceae	1043_k__Bacteria; p__Betaproteobacteria; c__betIII	0	0	0	0	0	0	0	0	0	0	0	0	0	0	0	1	0	0	0	0	0	0	0
1046_k__Bacteria; p__Proteobacteria; c__Betaproteobacteria	1046_k__Bacteria	0	0	0	0	0	0	0	0	0	0	0	0	2	0	0	0	0	0	0	0	0	0	0
1047_k__Bacteria; p__Fibrobacteres; c__Fibrobacteria; o__258ds10; f__; g__; s__	1047_k__Bacteria	0	0	0	0	0	0	0	0	0	0	0	4	0	1	0	0	0	0	0	0	0	0	0
1048_k__Bacteria	1048_Unclassified	0	0	0	0	0	0	0	0	0	0	0	0	7	0	0	58	0	0	0	0	0	11	0
1049_k__Bacteria; p__Proteobacteria; c__Gammaproteobacteria; o__Aeromonadales; f__Aeromonadaceae; g__Tolumonas; s__	1049_k__Bacteria; p__Gammaproteobacteria; c__gamII; o__Enterobacteriaceae; f__; g__; s__	0	0	0	0	0	0	0	0	0	0	7	0	0	0	0	0	0	0	0	0	0	0	0
1050_k__Bacteria; p__Bacteroidetes; c__Flavobacteriia; o__Flavobacteriales; f__Flavobacteriaceae; g__Flavobacterium; s__	1050_k__Bacteria; p__Bacteroidetes; c__bacII; o__bacII-A	0	0	0	0	0	0	0	1	0	0	7	0	0	1	0	0	0	0	0	0	0	0	0
1051_k__Bacteria; p__Proteobacteria; c__Gammaproteobacteria; o__Legionellales	1051_k__Bacteria	0	0	0	0	0	0	0	0	0	0	0	0	0	0	0	0	0	0	0	1	0	0	0
1052_k__Bacteria; p__Bacteroidetes; c__Sphingobacteriia; o__Sphingobacteriales; f__; g__; s__	1052_k__Bacteria; p__Bacteroidetes; c__bacVI; o__; f__; g__; s__	0	0	0	0	0	0	0	0	1	0	0	0	0	0	0	2	0	0	0	0	0	0	0
1053_k__Bacteria; p__Cyanobacteria; c__Synechococcophycideae; o__Synechococcales; f__Synechococcaceae; g__Prochlorococcus; s__marinus	1053_k__Bacteria; p__Cyanobacteria; c__CyanoI-A1_(Cyanothece); o__; f__; g__; s__	0	0	0	0	0	0	0	0	0	0	0	0	0	0	0	0	1	0	0	0	0	0	0
1054_k__Bacteria; p__Actinobacteria; c__Actinobacteria; o__Actinomycetales; f__; g__; s__	1054_k__Bacteria; p__Actinobacteria; c__acSTL; o__; f__; g__; s__	0	0	0	0	0	2	0	0	0	0	0	0	0	0	0	0	0	0	0	0	0	0	0
1057_k__Bacteria; p__Proteobacteria; c__Alphaproteobacteria; o__Sphingomonadales; f__Sphingomonadaceae	1057_k__Bacteria; p__Alphaproteobacteria; c__alfIV; o__alfIV-A; f__; g__; s__	0	0	0	0	0	0	0	0	0	0	0	0	0	0	0	0	0	0	0	0	1	0	0
1058_k__Bacteria; p__Bacteroidetes; c__Flavobacteriia; o__Flavobacteriales; f__Flavobacteriaceae; g__Flavobacterium; s__	1058_k__Bacteria; p__Bacteroidetes	0	0	0	0	0	0	0	0	0	0	1	0	0	0	0	0	0	0	0	0	0	0	0
1059_k__Bacteria; p__Bacteroidetes; c__Sphingobacteriia; o__Sphingobacteriales; f__Flexibacteraceae; g__Arcicella; s__	1059_k__Bacteria; p__Bacteroidetes; c__bacIII; o__bacIII-A; f__PRD01a001B; g__; s__	0	0	1	0	0	0	0	0	0	1	1	1	0	0	0	0	0	0	0	0	0	0	0
1060_k__Bacteria; p__Proteobacteria; c__Alphaproteobacteria; o__Caulobacterales; f__Caulobacteraceae	1060_k__Bacteria; p__Alphaproteobacteria; c__alfII; o__Brev; f__; g__; s__	0	0	0	0	0	0	0	0	0	0	2	0	0	0	0	0	0	0	0	0	0	0	0
1061_k__Bacteria; p__Proteobacteria; c__Alphaproteobacteria	1061_k__Bacteria	0	0	0	0	0	0	0	0	0	0	0	0	0	0	0	0	0	0	0	0	0	0	1
1063_k__Bacteria; p__Actinobacteria; c__Actinobacteria; o__Actinomycetales; f__Microbacteriaceae; g__Candidatus Rhodoluna; s__	1063_k__Bacteria; p__Actinobacteria; c__Luna1	0	0	0	1	0	0	1	0	0	0	0	0	0	0	0	0	0	0	0	0	0	0	0
1064_k__Bacteria; p__Verrucomicrobia; c__Verrucomicrobiae; o__Verrucomicrobiales; f__Verrucomicrobiaceae; g__Luteolibacter; s__	1064_k__Bacteria; p__Verrucomicrobia; c__; o__; f__; g__; s__	0	0	0	0	0	0	0	0	0	0	0	0	0	0	0	2	0	0	0	0	0	0	0
1065_k__Bacteria; p__Bacteroidetes; c__Flavobacteriia; o__Flavobacteriales; f__Flavobacteriaceae; g__Flavobacterium	1065_k__Bacteria; p__Bacteroidetes; c__bacII; o__bacII-A; f__; g__; s__	0	0	0	0	0	0	0	0	1	11	7	4	0	6	8	0	11	0	2	6	3	0	19
1066_k__Bacteria; p__Verrucomicrobia; c__Opitutae; o__Opitutales; f__Opitutaceae; g__Opitutus; s__	1066_k__Bacteria; p__Verrucomicrobia	0	0	0	0	0	0	0	0	0	0	0	0	5	0	0	6	2	2	0	0	0	0	0
1067_k__Bacteria; p__Actinobacteria; c__Actinobacteria; o__Actinomycetales; f__Microbacteriaceae; g__Candidatus Rhodoluna; s__	1067_k__Bacteria; p__Actinobacteria; c__Luna1	0	0	0	0	0	0	1	0	1	0	0	0	2	0	0	0	0	0	0	0	0	0	0
1068_k__Bacteria; p__Bacteroidetes; c__Flavobacteriia; o__Flavobacteriales; f__Flavobacteriaceae; g__Flavobacterium; s__	1068_k__Bacteria; p__Bacteroidetes; c__bacII; o__bacII-A; f__Flavo-A3; g__; s__	2	0	0	0	0	0	0	0	0	0	0	0	0	0	0	0	0	0	0	0	0	0	0
1069_k__Bacteria; p__Actinobacteria; c__Actinobacteria; o__Actinomycetales; f__ACK-M1; g__; s__	1069_k__Bacteria; p__Actinobacteria; c__acI; o__acI-B; f__acI-B1; g__; s__	0	0	0	0	0	0	0	0	0	0	0	0	0	0	0	8	0	0	0	0	0	0	0
1070_k__Bacteria; p__Proteobacteria; c__Betaproteobacteria	1070_k__Bacteria	0	8	0	0	0	0	0	0	0	0	0	0	0	0	0	0	0	0	0	0	0	0	0
1072_k__Bacteria; p__OD1; c__ZB2; o__; f__; g__; s__	1072_k__Bacteria; p__OD1; c__; o__; f__; g__; s__	0	0	0	0	0	0	0	0	0	0	0	0	1	0	0	0	0	0	0	0	0	0	0
1074_k__Bacteria; p__Proteobacteria; c__Gammaproteobacteria; o__Xanthomonadales; f__Xanthomonadaceae; g__; s__	1074_k__Bacteria; p__Gammaproteobacteria; c__gamV_(Xanthomonadaceae); o__; f__; g__; s__	15	0	9	4	5	4	0	0	0	0	4	0	0	1	0	0	0	22	0	0	0	0	0
1075_k__Bacteria; p__Bacteroidetes; c__Bacteroidia; o__Bacteroidales; f__S24-7; g__; s__	1075_Unclassified	0	0	0	0	0	0	0	0	0	0	5	0	0	0	0	0	0	0	0	0	0	0	0
1078_k__Bacteria; p__Actinobacteria; c__Actinobacteria; o__Actinomycetales	1078_k__Bacteria; p__Actinobacteria	0	0	0	0	0	0	0	0	0	0	0	0	0	0	0	1	0	0	0	0	0	0	0
1079_k__Bacteria; p__Bacteroidetes; c__Flavobacteriia; o__Flavobacteriales; f__Cryomorphaceae	1079_k__Bacteria; p__Bacteroidetes; c__bacV; o__; f__; g__; s__	0	0	0	0	0	0	0	0	0	2	0	0	0	0	0	0	0	0	0	0	0	0	0
1082_k__Bacteria; p__Bacteroidetes; c__Flavobacteriia; o__Flavobacteriales; f__Flavobacteriaceae; g__Flavobacterium; s__	1082_k__Bacteria; p__Bacteroidetes; c__bacII; o__bacII-A; f__; g__; s__	0	0	0	0	0	0	0	0	0	1	0	0	0	0	0	0	0	0	0	2	0	0	0
1084_k__Bacteria; p__Proteobacteria; c__Deltaproteobacteria; o__Spirobacillales; f__; g__; s__	1084_k__Bacteria; p__; c__; o__; f__; g__; s__	0	0	0	0	0	0	0	0	0	0	0	0	0	0	0	0	0	0	0	0	1	0	0
1087_k__Bacteria; p__Bacteroidetes; c__Flavobacteriia; o__Flavobacteriales; f__Cryomorphaceae; g__; s__	1087_k__Bacteria; p__Bacteroidetes; c__bacV; o__; f__; g__; s__	0	0	0	0	0	0	0	0	0	0	0	0	0	0	0	2	0	0	0	0	0	3	0
1089_k__Bacteria; p__OP11; c__OP11-4; o__; f__; g__; s__	1089_Unclassified	0	0	0	0	0	0	0	0	0	0	0	0	0	0	0	0	0	0	0	0	0	0	1
1090_k__Bacteria; p__Proteobacteria; c__Betaproteobacteria; o__Burkholderiales; f__Comamonadaceae; g__; s__	1090_k__Bacteria; p__Betaproteobacteria	0	0	0	0	0	0	0	0	0	0	0	0	0	0	0	0	0	0	0	0	0	0	2
1091_k__Bacteria; p__Bacteroidetes; c__Flavobacteriia; o__Flavobacteriales; f__Flavobacteriaceae; g__Flavobacterium; s__	1091_k__Bacteria; p__Bacteroidetes; c__bacII; o__bacII-A; f__; g__; s__	0	0	0	0	0	0	0	0	0	0	0	0	5	2	3	0	1	0	0	0	0	0	3
1093_k__Bacteria; p__Proteobacteria; c__Alphaproteobacteria; o__Rhodospirillales; f__Rhodospirillaceae; g__; s__	1093_k__Bacteria; p__Alphaproteobacteria	0	0	0	0	0	0	0	0	0	0	1	0	0	0	0	0	0	0	0	0	0	0	1
1094_k__Bacteria; p__Bacteroidetes; c__Flavobacteriia; o__Flavobacteriales; f__Flavobacteriaceae; g__Flavobacterium; s__	1094_k__Bacteria; p__Bacteroidetes; c__bacII; o__bacII-A; f__; g__; s__	0	0	0	0	0	0	0	0	0	0	0	0	0	0	6	0	0	0	0	0	0	0	0
1095_k__Bacteria; p__Bacteroidetes; c__Flavobacteriia; o__Flavobacteriales; f__Cryomorphaceae	1095_k__Bacteria; p__Bacteroidetes	0	0	0	0	3	0	0	0	0	0	0	0	0	0	0	0	0	0	0	0	0	0	0
1096_k__Bacteria; p__Proteobacteria; c__Betaproteobacteria	1096_k__Bacteria; p__Betaproteobacteria	0	0	0	0	0	0	0	0	0	0	0	0	0	0	0	0	0	0	0	0	0	1	0
1098_k__Bacteria; p__Proteobacteria; c__Betaproteobacteria; o__Burkholderiales; f__Comamonadaceae	1098_k__Bacteria; p__Betaproteobacteria; c__LiUU-3-128; o__Leptothrix; f__; g__; s__	0	0	0	0	0	0	0	0	0	0	2	0	0	0	0	0	0	0	0	0	0	0	0
1099_k__Bacteria; p__Proteobacteria; c__Gammaproteobacteria	1099_k__Bacteria; p__Gammaproteobacteria; c__; o__; f__; g__; s__	0	0	0	0	0	0	0	0	0	0	0	0	0	0	1	0	0	0	0	0	0	0	0
1101_k__Bacteria; p__Bacteroidetes; c__Flavobacteriia; o__Flavobacteriales; f__Flavobacteriaceae; g__Flavobacterium; s__	1101_k__Bacteria; p__Bacteroidetes; c__bacII; o__bacII-A; f__; g__; s__	0	0	0	1	0	0	0	0	0	3	0	0	0	0	0	0	1	0	0	0	0	0	0
1102_k__Bacteria; p__Proteobacteria; c__Betaproteobacteria; o__Burkholderiales; f__Comamonadaceae; g__Limnohabitans; s__	1102_k__Bacteria; p__Betaproteobacteria; c__betI; o__R-BT065; f__Lhab-A1; g__; s__	1245	131	647	370	589	524	1102	1199	490	921	2590	1186	879	761	239	451	121	758	181	3149	208	803	313
1103_k__Bacteria; p__Bacteroidetes; c__Flavobacteriia	1103_k__Bacteria; p__Bacteroidetes	0	0	0	0	0	0	0	1	0	2	0	0	0	0	0	0	0	0	0	0	0	0	0
1104_k__Bacteria; p__Proteobacteria; c__Betaproteobacteria; o__Burkholderiales	1104_k__Bacteria; p__Betaproteobacteria	0	3	0	0	0	0	0	0	0	0	9	0	0	7	16	0	0	0	0	0	10	0	13
1105_k__Bacteria; p__Bacteroidetes; c__Sphingobacteriia; o__Sphingobacteriales; f__Flexibacteraceae; g__Arcicella; s__	1105_k__Bacteria; p__Bacteroidetes; c__bacIII; o__bacIII-A; f__PRD01a001B; g__; s__	0	0	1	0	0	0	0	0	0	0	0	0	0	0	0	0	0	0	0	0	0	0	0
1107_k__Bacteria; p__Proteobacteria; c__Betaproteobacteria; o__Burkholderiales; f__Comamonadaceae; g__Limnohabitans; s__	1107_k__Bacteria; p__Betaproteobacteria; c__betI	8	2	13	8	11	5	17	0	4	9	26	0	19	7	3	5	0	14	0	2	0	19	8
1108_k__Bacteria; p__Proteobacteria; c__Betaproteobacteria; o__Burkholderiales; f__Comamonadaceae; g__Limnohabitans; s__curvus	1108_k__Bacteria; p__Betaproteobacteria; c__R-BT065; o__; f__; g__; s__	0	0	0	0	0	0	0	0	0	0	0	0	1	0	0	0	0	0	0	0	0	0	0
1109_k__Bacteria; p__Proteobacteria; c__Betaproteobacteria; o__Burkholderiales; f__Comamonadaceae	1109_k__Bacteria; p__Betaproteobacteria	0	0	0	0	0	0	0	0	0	0	0	0	0	3	0	0	0	0	0	0	0	0	0
1110_k__Bacteria; p__Bacteroidetes; c__Flavobacteriia; o__Flavobacteriales; f__Flavobacteriaceae; g__Flavobacterium	1110_k__Bacteria; p__Bacteroidetes; c__bacII; o__bacII-A; f__; g__; s__	0	0	0	0	0	0	0	0	0	0	0	3	0	0	0	0	0	0	0	0	0	0	0
1111_k__Bacteria; p__Proteobacteria; c__Betaproteobacteria	1111_k__Bacteria; p__Betaproteobacteria	0	0	0	0	1	0	0	0	0	0	0	0	1	0	1	0	0	0	0	0	1	0	0
1112_k__Bacteria; p__Bacteroidetes; c__Flavobacteriia; o__Flavobacteriales; f__Flavobacteriaceae; g__Flavobacterium; s__	1112_k__Bacteria; p__Bacteroidetes; c__bacII; o__bacII-A	0	0	0	0	0	0	0	0	0	0	0	0	0	0	23	0	0	0	0	0	0	0	13
1113_k__Bacteria; p__Proteobacteria; c__Alphaproteobacteria; o__Rickettsiales; f__; g__; s__	1113_k__Bacteria; p__Alphaproteobacteria; c__LD12_(alfV-A); o__; f__; g__; s__	0	0	38	23	21	8	6	0	16	0	0	0	217	7	3	111	0	57	0	3	0	325	3
1114_k__Bacteria; p__Bacteroidetes; c__Flavobacteriia; o__Flavobacteriales; f__Cryomorphaceae; g__; s__	1114_k__Bacteria; p__Bacteroidetes; c__bacV; o__; f__; g__; s__	0	0	0	0	0	0	0	0	0	0	0	0	0	0	0	0	0	0	0	0	0	1	0
1116_k__Bacteria; p__Bacteroidetes	1116_k__Bacteria; p__Bacteroidetes	0	0	0	0	0	0	0	0	0	0	0	0	0	0	0	0	0	0	0	0	0	0	2
1118_k__Bacteria; p__Proteobacteria; c__Betaproteobacteria	1118_k__Bacteria	0	0	0	0	0	0	0	0	0	0	0	0	0	0	0	1	0	0	0	0	0	0	0
1119_k__Bacteria; p__Actinobacteria; c__Actinobacteria; o__Actinomycetales; f__Microbacteriaceae; g__Candidatus Rhodoluna; s__	1119_k__Bacteria; p__Actinobacteria; c__Luna1; o__Luna1-A3; f__; g__; s__	0	0	0	0	0	0	0	0	1	0	0	0	0	0	0	0	0	0	0	0	0	0	0
1120_k__Bacteria	1120_Unclassified	0	0	0	0	0	0	0	0	0	0	0	0	0	0	0	0	0	0	0	0	0	2	0
1121_k__Bacteria; p__Actinobacteria; c__Actinobacteria; o__Actinomycetales; f__ACK-M1; g__; s__	1121_k__Bacteria; p__Actinobacteria	0	0	0	0	0	0	0	0	0	0	0	0	1	0	0	3	0	0	0	0	0	0	0
1122_k__Bacteria; p__Bacteroidetes; c__Sphingobacteriia; o__Sphingobacteriales; f__Flexibacteraceae; g__Arcicella; s__	1122_k__Bacteria; p__Bacteroidetes; c__bacIII; o__bacIII-A; f__PRD01a001B; g__; s__	0	0	0	1	0	0	1	0	1	2	2	0	0	0	0	0	1	0	0	0	0	0	2
1125_k__Bacteria; p__Actinobacteria; c__Actinobacteria; o__Actinomycetales; f__ACK-M1; g__; s__	1125_k__Bacteria; p__Actinobacteria; c__acI; o__acI-B; f__acI-B1; g__; s__	0	0	0	0	0	0	0	0	0	0	0	0	3	0	0	0	0	0	0	0	0	4	0
1126_k__Bacteria; p__Actinobacteria; c__Actinobacteria; o__Actinomycetales	1126_k__Bacteria; p__Actinobacteria; c__Luna1	0	0	1	0	3	0	0	0	0	0	0	1	0	0	0	0	0	0	0	2	0	0	0
1127_k__Bacteria; p__Bacteroidetes; c__Sphingobacteriia; o__Sphingobacteriales; f__Flexibacteraceae; g__Arcicella; s__	1127_k__Bacteria; p__Bacteroidetes; c__bacIII; o__bacIII-A; f__PRD01a001B; g__; s__	0	0	0	0	0	0	0	0	0	0	0	0	0	3	9	0	2	0	0	0	0	0	0
1129_k__Bacteria; p__Proteobacteria; c__Betaproteobacteria; o__Burkholderiales; f__Comamonadaceae; g__Limnohabitans; s__curvus	1129_k__Bacteria; p__Betaproteobacteria	0	0	0	0	0	0	0	0	0	0	0	0	0	2	0	0	0	0	0	0	0	0	0
1130_k__Bacteria; p__Proteobacteria; c__Gammaproteobacteria; o__Alteromonadales; f__[Chromatiaceae]	1130_k__Bacteria; p__Gammaproteobacteria; c__gamII; o__; f__; g__; s__	0	0	0	0	0	0	0	0	0	0	0	0	0	0	2	0	0	0	0	0	0	0	0
1131_k__Bacteria; p__Firmicutes; c__Bacilli; o__Lactobacillales; f__Enterococcaceae; g__Enterococcus	1131_k__Bacteria	0	0	0	0	0	0	0	0	0	0	0	0	0	0	0	0	0	0	0	0	2	0	0
1132_k__Bacteria	1132_k__Bacteria	0	0	0	0	0	0	0	0	0	0	0	0	0	0	0	0	0	0	0	0	0	0	1
1133_k__Bacteria; p__Chloroflexi; c__Chloroflexi; o__Roseiflexales; f__; g__; s__	1133_Unclassified	0	0	0	0	0	0	0	0	0	0	0	0	0	0	0	0	0	0	0	0	0	5	0
1137_k__Bacteria; p__Proteobacteria; c__Alphaproteobacteria; o__Rhodobacterales; f__Rhodobacteraceae; g__; s__	1137_k__Bacteria; p__Alphaproteobacteria	0	0	0	0	0	0	0	0	0	0	0	0	1	0	0	0	0	0	0	0	0	0	0
1139_k__Bacteria; p__Proteobacteria; c__Betaproteobacteria	1139_k__Bacteria	0	0	0	0	0	0	0	0	0	0	0	0	1	0	0	0	0	0	0	0	0	0	0
1140_k__Bacteria; p__Proteobacteria; c__Betaproteobacteria	1140_k__Bacteria; p__Betaproteobacteria; c__betVII; o__betVII-A; f__Janb; g__; s__	0	0	0	0	0	0	0	0	0	0	0	2	0	0	0	0	0	0	0	0	0	0	0
1142_k__Bacteria; p__TM6; c__SJA-4; o__; f__; g__; s__	1142_k__Bacteria; p__; c__; o__; f__; g__; s__	0	0	0	0	0	0	0	0	0	0	2	0	0	0	0	0	0	0	0	0	0	0	0
1143_k__Bacteria; p__Proteobacteria; c__Alphaproteobacteria; o__Sphingomonadales; f__Erythrobacteraceae; g__Lutibacterium; s__	1143_k__Bacteria; p__Alphaproteobacteria; c__alfIV; o__alfIV-A; f__; g__; s__	0	0	0	0	0	2	0	0	0	0	0	0	0	0	0	0	0	0	0	0	0	0	0
1145_k__Bacteria; p__Bacteroidetes; c__Sphingobacteriia; o__Sphingobacteriales; f__Flexibacteraceae; g__Arcicella; s__	1145_k__Bacteria; p__Bacteroidetes; c__bacIII; o__bacIII-A	0	0	0	0	0	0	0	0	0	1	1	0	0	0	0	0	0	0	0	0	0	0	0
1148_k__Bacteria; p__Bacteroidetes; c__Sphingobacteriia; o__Sphingobacteriales; f__Flexibacteraceae	1148_k__Bacteria; p__Bacteroidetes	0	0	0	0	0	1	0	0	0	0	0	0	0	0	0	0	0	0	0	0	0	0	0
1150_k__Bacteria; p__Proteobacteria; c__Betaproteobacteria; o__Rhodocyclales; f__Rhodocyclaceae	1150_k__Bacteria	0	0	0	0	0	0	0	0	0	0	0	0	1	0	0	0	0	0	0	0	0	0	0
1151_k__Bacteria; p__Proteobacteria; c__Alphaproteobacteria; o__Rhodobacterales; f__Rhodobacteraceae; g__Rhodobacter; s__	1151_k__Bacteria; p__Alphaproteobacteria	0	0	0	0	1	0	0	0	0	0	0	0	0	0	0	0	0	0	0	0	0	0	0
1152_k__Bacteria; p__Bacteroidetes; c__Flavobacteriia; o__Flavobacteriales; f__Flavobacteriaceae; g__Flavobacterium; s__	1152_k__Bacteria; p__Bacteroidetes; c__bacII; o__bacII-A; f__; g__; s__	0	0	0	0	0	0	0	0	0	0	0	0	0	0	1	0	0	0	0	0	0	0	0
1155_k__Bacteria; p__Actinobacteria; c__Actinobacteria; o__Actinomycetales; f__ACK-M1; g__; s__	1155_k__Bacteria; p__Actinobacteria; c__acI; o__acI-A	0	0	0	0	0	0	0	0	0	0	0	0	2	0	0	0	0	0	0	0	0	0	0
1156_k__Bacteria; p__Bacteroidetes; c__Sphingobacteriia; o__Sphingobacteriales; f__Flexibacteraceae; g__Arcicella; s__	1156_k__Bacteria; p__Bacteroidetes; c__bacIII; o__bacIII-A	1	0	0	0	0	0	0	0	0	0	0	0	0	0	0	0	1	0	0	0	0	0	0
1157_k__Bacteria; p__Proteobacteria; c__Betaproteobacteria; o__Burkholderiales; f__Comamonadaceae	1157_k__Bacteria; p__Betaproteobacteria	0	0	0	0	0	0	0	0	0	0	0	0	0	0	0	0	0	0	0	0	2	0	0
1158_k__Bacteria; p__Bacteroidetes	1158_k__Bacteria; p__Bacteroidetes; c__bacV; o__; f__; g__; s__	0	0	0	0	0	0	0	4	1	1	1	0	0	0	0	0	0	0	0	0	0	0	1
1159_k__Bacteria; p__Actinobacteria; c__Actinobacteria; o__Actinomycetales; f__Microbacteriaceae; g__Candidatus Rhodoluna; s__	1159_k__Bacteria; p__Actinobacteria; c__Luna1; o__Luna1-A3; f__; g__; s__	0	0	0	0	0	0	0	2	0	0	3	3	0	0	0	0	0	0	0	0	0	0	2
1160_k__Bacteria; p__Bacteroidetes; c__Flavobacteriia	1160_k__Bacteria; p__Bacteroidetes; c__B90.1; o__; f__; g__; s__	0	0	0	0	2	0	0	0	0	0	0	0	0	0	0	0	0	0	0	0	0	0	0
1162_k__Bacteria; p__Bacteroidetes; c__Sphingobacteriia; o__Sphingobacteriales; f__Flexibacteraceae; g__Arcicella; s__	1162_k__Bacteria; p__Bacteroidetes; c__bacIII; o__bacIII-A; f__PRD01a001B; g__; s__	0	0	0	0	0	0	0	0	0	0	0	0	0	0	0	0	0	0	0	0	0	3	0
1163_k__Bacteria; p__Actinobacteria; c__Actinobacteria; o__Actinomycetales	1163_k__Bacteria; p__Actinobacteria	0	0	0	0	1	0	1	0	0	0	0	0	0	0	0	0	0	0	0	0	0	0	0
1165_k__Bacteria; p__Bacteroidetes; c__Flavobacteriia; o__Flavobacteriales; f__Flavobacteriaceae; g__Flavobacterium	1165_k__Bacteria; p__Bacteroidetes; c__bacII; o__bacII-A	0	0	0	0	0	0	0	0	0	0	0	0	0	0	0	0	0	0	0	0	0	0	1
1166_k__Bacteria; p__Proteobacteria; c__Betaproteobacteria	1166_k__Bacteria; p__Betaproteobacteria	0	0	0	0	0	0	0	0	0	0	0	0	0	0	0	0	0	1	0	0	0	0	4
1167_k__Bacteria; p__Bacteroidetes; c__Flavobacteriia; o__Flavobacteriales	1167_k__Bacteria; p__Bacteroidetes	0	0	2	0	0	0	0	0	0	0	0	0	0	0	0	0	0	0	0	0	0	0	0
1172_k__Bacteria; p__Bacteroidetes; c__Sphingobacteriia; o__Sphingobacteriales; f__Flexibacteraceae; g__Arcicella; s__	1172_k__Bacteria; p__Bacteroidetes; c__bacIII; o__bacIII-A; f__PRD01a001B; g__; s__	0	0	0	0	0	2	0	0	0	0	0	0	0	0	0	0	0	0	0	0	0	0	0
1173_k__Bacteria; p__Proteobacteria; c__Betaproteobacteria; o__Burkholderiales; f__Comamonadaceae; g__Rhodoferax; s__	1173_k__Bacteria; p__Betaproteobacteria; c__betI; o__Rhodo; f__; g__; s__	0	0	0	0	0	2	0	0	0	0	1	0	2	0	1	2	0	6	0	0	0	0	0
1175_k__Bacteria; p__Actinobacteria; c__Actinobacteria; o__Actinomycetales	1175_k__Bacteria; p__Actinobacteria	0	0	0	0	0	0	3	0	0	0	0	0	0	0	0	0	0	0	0	0	0	0	0
1177_k__Bacteria; p__Proteobacteria; c__Alphaproteobacteria; o__Sphingomonadales	1177_k__Bacteria; p__Alphaproteobacteria; c__alfIV	1	0	0	0	0	0	0	0	0	0	0	0	0	0	0	0	0	0	0	0	0	0	0
1181_k__Bacteria; p__Actinobacteria; c__Actinobacteria; o__Actinomycetales; f__ACK-M1; g__; s__	1181_k__Bacteria; p__Actinobacteria; c__acI; o__acI-A; f__Phila; g__; s__	12	8	4	6	5	4	0	0	27	0	0	0	56	4	0	101	0	13	2	35	0	136	0
1182_k__Bacteria; p__Proteobacteria	1182_k__Bacteria; p__Alphaproteobacteria; c__alfIV; o__alfIV-A; f__; g__; s__	0	0	1	0	0	0	0	0	0	0	0	0	0	0	0	0	0	0	0	0	0	0	0
1183_k__Bacteria; p__Proteobacteria; c__Betaproteobacteria	1183_k__Bacteria; p__Betaproteobacteria; c__; o__; f__; g__; s__	0	0	0	0	0	0	0	0	0	0	0	0	0	0	1	0	0	0	0	0	0	0	0
1184_k__Bacteria; p__Actinobacteria; c__Actinobacteria; o__Actinomycetales; f__ACK-M1; g__; s__	1184_k__Bacteria; p__Actinobacteria	0	0	0	0	0	0	0	0	0	0	0	0	11	0	0	0	0	0	0	0	0	5	0
1187_k__Bacteria; p__Proteobacteria; c__Alphaproteobacteria; o__Sphingomonadales; f__Sphingomonadaceae; g__; s__	1187_k__Bacteria; p__Alphaproteobacteria; c__alfIV; o__alfIV-B; f__Pyxis; g__; s__	0	0	1	0	0	0	0	0	0	0	0	0	0	0	0	1	0	0	0	0	0	0	0
1188_k__Bacteria; p__Proteobacteria; c__Betaproteobacteria; o__Burkholderiales	1188_k__Bacteria; p__Betaproteobacteria; c__betIII	0	0	0	0	0	0	0	0	0	0	0	0	1	0	0	0	0	0	0	0	0	0	0
1190_k__Bacteria; p__Actinobacteria; c__Actinobacteria; o__Actinomycetales; f__Microbacteriaceae	1190_k__Bacteria; p__Actinobacteria	0	0	2	0	0	0	0	0	0	2	2	0	0	1	2	0	0	0	1	1	7	0	1
1191_k__Bacteria; p__Actinobacteria; c__Actinobacteria; o__Actinomycetales; f__Microbacteriaceae; g__Leucobacter; s__	1191_k__Bacteria; p__Actinobacteria	0	0	0	0	0	0	0	0	0	0	0	0	0	0	10	0	0	0	0	0	0	0	3
1192_k__Bacteria; p__Actinobacteria; c__Actinobacteria; o__Actinomycetales; f__Microbacteriaceae; g__Candidatus Rhodoluna; s__	1192_k__Bacteria; p__Actinobacteria; c__Luna1; o__Luna1-A3; f__; g__; s__	0	0	0	0	0	0	0	0	0	0	0	0	0	0	1	0	0	0	0	0	2	0	0
1195_k__Bacteria; p__Proteobacteria; c__Betaproteobacteria	1195_k__Bacteria; p__Betaproteobacteria; c__betIII; o__betIII-A2; f__; g__; s__	0	0	0	0	2	0	0	0	0	0	0	0	0	0	0	0	0	0	0	0	0	0	0
1196_k__Bacteria; p__Proteobacteria; c__Betaproteobacteria; o__Burkholderiales; f__Comamonadaceae	1196_k__Bacteria; p__Betaproteobacteria	0	0	0	0	0	0	0	0	0	0	0	0	5	0	0	0	0	0	0	0	0	0	0
1199_k__Bacteria; p__Bacteroidetes; c__Sphingobacteriia; o__Sphingobacteriales; f__Cyclobacteriaceae; g__; s__	1199_k__Bacteria; p__Bacteroidetes	0	0	0	0	4	0	0	0	0	0	0	0	0	0	0	0	0	0	0	0	0	0	0
1200_k__Bacteria; p__Bacteroidetes; c__Flavobacteriia; o__Flavobacteriales; f__Flavobacteriaceae; g__Flavobacterium	1200_k__Bacteria; p__Bacteroidetes; c__bacII; o__bacII-A; f__; g__; s__	0	0	0	0	0	0	0	3	0	0	0	0	0	0	0	0	0	0	0	0	0	0	0
1202_k__Bacteria; p__Proteobacteria; c__Gammaproteobacteria; o__Legionellales; f__Coxiellaceae; g__; s__	1202_k__Bacteria	0	0	0	0	0	0	0	0	0	0	0	0	0	0	0	0	0	0	0	0	0	0	1
1203_k__Bacteria; p__Proteobacteria; c__Betaproteobacteria; o__Burkholderiales; f__Comamonadaceae; g__Limnohabitans; s__curvus	1203_k__Bacteria; p__Betaproteobacteria; c__R-BT065; o__; f__; g__; s__	0	1	0	0	0	0	0	0	0	0	0	0	1	0	0	0	0	0	0	0	0	0	0
1206_k__Bacteria; p__Proteobacteria; c__Betaproteobacteria; o__Burkholderiales; f__Comamonadaceae	1206_k__Bacteria; p__Betaproteobacteria	0	0	0	0	0	0	0	0	0	0	2	0	0	0	0	0	0	0	0	0	0	4	0
1207_k__Bacteria; p__Bacteroidetes	1207_k__Bacteria; p__Bacteroidetes	0	0	0	0	0	0	0	0	0	0	0	0	0	0	0	0	0	0	0	0	1	0	0
1208_k__Bacteria; p__Proteobacteria; c__Betaproteobacteria	1208_k__Bacteria; p__Betaproteobacteria	0	0	0	0	0	0	0	0	0	0	0	0	1	0	0	0	0	4	0	0	0	0	0
1212_k__Bacteria; p__Nitrospirae; c__Nitrospira; o__Nitrospirales; f__Nitrospiraceae; g__Nitrospira; s__	1212_k__Bacteria	0	0	0	0	0	0	0	0	0	0	0	0	0	0	0	0	1	0	0	0	0	0	0
1214_k__Bacteria; p__Proteobacteria; c__Alphaproteobacteria; o__Rhodospirillales; f__Rhodospirillaceae; g__; s__	1214_k__Bacteria; p__Alphaproteobacteria; c__alfIV; o__alfIV-A; f__; g__; s__	0	0	0	0	0	0	0	0	0	0	0	0	0	0	0	0	5	0	0	0	0	0	0
1215_k__Bacteria; p__Actinobacteria; c__Actinobacteria; o__Actinomycetales; f__; g__; s__	1215_k__Bacteria; p__Actinobacteria	0	0	3	0	0	0	0	0	0	0	0	0	0	0	0	0	0	1	0	0	0	0	0
1216_k__Bacteria; p__Proteobacteria; c__Betaproteobacteria	1216_k__Bacteria; p__Betaproteobacteria	1	0	0	0	0	0	0	0	0	0	0	0	0	0	2	0	0	0	0	0	0	0	0
1217_k__Bacteria; p__Proteobacteria; c__Betaproteobacteria; o__Burkholderiales; f__Oxalobacteraceae; g__Polynucleobacter; s__	1217_k__Bacteria; p__Betaproteobacteria; c__betII; o__Pnec; f__PnecC; g__; s__	55	88	71	16	17	13	8	2	69	10	129	0	47	73	123	16	12	11	41	62	90	28	140
1219_k__Bacteria; p__Bacteroidetes; c__Sphingobacteriia; o__Sphingobacteriales; f__Flexibacteraceae	1219_k__Bacteria; p__Bacteroidetes	0	0	0	0	0	7	0	0	0	0	0	0	0	0	0	0	0	0	0	0	0	0	0
1220_k__Bacteria; p__Verrucomicrobia; c__Opitutae; o__[Cerasicoccales]; f__[Cerasicoccaceae]; g__; s__	1220_k__Bacteria; p__Verrucomicrobia; c__Opitutaceae; o__; f__; g__; s__	0	0	25	0	4	2	0	0	0	0	0	0	36	0	9	47	0	113	0	1	0	50	0
1222_k__Bacteria	1222_k__Bacteria	0	0	0	0	0	0	0	0	0	0	0	0	0	0	0	0	1	0	0	0	0	0	0
1223_k__Bacteria; p__TM7; c__SC3; o__; f__; g__; s__	1223_Unclassified	0	0	0	0	0	0	0	0	0	0	0	0	0	0	0	0	1	0	0	0	0	0	0
1225_k__Bacteria; p__Bacteroidetes; c__Flavobacteriia; o__Flavobacteriales; f__Flavobacteriaceae; g__Flavobacterium; s__	1225_k__Bacteria; p__Bacteroidetes; c__bacII; o__bacII-A	0	0	0	0	0	0	0	0	0	0	0	0	0	0	7	0	0	0	0	0	0	0	0
1226_k__Bacteria; p__Firmicutes; c__Clostridia; o__Clostridiales; f__Lachnospiraceae	1226_Unclassified	0	0	5	0	0	0	0	0	0	0	0	0	0	0	0	0	0	0	0	0	0	0	0
1228_k__Bacteria	1228_Unclassified	0	0	4	0	0	0	0	0	0	0	0	0	0	0	0	0	0	0	0	0	0	0	0
1230_k__Bacteria; p__Proteobacteria; c__Betaproteobacteria; o__Burkholderiales; f__Comamonadaceae; g__Limnohabitans	1230_k__Bacteria; p__Betaproteobacteria	0	0	2	2	0	0	2	0	0	1	3	0	0	4	1	0	2	0	1	0	0	3	3
1231_k__Bacteria; p__Actinobacteria; c__Actinobacteria; o__Actinomycetales; f__Microbacteriaceae	1231_k__Bacteria; p__Actinobacteria; c__Luna1	0	0	0	0	0	0	0	0	0	0	0	0	5	0	0	0	0	0	0	0	0	0	0
1232_k__Bacteria; p__Actinobacteria; c__Actinobacteria; o__Actinomycetales; f__Microbacteriaceae; g__Candidatus Rhodoluna; s__	1232_k__Bacteria; p__Actinobacteria; c__Luna1; o__Luna1-A3; f__; g__; s__	662	640	623	121	263	311	767	1386	1086	1497	6378	350	231	565	403	122	336	169	372	720	1466	84	915
1234_k__Bacteria; p__OP3; c__koll11; o__GIF10; f__kpj58rc; g__; s__	1234_k__Bacteria	0	0	0	0	0	0	0	0	0	0	0	0	0	0	0	0	0	0	0	0	0	0	3
1235_k__Bacteria; p__Bacteroidetes; c__Flavobacteriia; o__Flavobacteriales; f__Cryomorphaceae	1235_k__Bacteria; p__Bacteroidetes; c__bacV; o__; f__; g__; s__	0	0	0	0	3	3	2	55	15	83	43	15	4	7	8	0	8	1	3	9	13	0	21
1236_k__Bacteria; p__Bacteroidetes; c__Flavobacteriia; o__Flavobacteriales; f__Cryomorphaceae; g__Fluviicola; s__	1236_k__Bacteria; p__Bacteroidetes; c__bacV; o__; f__; g__; s__	0	0	0	0	0	0	0	0	0	1	0	0	0	0	0	0	1	0	0	0	0	0	0
1237_k__Bacteria; p__Bacteroidetes; c__Flavobacteriia; o__Flavobacteriales; f__Flavobacteriaceae; g__Flavobacterium	1237_k__Bacteria; p__Bacteroidetes; c__bacII; o__bacII-A; f__; g__; s__	0	0	0	0	0	0	0	2	0	0	0	1	0	0	0	0	0	0	0	0	0	0	1
1240_k__Bacteria; p__OD1; c__ABY1; o__; f__; g__; s__	1240_Unclassified	0	0	0	0	0	0	0	0	0	0	6	0	0	0	0	0	0	0	0	0	0	0	0
1242_k__Bacteria; p__Bacteroidetes; c__Flavobacteriia; o__Flavobacteriales; f__Flavobacteriaceae; g__Flavobacterium	1242_k__Bacteria; p__Bacteroidetes; c__bacII; o__bacII-A; f__; g__; s__	1	0	0	0	0	0	0	0	0	0	0	0	0	0	0	0	2	0	1	0	0	0	3
1244_k__Bacteria; p__Proteobacteria; c__Alphaproteobacteria; o__Rhodobacterales; f__Rhodobacteraceae; g__Rhodobacter; s__	1244_k__Bacteria; p__Alphaproteobacteria; c__Rhodobacteraceae; o__GKS59; f__; g__; s__	0	0	6	0	0	4	3	0	19	0	0	0	21	0	0	2	0	2	0	9	0	2	0
1245_k__Bacteria; p__Proteobacteria; c__Betaproteobacteria; o__Burkholderiales; f__Oxalobacteraceae; g__; s__	1245_k__Bacteria; p__Betaproteobacteria; c__betVII	1	0	0	0	0	0	0	0	0	0	0	0	0	0	0	0	0	3	0	0	0	0	0
1246_k__Bacteria	1246_k__Bacteria; p__Actinobacteria; c__Luna1; o__; f__; g__; s__	0	0	0	0	0	0	0	0	0	0	1	0	0	0	0	0	0	0	0	0	0	0	1
1248_k__Bacteria; p__Proteobacteria; c__Betaproteobacteria; o__Burkholderiales; f__Comamonadaceae; g__Delftia; s__	1248_k__Bacteria; p__Betaproteobacteria; c__betI; o__; f__; g__; s__	0	0	0	0	0	0	0	0	0	0	0	1	0	0	0	0	0	0	0	0	0	0	0
1249_k__Bacteria; p__Proteobacteria; c__Betaproteobacteria	1249_k__Bacteria; p__Betaproteobacteria; c__; o__; f__; g__; s__	0	0	0	0	0	0	0	0	0	0	0	0	0	0	0	0	1	0	0	0	0	0	0
1250_k__Bacteria; p__OP11	1250_Unclassified	0	0	0	0	0	0	0	0	0	0	0	0	0	0	0	0	0	0	0	0	4	0	0
1251_k__Bacteria; p__Bacteroidetes; c__Flavobacteriia; o__Flavobacteriales; f__Flavobacteriaceae; g__Flavobacterium	1251_k__Bacteria; p__Bacteroidetes; c__bacII; o__bacII-A; f__; g__; s__	0	0	0	0	0	0	0	0	0	2	0	0	0	0	1	0	0	0	0	0	0	0	0
1252_k__Bacteria; p__Proteobacteria; c__Betaproteobacteria	1252_k__Bacteria; p__Betaproteobacteria	0	0	0	0	0	0	0	0	0	0	0	4	0	0	0	0	0	0	0	0	0	0	0
1253_k__Bacteria; p__Proteobacteria; c__Betaproteobacteria; o__Burkholderiales; f__Comamonadaceae	1253_k__Bacteria; p__Betaproteobacteria; c__betI; o__Rhodo; f__; g__; s__	0	0	2	0	0	0	0	0	0	0	6	0	0	2	0	0	0	2	0	0	0	0	5
1259_k__Bacteria; p__Bacteroidetes	1259_k__Bacteria; p__Bacteroidetes	0	0	0	0	0	0	0	0	0	0	0	0	0	0	0	1	0	0	0	0	0	0	0
1261_k__Bacteria; p__Proteobacteria; c__Betaproteobacteria; o__; f__; g__; s__	1261_k__Bacteria; p__Betaproteobacteria; c__betV; o__LiUU-11-174.2; f__Ellin6067; g__; s__	0	0	0	0	0	0	0	0	0	0	0	0	2	0	0	0	0	0	0	0	0	0	0
1263_k__Bacteria; p__Bacteroidetes; c__Flavobacteriia; o__Flavobacteriales; f__Flavobacteriaceae; g__Flavobacterium; s__	1263_k__Bacteria; p__Bacteroidetes; c__bacII; o__bacII-A	0	0	1	0	0	0	0	0	0	0	0	0	0	0	0	0	0	0	0	0	0	0	2
1264_k__Bacteria	1264_Unclassified	0	0	0	0	0	0	0	0	0	0	0	0	0	0	0	0	0	0	0	0	0	1	0
1265_k__Bacteria; p__Proteobacteria; c__Alphaproteobacteria; o__Rhizobiales; f__Hyphomicrobiaceae; g__; s__	1265_k__Bacteria; p__Alphaproteobacteria; c__alfVII; o__; f__; g__; s__	2	0	0	0	0	2	0	0	4	5	0	0	6	0	0	1	0	0	0	0	0	5	0
1266_k__Bacteria; p__Bacteroidetes; c__Flavobacteriia; o__Flavobacteriales; f__Flavobacteriaceae; g__Flavobacterium	1266_k__Bacteria; p__Bacteroidetes	0	0	0	0	0	0	0	0	0	0	0	0	0	0	6	0	0	0	0	0	0	0	0
1267_k__Bacteria; p__Actinobacteria; c__Actinobacteria; o__Actinomycetales; f__; g__; s__	1267_k__Bacteria; p__Actinobacteria; c__acSTL; o__; f__; g__; s__	0	0	0	0	0	0	0	0	0	0	0	0	0	0	0	0	0	3	0	0	0	0	0
1268_k__Bacteria; p__Actinobacteria; c__Actinobacteria; o__Actinomycetales; f__ACK-M1; g__; s__	1268_k__Bacteria; p__Actinobacteria	0	0	0	0	0	0	0	0	0	0	0	0	4	0	0	0	0	0	0	0	0	1	0
1270_k__Bacteria; p__Proteobacteria; c__Betaproteobacteria	1270_k__Bacteria	0	0	0	0	0	0	0	0	0	0	0	0	0	0	0	0	0	0	0	0	0	0	1
1271_k__Bacteria; p__Bacteroidetes; c__Flavobacteriia; o__Flavobacteriales; f__Flavobacteriaceae; g__Flavobacterium	1271_k__Bacteria; p__Bacteroidetes; c__bacII; o__bacII-A	0	0	1	0	0	0	0	0	0	0	0	0	0	0	0	0	0	0	0	0	0	0	0
1272_k__Bacteria; p__Proteobacteria; c__Alphaproteobacteria; o__Rhodobacterales; f__Rhodobacteraceae; g__Rhodobacter; s__	1272_k__Bacteria; p__Alphaproteobacteria; c__alfVI; o__; f__; g__; s__	2	0	2	0	11	10	0	0	0	0	2	0	2	5	0	4	0	20	0	0	0	33	0
1274_k__Bacteria; p__Actinobacteria; c__Actinobacteria; o__Actinomycetales; f__Microbacteriaceae; g__; s__	1274_k__Bacteria; p__Actinobacteria; c__acIII; o__Luna2; f__; g__; s__	2	11	0	0	6	2	11	0	0	2	17	5	5	6	3	3	8	0	7	6	32	0	13
1277_k__Bacteria; p__Proteobacteria; c__Betaproteobacteria; o__Burkholderiales; f__Comamonadaceae; g__; s__	1277_k__Bacteria; p__Betaproteobacteria; c__betI	0	0	0	0	0	0	0	3	0	0	0	0	0	0	3	0	0	0	0	2	0	0	1
1278_k__Bacteria; p__Bacteroidetes; c__Sphingobacteriia; o__Sphingobacteriales; f__Flexibacteraceae; g__Arcicella; s__	1278_k__Bacteria; p__Bacteroidetes; c__bacIII; o__bacIII-A; f__PRD01a001B; g__; s__	0	0	1	1	0	2	0	0	3	2	3	1	1	0	0	0	3	1	0	0	1	0	1
1279_k__Bacteria; p__Bacteroidetes; c__Flavobacteriia; o__Flavobacteriales; f__Flavobacteriaceae; g__Flavobacterium	1279_k__Bacteria; p__Bacteroidetes; c__bacII; o__bacII-A	0	0	0	0	0	0	0	0	0	0	1	0	0	0	0	0	0	0	0	0	0	0	5
1280_k__Bacteria; p__Bacteroidetes; c__Flavobacteriia; o__Flavobacteriales; f__Flavobacteriaceae; g__Flavobacterium; s__	1280_k__Bacteria; p__Bacteroidetes; c__bacII; o__bacII-A; f__; g__; s__	0	0	0	0	0	0	0	0	0	0	0	0	0	0	39	0	0	0	0	0	0	0	3
1281_k__Bacteria; p__Proteobacteria; c__Betaproteobacteria; o__Burkholderiales; f__Comamonadaceae; g__; s__	1281_k__Bacteria	0	0	0	0	0	0	0	0	0	0	0	0	0	0	0	1	0	0	0	0	0	0	0
1282_k__Bacteria; p__Actinobacteria; c__Actinobacteria; o__Actinomycetales; f__ACK-M1; g__; s__	1282_k__Bacteria; p__Actinobacteria; c__acI; o__acI-A	0	0	0	0	0	0	0	0	0	0	0	0	0	0	0	0	0	0	0	0	0	2	0
1283_k__Bacteria; p__Bacteroidetes	1283_k__Bacteria	0	0	0	0	0	0	0	0	0	0	0	0	0	0	0	0	0	0	0	6	0	0	0
1285_k__Bacteria; p__Proteobacteria; c__Betaproteobacteria; o__Burkholderiales; f__Comamonadaceae	1285_k__Bacteria; p__Betaproteobacteria; c__; o__; f__; g__; s__	0	0	0	0	0	0	0	0	0	0	0	0	0	0	0	0	0	0	0	3	0	0	0
1287_k__Bacteria; p__Proteobacteria; c__Betaproteobacteria	1287_k__Bacteria; p__Betaproteobacteria	0	0	0	0	0	0	0	0	0	0	0	0	2	0	0	0	0	0	0	0	0	0	0
1288_k__Bacteria; p__Proteobacteria; c__Gammaproteobacteria; o__HTCC2188; f__HTCC2188; g__HTCC; s__	1288_k__Bacteria; p__Gammaproteobacteria; c__; o__; f__; g__; s__	0	0	0	0	0	0	0	0	0	0	0	0	0	0	1	0	0	0	0	6	0	0	0
1289_k__Bacteria; p__Bacteroidetes; c__Flavobacteriia; o__Flavobacteriales; f__Flavobacteriaceae; g__Flavobacterium	1289_k__Bacteria; p__Bacteroidetes; c__bacII; o__bacII-A	0	0	0	0	0	0	0	0	0	0	0	0	0	0	1	0	0	0	0	0	0	0	0
1290_k__Bacteria; p__Actinobacteria; c__Actinobacteria; o__Actinomycetales; f__Mycobacteriaceae; g__Mycobacterium	1290_k__Bacteria; p__Actinobacteria; c__acTH2; o__Myco; f__; g__; s__	0	0	0	0	0	0	0	0	0	0	0	0	0	0	0	0	0	0	0	0	0	1	0
1291_k__Bacteria; p__Bacteroidetes	1291_k__Bacteria; p__Bacteroidetes	0	0	0	0	0	0	0	0	0	0	0	0	0	0	0	1	0	0	0	0	0	0	0
1292_k__Bacteria; p__Proteobacteria; c__Betaproteobacteria; o__Burkholderiales; f__Comamonadaceae	1292_k__Bacteria; p__Betaproteobacteria	1	0	0	0	0	0	0	0	0	0	0	0	0	0	0	0	0	0	0	0	0	0	0
1293_k__Bacteria	1293_k__Bacteria	0	0	0	0	0	0	0	0	0	0	0	0	0	0	0	1	0	0	0	0	0	0	0
1295_k__Bacteria; p__Bacteroidetes; c__Sphingobacteriia; o__Sphingobacteriales; f__Flexibacteraceae; g__Arcicella; s__	1295_k__Bacteria; p__Bacteroidetes; c__bacIII; o__bacIII-A; f__PRD01a001B; g__; s__	7	0	2	19	2	6	0	0	28	11	37	13	2	14	7	4	1	1	1	0	3	0	4
1296_k__Bacteria; p__Bacteroidetes; c__Bacteroidia; o__Bacteroidales; f__Porphyromonadaceae; g__Porphyromonas; s__	1296_k__Bacteria	0	0	0	0	0	0	0	0	0	0	0	0	0	0	0	0	0	0	1	0	0	0	0
1297_k__Bacteria; p__Proteobacteria; c__Betaproteobacteria; o__Burkholderiales; f__Comamonadaceae; g__Limnohabitans; s__	1297_k__Bacteria; p__Betaproteobacteria	0	0	1	0	0	2	0	1	0	0	0	0	0	0	2	0	0	0	0	0	0	0	0
1298_k__Bacteria	1298_k__Bacteria; p__; c__; o__; f__; g__; s__	0	0	0	0	0	0	0	0	0	0	0	0	0	0	0	0	3	0	0	0	0	0	0
1300_k__Bacteria	1300_Unclassified	0	0	2	0	0	0	0	0	0	0	0	0	0	0	0	0	0	0	0	0	0	0	0
1301_k__Bacteria; p__Proteobacteria; c__Betaproteobacteria	1301_k__Bacteria; p__Betaproteobacteria	1	0	0	0	0	0	0	0	0	0	1	0	0	0	0	0	0	0	0	0	0	2	0
1302_k__Bacteria; p__Firmicutes; c__Clostridia; o__Clostridiales; f__Lachnospiraceae; g__[Ruminococcus]; s__	1302_Unclassified	0	0	0	0	0	0	0	0	0	0	0	0	0	0	1	0	0	0	0	0	0	0	0
1303_k__Bacteria; p__Actinobacteria; c__Actinobacteria; o__Actinomycetales; f__ACK-M1; g__; s__	1303_k__Bacteria; p__Actinobacteria; c__acI; o__acI-A	0	0	0	0	0	0	0	0	0	0	0	0	0	0	0	0	0	0	0	0	0	1	1
1305_k__Bacteria; p__Proteobacteria; c__Betaproteobacteria; o__Burkholderiales; f__Comamonadaceae; g__Limnohabitans	1305_k__Bacteria; p__Betaproteobacteria	1	0	0	0	0	0	0	0	0	0	1	0	0	0	1	0	0	0	0	0	0	0	0
1306_k__Bacteria; p__Bacteroidetes; c__Sphingobacteriia; o__Sphingobacteriales; f__Cyclobacteriaceae; g__; s__	1306_k__Bacteria; p__Bacteroidetes; c__bacIII; o__Algor; f__; g__; s__	0	0	0	0	1	0	0	0	0	0	0	0	1	0	0	0	0	3	0	0	0	0	0
1308_k__Bacteria; p__Bacteroidetes; c__Flavobacteriia; o__Flavobacteriales; f__Flavobacteriaceae; g__Flavobacterium	1308_k__Bacteria; p__Bacteroidetes; c__bacII; o__bacII-A	0	0	0	0	0	0	0	0	0	0	0	0	0	0	0	0	0	0	0	0	3	0	0
1309_k__Bacteria; p__Proteobacteria; c__Betaproteobacteria; o__Burkholderiales; f__Comamonadaceae; g__Limnohabitans	1309_k__Bacteria; p__Betaproteobacteria	0	0	0	0	0	0	0	0	0	0	0	0	0	0	0	0	0	2	0	0	0	0	0
1311_k__Bacteria; p__Actinobacteria; c__Actinobacteria; o__Actinomycetales; f__ACK-M1; g__; s__	1311_k__Bacteria; p__Actinobacteria	0	0	2	1	3	0	0	0	0	0	0	0	9	0	0	5	0	1	0	3	0	5	0
1312_k__Bacteria; p__Bacteroidetes; c__Flavobacteriia; o__Flavobacteriales; f__Flavobacteriaceae; g__Flavobacterium; s__	1312_k__Bacteria; p__Bacteroidetes; c__bacII; o__bacII-A; f__; g__; s__	0	0	0	0	0	0	0	0	0	0	0	0	0	0	7	0	0	0	0	0	0	0	0
1313_k__Bacteria; p__Proteobacteria; c__Gammaproteobacteria; o__Pseudomonadales; f__Pseudomonadaceae; g__Pseudomonas	1313_k__Bacteria; p__Gammaproteobacteria; c__Psuedomondales; o__gamIV; f__gamIV-A; g__; s__	0	0	0	0	0	0	0	0	0	0	0	0	0	0	0	1	0	0	0	0	0	0	0
1314_k__Bacteria; p__Actinobacteria; c__Actinobacteria; o__Actinomycetales; f__; g__; s__	1314_k__Bacteria; p__Actinobacteria	0	9	0	0	0	0	0	0	1	0	0	0	0	0	2	0	0	0	0	0	0	0	0
1315_k__Bacteria; p__Proteobacteria; c__Betaproteobacteria; o__Burkholderiales; f__Comamonadaceae; g__Limnohabitans	1315_k__Bacteria; p__Betaproteobacteria	1	0	0	0	0	0	0	0	0	0	2	0	0	1	0	0	0	0	0	0	0	0	0
1316_k__Bacteria; p__Proteobacteria; c__Betaproteobacteria	1316_k__Bacteria; p__Betaproteobacteria	0	0	0	0	0	0	0	0	0	0	1	0	0	0	0	0	0	0	0	0	0	0	0
1318_k__Bacteria; p__Actinobacteria; c__Acidimicrobiia; o__Acidimicrobiales	1318_k__Bacteria; p__Actinobacteria; c__acIV; o__C111; f__acIV-B; g__ML-7-116; s__Iluma-B2	0	0	0	0	2	0	0	0	0	0	0	0	0	0	0	0	0	0	0	0	0	0	0
1320_k__Bacteria; p__Actinobacteria; c__Actinobacteria; o__Actinomycetales; f__Microbacteriaceae; g__Cryobacterium; s__	1320_k__Bacteria; p__Actinobacteria	0	0	0	0	0	0	0	0	0	0	1	0	1	0	0	0	0	0	0	0	3	0	0
1321_k__Bacteria; p__Proteobacteria; c__Alphaproteobacteria; o__Rickettsiales; f__Rickettsiaceae; g__; s__	1321_k__Bacteria; p__Alphaproteobacteria	0	0	0	0	0	0	0	0	0	0	0	0	0	0	0	0	0	0	0	0	1	0	0
1323_k__Bacteria; p__Proteobacteria; c__Betaproteobacteria; o__Procabacteriales; f__Procabacteriaceae; g__; s__	1323_k__Bacteria	0	0	0	0	0	0	0	0	0	0	0	0	0	0	1	0	0	0	0	0	0	0	0
1324_k__Bacteria; p__Bacteroidetes; c__Flavobacteriia; o__Flavobacteriales; f__Cryomorphaceae; g__Fluviicola; s__	1324_k__Bacteria; p__Bacteroidetes	0	0	0	0	0	0	0	0	0	0	0	0	0	0	0	0	0	0	0	0	3	0	0
1326_k__Bacteria; p__Bacteroidetes; c__Sphingobacteriia; o__Sphingobacteriales; f__; g__; s__	1326_k__Bacteria; p__Bacteroidetes; c__bacVI; o__; f__; g__; s__	1	0	0	10	6	9	0	0	0	0	0	0	0	0	0	3	0	11	0	0	0	0	0
1327_k__Bacteria; p__Proteobacteria; c__Betaproteobacteria; o__Burkholderiales	1327_k__Bacteria; p__Betaproteobacteria	0	0	0	0	2	0	1	0	0	0	0	0	0	0	0	0	0	0	0	0	0	0	0
1330_k__Bacteria; p__Proteobacteria; c__Betaproteobacteria; o__Methylophilales; f__Methylophilaceae	1330_k__Bacteria; p__Betaproteobacteria; c__betIV; o__; f__; g__; s__	13	15	9	11	0	8	1	0	32	2	119	0	0	13	11	0	9	1	10	12	8	1	3
1331_k__Bacteria; p__Bacteroidetes; c__Flavobacteriia; o__Flavobacteriales; f__Flavobacteriaceae; g__Flavobacterium	1331_k__Bacteria; p__Bacteroidetes; c__bacII; o__bacII-A; f__; g__; s__	0	0	0	0	0	0	0	0	0	0	0	1	0	0	0	0	1	0	0	0	0	0	0
1332_k__Bacteria; p__OD1; c__ZB2; o__; f__; g__; s__	1332_k__Bacteria; p__OD1; c__; o__; f__; g__; s__	0	0	1	0	0	0	0	0	0	0	0	0	0	0	0	0	0	0	0	0	0	0	0
1333_k__Bacteria; p__Proteobacteria; c__Betaproteobacteria; o__Burkholderiales; f__Comamonadaceae; g__Limnohabitans; s__	1333_k__Bacteria; p__Betaproteobacteria; c__betI; o__R-BT065; f__Lhab-A1; g__; s__	1	0	1	0	1	0	0	0	0	0	0	0	4	1	0	4	0	10	0	3	0	6	0
1334_k__Bacteria; p__Proteobacteria; c__Betaproteobacteria; o__Burkholderiales; f__Comamonadaceae; g__; s__	1334_k__Bacteria; p__Betaproteobacteria	0	0	0	0	0	0	0	0	0	0	0	0	0	0	0	0	0	0	2	0	0	0	0
1335_k__Bacteria; p__Bacteroidetes; c__Sphingobacteriia; o__Sphingobacteriales; f__Flexibacteraceae; g__Arcicella; s__	1335_k__Bacteria; p__Bacteroidetes; c__bacIII; o__bacIII-A; f__PRD01a001B; g__; s__	0	0	0	0	0	0	0	1	0	0	0	0	0	0	0	0	0	0	4	0	0	4	0
1336_k__Bacteria; p__Proteobacteria; c__Betaproteobacteria; o__Burkholderiales; f__Comamonadaceae; g__Limnohabitans; s__	1336_k__Bacteria; p__Betaproteobacteria; c__betI; o__R-BT065	0	0	1	0	0	2	0	0	0	0	0	1	3	0	1	0	0	0	0	6	0	0	0
1338_k__Bacteria; p__Bacteroidetes; c__Flavobacteriia; o__Flavobacteriales; f__Flavobacteriaceae; g__Flavobacterium	1338_k__Bacteria; p__Bacteroidetes; c__bacII; o__bacII-A	0	0	0	0	0	0	0	0	0	0	0	2	0	0	0	0	0	0	0	0	0	0	0
1339_k__Bacteria; p__Proteobacteria; c__Betaproteobacteria; o__Burkholderiales; f__Comamonadaceae	1339_k__Bacteria; p__Betaproteobacteria	0	0	0	0	0	0	0	0	0	0	0	0	0	0	0	0	0	0	0	1	0	0	0
1340_k__Bacteria; p__Bacteroidetes; c__Flavobacteriia; o__Flavobacteriales; f__Flavobacteriaceae; g__Flavobacterium; s__succinicans	1340_k__Bacteria; p__Bacteroidetes; c__bacII; o__bacII-A	0	0	0	0	0	0	0	0	0	0	0	0	0	0	1	0	2	0	0	0	0	0	0
1341_k__Bacteria; p__Proteobacteria; c__Betaproteobacteria; o__Burkholderiales; f__Comamonadaceae; g__Limnohabitans; s__	1341_k__Bacteria; p__Betaproteobacteria	2	0	0	0	0	0	0	0	0	0	0	0	0	0	1	0	0	0	0	1	0	1	0
1344_k__Bacteria; p__Proteobacteria; c__Betaproteobacteria	1344_k__Bacteria; p__Betaproteobacteria; c__R-BT065; o__; f__; g__; s__	0	0	0	0	0	0	0	0	0	0	0	0	0	2	0	0	0	0	0	0	0	0	0
1345_k__Bacteria; p__OD1; c__ZB2; o__; f__; g__; s__	1345_k__Bacteria; p__OD1; c__; o__; f__; g__; s__	0	0	0	0	0	0	0	0	0	0	0	0	0	0	0	0	0	0	0	0	1	0	0
1346_k__Bacteria; p__Actinobacteria; c__Actinobacteria; o__Actinomycetales; f__Microbacteriaceae; g__Candidatus Rhodoluna; s__	1346_k__Bacteria; p__Actinobacteria; c__Luna1; o__Luna1-A3; f__; g__; s__	0	4	0	0	0	0	0	0	0	0	0	0	0	0	0	0	0	0	0	0	0	0	0
1349_k__Bacteria; p__Proteobacteria; c__Betaproteobacteria; o__Burkholderiales; f__Comamonadaceae; g__Limnohabitans	1349_k__Bacteria; p__Betaproteobacteria	0	0	0	0	1	0	0	0	0	0	1	0	1	0	0	0	0	0	0	1	0	0	0
1350_k__Bacteria; p__Bacteroidetes; c__Sphingobacteriia; o__Sphingobacteriales; f__Cyclobacteriaceae; g__; s__	1350_k__Bacteria; p__Bacteroidetes	1	0	0	0	0	0	0	0	0	0	0	0	0	0	0	0	0	0	0	0	0	0	0
1351_k__Bacteria	1351_k__Bacteria; p__Actinobacteria; c__Luna1; o__; f__; g__; s__	0	0	0	0	0	0	0	0	0	0	0	0	0	0	0	0	0	0	1	0	0	0	0
1352_k__Bacteria; p__Firmicutes; c__Clostridia; o__; f__; g__; s__	1352_Unclassified	2	0	0	0	0	0	0	0	0	0	0	0	0	0	0	0	0	0	0	0	0	0	0
1353_k__Bacteria; p__Proteobacteria; c__Betaproteobacteria; o__Burkholderiales; f__Comamonadaceae; g__Rubrivivax	1353_k__Bacteria; p__Betaproteobacteria; c__LiUU-3-128; o__Leptothrix; f__; g__; s__	0	0	3	0	0	0	0	0	0	0	0	0	0	0	0	0	0	0	0	1	0	0	0
1355_k__Bacteria	1355_k__Bacteria; p__OD1; c__; o__; f__; g__; s__	0	0	0	0	0	0	0	0	0	0	1	0	0	0	0	0	0	0	0	0	0	0	0
1356_k__Bacteria; p__Actinobacteria; c__Actinobacteria; o__Actinomycetales; f__ACK-M1; g__; s__	1356_k__Bacteria; p__Actinobacteria; c__acI; o__acI-A; f__acI-A1; g__; s__	0	0	0	0	0	0	4	0	0	0	0	0	0	0	0	1	0	0	0	1	0	3	0
1357_k__Bacteria; p__Bacteroidetes; c__Flavobacteriia; o__Flavobacteriales; f__Flavobacteriaceae	1357_k__Bacteria; p__Bacteroidetes	0	0	0	0	0	0	0	0	0	0	0	0	0	0	1	0	0	0	0	0	0	0	0
1359_k__Bacteria; p__Proteobacteria; c__Betaproteobacteria	1359_k__Bacteria	0	0	0	0	0	0	0	0	0	0	0	0	0	0	0	0	0	0	0	0	0	1	0
1364_k__Bacteria; p__Bacteroidetes; c__Flavobacteriia; o__Flavobacteriales; f__Flavobacteriaceae; g__Flavobacterium	1364_k__Bacteria; p__Bacteroidetes; c__bacII; o__bacII-A	0	0	0	0	0	0	0	0	0	3	0	0	0	0	0	0	0	0	0	0	0	0	0
1365_k__Bacteria; p__Proteobacteria; c__Betaproteobacteria	1365_k__Bacteria; p__Betaproteobacteria	0	0	0	0	2	0	0	0	0	0	0	0	0	0	0	0	0	0	0	0	0	0	0
1366_k__Bacteria; p__Proteobacteria; c__Alphaproteobacteria; o__Sphingomonadales; f__Sphingomonadaceae; g__Novosphingobium; s__	1366_k__Bacteria; p__Alphaproteobacteria; c__alfIV; o__alfIV-A	0	0	0	0	0	0	0	0	0	0	0	0	0	0	0	0	0	0	0	0	7	0	0
1368_k__Bacteria; p__Bacteroidetes; c__Sphingobacteriia; o__Sphingobacteriales; f__Chitinophagaceae; g__; s__	1368_k__Bacteria; p__Bacteroidetes	0	0	0	0	0	1	0	0	0	0	0	0	0	0	0	0	0	0	0	0	0	0	0
1369_k__Bacteria; p__Bacteroidetes; c__Flavobacteriia; o__Flavobacteriales; f__Flavobacteriaceae; g__Polaribacter; s__	1369_k__Bacteria; p__Bacteroidetes	0	0	0	0	0	0	0	0	0	0	0	0	0	1	0	0	0	0	0	0	0	0	0
1370_k__Bacteria; p__Proteobacteria; c__Betaproteobacteria; o__Methylophilales; f__; g__; s__	1370_k__Bacteria; p__Betaproteobacteria; c__betIV; o__LD28; f__; g__; s__	0	0	0	0	1	0	0	0	0	0	0	0	0	0	0	2	0	0	0	0	0	0	0
1371_k__Bacteria; p__Actinobacteria; c__Actinobacteria; o__Actinomycetales; f__ACK-M1; g__; s__	1371_k__Bacteria; p__Actinobacteria; c__acI; o__acI-A	7	4	6	3	26	18	12	0	10	0	2	0	11	7	0	9	1	34	3	0	0	29	0
1372_k__Bacteria; p__Proteobacteria; c__Alphaproteobacteria; o__Rhodospirillales; f__Rhodospirillaceae; g__; s__	1372_k__Bacteria; p__Alphaproteobacteria	0	0	0	0	0	0	0	0	0	0	0	0	0	0	0	0	1	0	0	0	0	0	0
1373_k__Bacteria; p__Fibrobacteres; c__Fibrobacteria; o__258ds10; f__; g__; s__	1373_Unclassified	0	0	0	0	0	0	0	0	1	0	0	0	0	0	0	0	0	0	0	0	0	0	0
1375_k__Bacteria; p__Proteobacteria; c__Betaproteobacteria; o__Burkholderiales; f__Oxalobacteraceae	1375_k__Bacteria; p__Betaproteobacteria	0	0	0	0	0	0	0	0	0	0	0	0	0	0	0	0	0	0	0	0	0	4	0
1377_k__Bacteria; p__Bacteroidetes; c__Flavobacteriia; o__Flavobacteriales; f__Flavobacteriaceae; g__Flavobacterium	1377_k__Bacteria; p__Bacteroidetes; c__bacII; o__bacII-A	1	0	0	0	0	0	0	1	0	0	0	0	0	0	0	0	0	0	0	0	0	0	1
1379_k__Bacteria; p__Firmicutes; c__Clostridia; o__Clostridiales; f__Clostridiaceae; g__Clostridium; s__	1379_k__Bacteria; p__; c__; o__; f__; g__; s__	0	1	0	0	0	0	0	0	0	0	0	0	0	0	0	0	0	0	0	0	0	0	0
1380_k__Bacteria; p__Actinobacteria; c__Actinobacteria; o__Actinomycetales; f__Microbacteriaceae; g__Candidatus Rhodoluna; s__	1380_k__Bacteria; p__Actinobacteria; c__Luna1; o__Luna1-A3; f__; g__; s__	6	1	0	0	0	0	0	9	0	0	2	0	1	0	0	0	0	0	0	4	6	0	0
1381_k__Bacteria; p__Bacteroidetes; c__Flavobacteriia; o__Flavobacteriales; f__Flavobacteriaceae; g__Flavobacterium; s__	1381_k__Bacteria; p__Bacteroidetes	5	0	2	0	0	0	0	0	14	35	7	3	3	20	18	0	42	0	14	42	3	0	23
1383_k__Bacteria; p__Bacteroidetes; c__Sphingobacteriia; o__Sphingobacteriales; f__Flexibacteraceae; g__Arcicella; s__	1383_k__Bacteria; p__Bacteroidetes; c__bacIII; o__bacIII-A; f__PRD01a001B; g__; s__	1	0	0	0	0	0	0	0	0	0	1	0	2	0	0	0	0	0	0	0	0	0	0
1384_k__Bacteria; p__Actinobacteria; c__Actinobacteria; o__Actinomycetales; f__ACK-M1; g__; s__	1384_k__Bacteria; p__Actinobacteria; c__acI; o__acI-B; f__acI-B1; g__; s__	0	0	0	0	2	0	0	0	0	0	0	0	0	0	0	0	0	0	0	0	0	0	0
1386_k__Bacteria; p__Proteobacteria; c__Alphaproteobacteria; o__Sphingomonadales	1386_k__Bacteria; p__Alphaproteobacteria; c__alfIV; o__alfIV-A; f__; g__; s__	0	0	0	0	0	0	0	0	0	0	1	0	0	0	0	0	0	0	0	0	0	0	0
1389_k__Bacteria; p__Bacteroidetes; c__Sphingobacteriia; o__Sphingobacteriales; f__Flexibacteraceae; g__Arcicella; s__	1389_k__Bacteria; p__Bacteroidetes	0	0	0	0	0	0	0	0	0	0	1	0	0	0	0	0	0	0	0	0	0	0	0
1391_k__Bacteria; p__Actinobacteria; c__Actinobacteria; o__Actinomycetales; f__Microbacteriaceae	1391_k__Bacteria; p__Actinobacteria	0	0	0	0	0	0	0	0	0	0	0	0	0	0	0	0	0	0	0	0	1	0	0
1392_k__Bacteria; p__Bacteroidetes; c__Flavobacteriia; o__Flavobacteriales; f__Flavobacteriaceae; g__Flavobacterium; s__	1392_k__Bacteria; p__Bacteroidetes; c__bacII; o__bacII-A	1	0	0	0	0	0	0	0	0	0	0	0	0	0	0	0	0	0	0	0	0	0	0
1393_k__Bacteria; p__Bacteroidetes; c__Flavobacteriia; o__Flavobacteriales; f__Flavobacteriaceae; g__Flavobacterium	1393_k__Bacteria; p__Bacteroidetes; c__bacII; o__bacII-A; f__; g__; s__	0	0	0	0	0	0	0	0	0	0	0	0	0	0	1	0	0	0	0	0	0	0	0
1394_k__Bacteria; p__Bacteroidetes; c__Flavobacteriia; o__Flavobacteriales; f__Flavobacteriaceae; g__Flavobacterium; s__	1394_k__Bacteria; p__Bacteroidetes; c__bacII; o__bacII-A	0	0	2	0	0	0	0	0	0	5	0	0	0	0	24	0	0	0	16	1	0	0	18
1395_k__Bacteria; p__Proteobacteria	1395_k__Bacteria	0	0	0	0	0	0	0	0	0	0	0	0	0	0	2	0	0	0	0	0	0	0	0
1396_k__Bacteria; p__Bacteroidetes; c__Sphingobacteriia; o__Sphingobacteriales; f__Flexibacteraceae; g__Arcicella; s__	1396_k__Bacteria; p__Bacteroidetes; c__bacIII; o__bacIII-A; f__PRD01a001B; g__; s__	0	0	0	0	1	0	0	0	0	0	0	0	0	0	0	0	0	0	0	0	0	0	0
1397_k__Bacteria; p__Proteobacteria; c__Betaproteobacteria; o__Burkholderiales; f__Comamonadaceae; g__Limnohabitans; s__	1397_k__Bacteria; p__Betaproteobacteria	0	0	0	0	0	0	0	0	0	0	2	0	1	0	2	0	0	0	0	1	0	1	1
1400_k__Bacteria; p__Bacteroidetes; c__Flavobacteriia; o__Flavobacteriales; f__Flavobacteriaceae; g__Flavobacterium; s__	1400_k__Bacteria; p__Bacteroidetes; c__bacII; o__bacII-A	0	0	0	0	0	0	0	0	0	0	0	0	0	0	5	0	0	0	0	0	0	0	0
1402_k__Bacteria; p__Proteobacteria; c__Betaproteobacteria	1402_k__Bacteria; p__Betaproteobacteria	0	0	0	0	0	5	0	0	0	0	0	0	0	0	0	0	0	0	0	1	0	0	4
1405_k__Bacteria; p__Proteobacteria; c__Betaproteobacteria	1405_k__Bacteria; p__Betaproteobacteria; c__R-BT065; o__; f__; g__; s__	0	0	0	1	0	0	0	0	0	0	0	0	0	1	0	0	0	0	0	0	0	0	1
1406_k__Bacteria; p__Actinobacteria; c__Actinobacteria; o__Actinomycetales; f__Microbacteriaceae	1406_k__Bacteria; p__Actinobacteria	6	0	0	0	0	0	0	0	0	2	1	0	0	2	0	0	0	0	0	0	0	0	0
1408_k__Bacteria; p__Proteobacteria; c__Betaproteobacteria; o__Burkholderiales; f__Comamonadaceae	1408_k__Bacteria; p__Betaproteobacteria	0	0	1	0	3	0	1	0	0	0	0	1	0	0	0	0	0	2	1	3	0	1	1
1409_k__Bacteria; p__Bacteroidetes	1409_k__Bacteria; p__Bacteroidetes; c__; o__; f__; g__; s__	0	0	0	0	0	0	0	0	0	0	0	0	0	0	0	0	0	2	0	0	0	0	0
1410_k__Bacteria; p__Proteobacteria; c__Betaproteobacteria	1410_k__Bacteria; p__Betaproteobacteria	0	0	0	0	0	0	0	0	0	0	0	0	0	0	0	0	0	0	0	3	0	0	0
1411_k__Bacteria; p__Proteobacteria; c__Betaproteobacteria	1411_k__Bacteria; p__Betaproteobacteria	1	0	0	0	0	0	0	0	0	0	0	0	0	0	0	0	0	0	0	0	0	0	0
1412_k__Bacteria; p__Proteobacteria; c__Betaproteobacteria; o__Burkholderiales; f__Comamonadaceae	1412_k__Bacteria; p__Betaproteobacteria	1	0	0	0	0	0	0	0	0	0	0	0	0	0	0	0	0	0	0	2	2	0	0
1415_k__Bacteria; p__Actinobacteria; c__Actinobacteria; o__Actinomycetales; f__ACK-M1; g__; s__	1415_k__Bacteria; p__Actinobacteria; c__acI; o__acI-A; f__acI-A6; g__; s__	62	9	302	68	90	82	48	1	102	2	69	3	691	49	40	572	27	338	13	144	4	677	3
1417_k__Bacteria	1417_k__Bacteria	0	0	0	0	0	0	0	0	0	1	0	0	0	0	0	0	0	0	0	0	0	0	0
1420_k__Bacteria; p__Proteobacteria; c__Gammaproteobacteria; o__Alteromonadales; f__[Chromatiaceae]	1420_k__Bacteria; p__Gammaproteobacteria; c__gamII; o__; f__; g__; s__	0	0	0	0	0	0	0	0	0	0	0	0	0	0	1	0	0	0	0	0	0	0	0
1421_k__Bacteria; p__Proteobacteria; c__Betaproteobacteria	1421_k__Bacteria; p__Betaproteobacteria	0	0	0	0	0	0	0	0	0	0	0	0	0	0	0	0	0	2	0	0	0	0	0
1423_k__Bacteria; p__Proteobacteria; c__Betaproteobacteria; o__Burkholderiales; f__Comamonadaceae	1423_k__Bacteria; p__Betaproteobacteria; c__betI; o__Lhab-A3; f__; g__; s__	0	0	0	0	0	0	0	0	0	0	0	0	0	0	0	2	0	0	0	0	0	6	0
1424_k__Bacteria; p__Actinobacteria; c__Actinobacteria; o__Actinomycetales; f__ACK-M1; g__; s__	1424_k__Bacteria; p__Actinobacteria; c__acI; o__acI-A; f__acI-A4; g__; s__	0	0	0	0	0	3	0	0	0	0	0	0	5	0	0	4	0	0	0	0	0	9	0
1426_k__Bacteria; p__Proteobacteria; c__Betaproteobacteria; o__Burkholderiales; f__Comamonadaceae	1426_k__Bacteria; p__Betaproteobacteria	0	0	2	0	0	0	0	0	0	0	0	0	0	0	0	0	0	0	0	0	0	0	0
1427_k__Bacteria; p__Bacteroidetes; c__Sphingobacteriia; o__Sphingobacteriales; f__Flexibacteraceae; g__Arcicella; s__	1427_k__Bacteria; p__Bacteroidetes; c__bacIII; o__bacIII-A	0	0	0	0	0	0	0	0	0	0	0	0	0	0	0	0	4	0	0	0	0	0	0
1430_k__Bacteria	1430_k__Bacteria; p__Bacteroidetes; c__B90.1; o__; f__; g__; s__	0	0	0	0	5	0	0	0	0	0	0	0	0	0	0	0	0	0	0	0	0	0	0
1432_k__Bacteria; p__Bacteroidetes; c__Sphingobacteriia; o__Sphingobacteriales; f__Flexibacteraceae; g__Arcicella; s__	1432_k__Bacteria; p__Bacteroidetes; c__bacIII; o__bacIII-A; f__PRD01a001B; g__; s__	0	0	0	0	1	0	0	0	0	1	0	0	0	0	0	0	0	0	0	0	0	0	0
1434_k__Bacteria; p__Proteobacteria; c__Betaproteobacteria; o__Burkholderiales; f__Comamonadaceae; g__Polaromonas; s__	1434_k__Bacteria; p__Betaproteobacteria; c__betI; o__R-BT065; f__Lhab-A2; g__; s__	0	0	0	0	0	0	0	0	0	0	0	0	0	0	0	0	0	0	0	1	0	0	0
1438_k__Bacteria; p__Proteobacteria; c__Betaproteobacteria; o__Burkholderiales; f__Comamonadaceae; g__Limnohabitans; s__	1438_k__Bacteria; p__Betaproteobacteria; c__betI; o__Rhodo; f__; g__; s__	2	1	1	2	1	1	0	1	0	0	1	0	2	0	0	1	0	2	0	0	0	0	6
1439_k__Bacteria; p__Actinobacteria; c__Actinobacteria; o__Actinomycetales; f__Microbacteriaceae; g__Candidatus Aquiluna; s__rubra	1439_k__Bacteria; p__Actinobacteria; c__Luna1; o__; f__; g__; s__	2	0	1	0	0	0	0	0	0	0	0	0	0	0	0	0	0	0	0	0	0	0	0
1441_k__Bacteria; p__Bacteroidetes	1441_k__Bacteria; p__Bacteroidetes; c__; o__; f__; g__; s__	0	0	0	0	0	0	0	0	0	0	0	0	0	0	0	1	0	0	0	0	0	0	0
1442_k__Bacteria; p__Actinobacteria; c__Actinobacteria; o__Actinomycetales	1442_k__Bacteria; p__Actinobacteria; c__Luna1	0	5	0	0	0	0	0	0	0	0	0	0	0	0	0	0	0	0	0	0	0	0	0
1443_k__Bacteria	1443_Unclassified	0	0	0	0	2	0	0	0	0	0	0	0	0	0	0	0	0	0	0	0	0	0	0
1445_k__Bacteria; p__Proteobacteria; c__Betaproteobacteria	1445_k__Bacteria; p__Betaproteobacteria	2	0	1	0	1	0	0	0	0	0	0	0	8	0	0	1	0	0	0	6	0	3	0
1447_k__Bacteria; p__Proteobacteria; c__Betaproteobacteria; o__Burkholderiales; f__Comamonadaceae; g__Limnohabitans	1447_k__Bacteria; p__Betaproteobacteria; c__betI; o__Lhab-A3; f__; g__; s__	7	6	4	0	0	2	1	0	0	0	11	1	6	1	2	0	0	3	1	7	5	0	5
1448_k__Bacteria; p__Proteobacteria; c__Gammaproteobacteria; o__Pseudomonadales; f__Pseudomonadaceae; g__Pseudomonas	1448_k__Bacteria; p__Gammaproteobacteria; c__Psuedomondales; o__gamIV; f__gamIV-A; g__; s__	0	0	0	0	0	0	0	0	0	0	0	6	0	0	0	0	0	0	0	0	0	0	0
1449_k__Bacteria; p__Planctomycetes; c__vadinHA49; o__DH61; f__; g__; s__	1449_Unclassified	0	0	0	0	0	0	0	0	0	0	2	0	0	0	0	0	0	0	0	0	0	0	0
1450_k__Bacteria; p__Bacteroidetes; c__Flavobacteriia; o__Flavobacteriales; f__Flavobacteriaceae; g__Flavobacterium; s__	1450_k__Bacteria; p__Bacteroidetes; c__bacII; o__bacII-A; f__; g__; s__	0	0	0	0	0	0	0	0	0	0	0	0	0	0	1	0	0	0	0	0	0	0	0
1451_k__Bacteria; p__Actinobacteria; c__Actinobacteria; o__Actinomycetales; f__Microbacteriaceae	1451_k__Bacteria; p__Actinobacteria; c__Luna1; o__Luna1-A3; f__; g__; s__	15	5	11	12	0	1	8	0	4	2	18	1	15	10	1	0	0	11	9	10	6	3	13
1452_k__Bacteria; p__Proteobacteria; c__Betaproteobacteria	1452_k__Bacteria; p__Betaproteobacteria; c__betIV; o__; f__; g__; s__	0	0	0	0	0	0	0	0	0	0	1	0	0	0	0	0	0	0	0	0	0	0	0
1453_k__Bacteria; p__Actinobacteria; c__Actinobacteria; o__Actinomycetales; f__Microbacteriaceae; g__Cryobacterium; s__	1453_k__Bacteria; p__Actinobacteria; c__Luna1; o__Luna1-A3; f__; g__; s__	0	0	0	0	0	0	1	0	0	0	0	0	0	0	0	0	0	0	0	0	0	0	0
1454_k__Bacteria; p__Proteobacteria; c__Betaproteobacteria	1454_k__Bacteria; p__Betaproteobacteria	0	0	0	0	0	0	0	0	0	0	0	0	0	0	0	0	0	1	0	0	0	1	0
1455_k__Bacteria; p__Bacteroidetes; c__Flavobacteriia; o__Flavobacteriales; f__Cryomorphaceae	1455_k__Bacteria; p__Bacteroidetes; c__bacV; o__; f__; g__; s__	0	0	0	0	0	0	0	0	0	0	0	0	0	0	0	0	0	0	0	0	0	0	1
1457_k__Bacteria; p__Proteobacteria; c__Betaproteobacteria	1457_k__Bacteria; p__Betaproteobacteria	0	0	0	0	0	0	0	0	0	0	0	0	3	0	0	0	0	0	0	0	0	0	0
1458_k__Bacteria; p__Proteobacteria; c__Alphaproteobacteria	1458_k__Bacteria; p__Alphaproteobacteria	0	0	0	0	0	0	0	0	1	0	0	0	0	0	0	0	0	0	0	0	0	0	0
1460_k__Bacteria; p__Bacteroidetes	1460_k__Bacteria; p__Bacteroidetes	0	0	1	0	0	0	0	0	0	0	0	0	0	0	0	0	0	0	0	0	0	0	0
1464_k__Bacteria; p__Bacteroidetes; c__Flavobacteriia; o__Flavobacteriales; f__Cryomorphaceae	1464_k__Bacteria; p__Bacteroidetes; c__bacV; o__; f__; g__; s__	0	0	0	0	0	0	0	0	1	0	0	0	0	0	0	0	0	0	0	0	0	0	0
1465_k__Bacteria; p__Bacteroidetes; c__Flavobacteriia; o__Flavobacteriales; f__Flavobacteriaceae; g__Flavobacterium; s__	1465_k__Bacteria; p__Bacteroidetes; c__bacII; o__bacII-A; f__; g__; s__	1	0	1	0	0	0	0	0	0	2	0	0	5	6	32	0	6	0	16	7	0	0	26
1467_k__Bacteria; p__Bacteroidetes; c__Flavobacteriia; o__; f__; g__; s__	1467_k__Bacteria; p__Bacteroidetes; c__; o__; f__; g__; s__	0	0	0	0	1	0	0	0	0	0	4	0	0	0	0	0	0	0	0	0	0	1	0
1468_k__Bacteria; p__Bacteroidetes; c__Flavobacteriia; o__Flavobacteriales; f__Flavobacteriaceae; g__Ulvibacter; s__	1468_k__Bacteria	0	0	0	0	0	0	0	0	0	0	1	0	0	0	0	0	0	0	0	0	0	0	0
1469_k__Bacteria; p__Bacteroidetes; c__Sphingobacteriia; o__Sphingobacteriales; f__Flexibacteraceae; g__Arcicella; s__	1469_k__Bacteria; p__Bacteroidetes; c__bacIII; o__bacIII-A; f__PRD01a001B; g__; s__	0	0	0	0	0	0	0	0	0	1	0	0	0	0	0	0	0	0	0	0	0	0	0
1471_k__Bacteria; p__Bacteroidetes	1471_k__Bacteria; p__Bacteroidetes; c__bacV; o__; f__; g__; s__	0	0	0	0	0	0	0	0	0	0	1	0	0	0	0	0	0	0	0	1	0	0	0
1473_k__Bacteria; p__Actinobacteria; c__Actinobacteria; o__Actinomycetales; f__ACK-M1; g__; s__	1473_k__Bacteria; p__Actinobacteria; c__acI; o__acI-A	0	0	0	0	0	0	0	0	0	0	0	0	0	0	0	0	0	0	0	1	0	0	0
1474_k__Bacteria; p__Proteobacteria; c__Betaproteobacteria; o__MWH-UniP1; f__; g__; s__	1474_k__Bacteria; p__Betaproteobacteria; c__betVI; o__; f__; g__; s__	2	0	7	0	2	2	0	0	0	0	0	0	60	0	0	16	0	25	0	6	0	10	0
1475_k__Bacteria; p__Bacteroidetes; c__Sphingobacteriia; o__Sphingobacteriales; f__Chitinophagaceae; g__; s__	1475_k__Bacteria; p__Bacteroidetes	0	0	0	0	0	0	0	1	2	0	0	0	1	2	1	1	0	0	0	0	0	0	0
1476_k__Bacteria; p__Proteobacteria; c__Alphaproteobacteria; o__Sphingomonadales; f__Erythrobacteraceae	1476_k__Bacteria; p__Alphaproteobacteria; c__alfIV; o__alfIV-A	9	0	2	0	0	2	0	0	0	0	1	0	4	0	0	1	1	4	0	5	0	4	0
1478_k__Bacteria; p__Bacteroidetes; c__Flavobacteriia; o__Flavobacteriales; f__Flavobacteriaceae; g__Flavobacterium; s__	1478_k__Bacteria; p__Bacteroidetes	0	0	0	1	0	0	0	0	9	85	38	0	8	20	11	5	27	0	28	40	1	4	6
1479_k__Bacteria	1479_k__Bacteria; p__Actinobacteria	3	0	0	0	0	0	0	0	0	0	0	0	0	0	0	0	0	0	0	0	0	0	0
1480_k__Bacteria; p__Verrucomicrobia; c__[Spartobacteria]; o__[Chthoniobacterales]; f__[Chthoniobacteraceae]	1480_k__Bacteria; p__Verrucomicrobia; c__verI; o__; f__; g__; s__	0	0	0	4	0	0	0	0	0	0	0	0	0	0	0	0	0	0	0	0	0	0	0
1482_k__Bacteria; p__Bacteroidetes; c__Flavobacteriia; o__Flavobacteriales; f__Flavobacteriaceae; g__Flavobacterium; s__	1482_k__Bacteria; p__Bacteroidetes; c__bacII; o__bacII-A	0	0	0	0	0	2	0	0	0	0	0	0	0	0	0	0	0	0	0	0	0	0	0
1483_k__Bacteria; p__Actinobacteria; c__Actinobacteria; o__Actinomycetales	1483_k__Bacteria; p__Actinobacteria; c__Luna1; o__; f__; g__; s__	0	0	0	0	0	0	0	0	0	0	0	0	0	0	0	0	0	0	0	0	0	0	1
1484_k__Bacteria; p__Proteobacteria; c__Betaproteobacteria; o__Burkholderiales; f__Comamonadaceae; g__Rhodoferax; s__	1484_k__Bacteria; p__Betaproteobacteria; c__betI; o__Rhodo; f__; g__; s__	0	0	2	3	0	3	9	0	6	0	1	0	7	7	1	0	0	1	0	0	0	5	6
1485_k__Bacteria; p__Proteobacteria; c__Betaproteobacteria	1485_k__Bacteria; p__Betaproteobacteria; c__R-BT065; o__; f__; g__; s__	0	0	0	0	0	0	0	0	0	0	0	0	0	0	0	0	0	1	0	0	0	0	0
1489_k__Bacteria; p__Proteobacteria; c__Betaproteobacteria	1489_k__Bacteria; p__Betaproteobacteria; c__betVII; o__; f__; g__; s__	0	0	0	0	0	0	0	0	0	0	0	0	0	0	0	0	0	0	0	0	0	0	1
1490_k__Bacteria; p__Bacteroidetes; c__Flavobacteriia; o__Flavobacteriales; f__Flavobacteriaceae; g__Flavobacterium; s__	1490_k__Bacteria; p__Bacteroidetes; c__bacII; o__bacII-A; f__Flavo-A3; g__; s__	0	0	0	0	0	0	0	0	0	0	0	0	0	0	3	0	0	0	0	0	0	0	0
1491_k__Bacteria; p__Proteobacteria; c__Betaproteobacteria	1491_k__Bacteria; p__Betaproteobacteria; c__R-BT065; o__; f__; g__; s__	1	0	0	0	0	0	0	0	0	0	0	0	0	0	0	0	0	0	0	0	0	0	0
1492_k__Bacteria; p__Proteobacteria; c__Betaproteobacteria	1492_k__Bacteria; p__Betaproteobacteria; c__betVII; o__betVII-B1; f__; g__; s__	0	0	0	0	0	0	0	0	0	0	0	0	0	0	0	2	0	3	0	1	0	0	0
1494_k__Bacteria; p__Proteobacteria	1494_k__Bacteria; p__Actinobacteria	0	0	0	0	0	0	0	0	0	0	0	0	0	0	0	0	0	0	0	0	3	0	0
1495_k__Bacteria; p__Actinobacteria; c__Actinobacteria; o__Actinomycetales	1495_k__Bacteria; p__Actinobacteria; c__Luna1	0	0	0	0	0	0	0	0	0	0	0	0	0	0	0	1	0	0	0	0	0	0	0
1497_k__Bacteria; p__Proteobacteria; c__Betaproteobacteria; o__Burkholderiales; f__Comamonadaceae; g__; s__	1497_k__Bacteria; p__Betaproteobacteria; c__betI	0	0	0	0	1	1	0	0	0	0	0	0	1	0	0	0	0	1	0	0	0	1	0
1498_k__Bacteria; p__Bacteroidetes; c__Sphingobacteriia; o__Sphingobacteriales; f__Cyclobacteriaceae; g__; s__	1498_k__Bacteria; p__Bacteroidetes; c__CL500-6; o__; f__; g__; s__	0	0	0	0	0	0	0	0	0	0	0	0	0	0	0	0	0	1	0	0	0	0	0
1499_k__Bacteria	1499_k__Bacteria; p__Actinobacteria	0	0	0	0	0	0	0	0	0	0	0	0	0	0	0	0	0	0	0	0	1	0	0
1500_k__Bacteria; p__Proteobacteria; c__Alphaproteobacteria; o__Sphingomonadales; f__Sphingomonadaceae; g__; s__	1500_k__Bacteria; p__Alphaproteobacteria; c__alfIV	0	0	0	0	0	0	0	0	0	0	0	0	0	0	2	0	0	0	0	0	0	0	0
1503_k__Bacteria; p__Actinobacteria; c__Actinobacteria; o__Actinomycetales	1503_k__Bacteria; p__Actinobacteria	0	0	0	0	0	0	0	0	0	0	0	0	3	0	0	0	0	0	0	0	0	0	0
1504_k__Bacteria; p__Actinobacteria; c__Actinobacteria; o__Actinomycetales; f__Microbacteriaceae	1504_k__Bacteria; p__Actinobacteria; c__Luna1	0	0	0	0	0	0	0	0	0	0	1	0	1	3	0	1	0	0	0	0	0	1	0
1505_k__Bacteria; p__Bacteroidetes; c__Flavobacteriia; o__Flavobacteriales; f__Flavobacteriaceae; g__Flavobacterium	1505_k__Bacteria; p__Bacteroidetes; c__bacII; o__bacII-A; f__; g__; s__	0	0	0	0	0	0	0	0	0	0	0	0	0	2	0	0	4	0	0	0	0	0	4
1506_k__Bacteria; p__Proteobacteria; c__Betaproteobacteria; o__Burkholderiales; f__Comamonadaceae; g__Limnohabitans; s__	1506_k__Bacteria; p__Betaproteobacteria; c__betI	4	0	3	0	0	2	0	2	0	0	3	1	3	2	0	0	0	3	0	1	0	0	0
1508_k__Bacteria; p__Actinobacteria; c__Actinobacteria; o__Actinomycetales; f__Microbacteriaceae; g__Cryobacterium; s__	1508_k__Bacteria; p__Actinobacteria	0	0	0	0	0	0	0	0	0	0	0	0	0	0	0	0	0	0	0	3	0	0	0
1509_k__Bacteria; p__Bacteroidetes; c__Flavobacteriia; o__Flavobacteriales; f__Flavobacteriaceae; g__Flavobacterium	1509_k__Bacteria; p__Bacteroidetes; c__bacII; o__bacII-A; f__; g__; s__	0	0	0	0	0	0	0	2	0	0	0	0	0	0	2	0	0	0	0	0	0	0	0
1512_k__Bacteria; p__Actinobacteria; c__Actinobacteria; o__Actinomycetales; f__Microbacteriaceae; g__Candidatus Rhodoluna; s__	1512_k__Bacteria; p__Actinobacteria; c__Luna1	1	0	0	0	0	0	0	0	0	1	3	1	0	5	0	0	0	0	1	0	0	0	1
1513_k__Bacteria; p__Proteobacteria; c__Deltaproteobacteria; o__Bdellovibrionales; f__Bacteriovoracaceae; g__; s__	1513_k__Bacteria	0	0	0	0	0	0	0	0	2	0	0	0	0	0	0	0	0	0	0	0	0	0	0
1517_k__Bacteria; p__Proteobacteria; c__Betaproteobacteria; o__Burkholderiales; f__Alcaligenaceae; g__; s__	1517_k__Bacteria; p__Betaproteobacteria; c__betIII	0	0	0	0	0	0	0	0	0	0	0	0	0	0	0	0	0	4	0	0	0	0	0
1518_k__Bacteria; p__Proteobacteria; c__Betaproteobacteria; o__Burkholderiales; f__Comamonadaceae; g__Hydrogenophaga; s__	1518_k__Bacteria; p__Betaproteobacteria; c__; o__; f__; g__; s__	0	0	0	0	0	0	0	0	0	0	1	0	0	0	0	0	0	0	0	0	0	0	0
1519_k__Bacteria; p__Proteobacteria; c__Betaproteobacteria; o__Burkholderiales; f__Comamonadaceae; g__; s__	1519_k__Bacteria; p__Betaproteobacteria	0	0	1	0	0	0	0	0	0	0	0	0	0	0	0	0	0	0	0	0	0	0	0
1520_k__Bacteria; p__Actinobacteria; c__Actinobacteria; o__Actinomycetales; f__ACK-M1; g__; s__	1520_k__Bacteria; p__Actinobacteria; c__acI; o__acI-A; f__acI-A1; g__; s__	0	0	5	0	14	3	1	0	3	2	6	0	2	2	5	0	0	3	6	3	0	9	1
1521_k__Bacteria; p__Proteobacteria; c__Betaproteobacteria; o__Methylophilales; f__; g__; s__	1521_k__Bacteria; p__Betaproteobacteria	0	0	0	0	0	0	0	0	0	0	0	0	0	0	0	0	0	0	0	0	0	0	1
1523_k__Bacteria; p__Bacteroidetes; c__Flavobacteriia; o__Flavobacteriales; f__Flavobacteriaceae; g__Flavobacterium	1523_k__Bacteria; p__Bacteroidetes; c__bacII; o__bacII-A; f__; g__; s__	1	0	0	0	0	0	0	0	0	0	0	0	0	0	0	0	0	0	0	0	0	0	0
1524_k__Bacteria; p__Actinobacteria; c__Actinobacteria; o__Actinomycetales; f__ACK-M1; g__; s__	1524_k__Bacteria; p__Actinobacteria; c__acI; o__acI-A; f__acI-A4; g__; s__	6	19	66	25	13	18	0	0	79	0	20	4	37	13	9	57	0	11	0	12	7	37	1
1525_k__Bacteria; p__Proteobacteria; c__Gammaproteobacteria; o__HTCC2188; f__211ds20; g__; s__	1525_k__Bacteria	0	0	0	0	0	0	0	0	0	0	0	0	0	0	0	0	0	0	0	0	0	3	0
1527_k__Bacteria; p__Proteobacteria; c__Betaproteobacteria; o__Methylophilales	1527_k__Bacteria; p__Betaproteobacteria; c__betIV; o__; f__; g__; s__	0	0	0	0	0	0	0	0	0	0	0	0	0	0	0	0	0	0	0	0	1	0	0
1530_k__Bacteria; p__Bacteroidetes; c__Sphingobacteriia; o__Sphingobacteriales; f__Chitinophagaceae; g__; s__	1530_k__Bacteria; p__Bacteroidetes; c__Sphingobacterales; o__bacI; f__; g__; s__	0	0	0	0	0	0	0	0	0	0	0	0	2	0	0	0	0	2	0	0	0	0	0
1531_k__Bacteria; p__Bacteroidetes; c__Flavobacteriia; o__Flavobacteriales; f__Flavobacteriaceae; g__Flavobacterium	1531_k__Bacteria; p__Bacteroidetes; c__bacII; o__bacII-A	0	0	0	0	0	0	0	0	0	0	0	0	0	0	1	0	0	0	0	0	0	0	0
1532_k__Bacteria; p__Proteobacteria; c__Betaproteobacteria; o__Burkholderiales; f__Comamonadaceae	1532_k__Bacteria; p__Betaproteobacteria	0	0	0	0	0	0	0	0	0	0	0	1	0	0	0	0	0	0	0	0	0	0	0
1533_k__Bacteria; p__Bacteroidetes; c__Sphingobacteriia; o__Sphingobacteriales; f__Flexibacteraceae	1533_k__Bacteria	0	0	0	0	0	0	0	0	0	0	0	0	0	0	0	0	0	2	0	0	0	0	0
1534_k__Bacteria; p__Bacteroidetes; c__Flavobacteriia; o__Flavobacteriales; f__Flavobacteriaceae; g__Flavobacterium; s__	1534_k__Bacteria; p__Bacteroidetes; c__bacII; o__bacII-A; f__; g__; s__	0	0	0	0	0	0	0	0	0	0	0	0	0	0	3	0	0	0	0	0	0	0	0
1535_k__Bacteria; p__Proteobacteria; c__Betaproteobacteria	1535_k__Bacteria	0	0	0	0	0	0	0	0	0	0	0	0	0	0	0	0	0	0	0	0	0	1	0
1536_k__Bacteria; p__Bacteroidetes; c__Sphingobacteriia; o__Sphingobacteriales; f__; g__; s__	1536_k__Bacteria; p__Bacteroidetes	0	0	0	0	0	0	0	0	0	1	0	0	0	0	0	0	0	0	0	0	0	0	0
1537_k__Bacteria; p__Proteobacteria; c__Alphaproteobacteria; o__Sphingomonadales; f__Sphingomonadaceae; g__Sphingomonas	1537_k__Bacteria; p__Alphaproteobacteria; c__alfIV; o__alfIV-A; f__; g__; s__	0	0	0	0	0	0	0	0	0	0	0	1	0	0	0	0	0	0	0	0	0	0	0
1539_k__Bacteria; p__Bacteroidetes; c__Flavobacteriia; o__Flavobacteriales; f__Flavobacteriaceae; g__Flavobacterium; s__	1539_k__Bacteria; p__Bacteroidetes; c__bacII; o__bacII-A; f__; g__; s__	0	0	0	0	0	0	0	0	0	0	0	0	0	0	0	0	1	0	0	0	0	0	0
1540_k__Bacteria; p__Bacteroidetes; c__Flavobacteriia; o__Flavobacteriales; f__Flavobacteriaceae; g__Flavobacterium; s__	1540_k__Bacteria; p__Bacteroidetes; c__bacII; o__bacII-A	0	0	0	0	0	0	0	5	0	0	0	1	0	0	0	0	0	0	0	0	0	0	0
1541_k__Bacteria; p__Bacteroidetes; c__Flavobacteriia; o__Flavobacteriales; f__Flavobacteriaceae; g__Flavobacterium; s__	1541_k__Bacteria; p__Bacteroidetes; c__bacII; o__bacII-A; f__; g__; s__	0	0	0	0	0	0	0	0	0	0	0	0	0	0	0	0	0	0	0	0	0	0	1
1543_k__Bacteria; p__Actinobacteria; c__Actinobacteria; o__Actinomycetales	1543_k__Bacteria; p__Actinobacteria	0	0	0	0	0	0	0	0	0	1	0	0	0	0	0	0	0	0	0	0	0	0	0
1544_k__Bacteria; p__Proteobacteria; c__Betaproteobacteria; o__Burkholderiales; f__Comamonadaceae; g__Limnohabitans; s__	1544_k__Bacteria; p__Betaproteobacteria	0	0	0	0	0	0	0	0	0	0	0	0	0	0	0	0	0	1	0	0	0	0	0
1545_k__Bacteria; p__Proteobacteria; c__Betaproteobacteria; o__Burkholderiales; f__Comamonadaceae; g__; s__	1545_k__Bacteria; p__Betaproteobacteria	0	0	0	0	0	0	0	0	0	1	0	0	0	0	0	0	0	0	0	0	0	0	0
1546_k__Bacteria; p__Bacteroidetes; c__Flavobacteriia; o__Flavobacteriales; f__Flavobacteriaceae; g__Flavobacterium	1546_k__Bacteria; p__Bacteroidetes; c__bacII; o__bacII-A	0	0	0	0	0	0	0	0	0	0	0	1	0	0	0	0	0	0	0	2	0	0	0
1548_k__Bacteria; p__Planctomycetes; c__OM190; o__CL500-15; f__; g__; s__	1548_k__Bacteria; p__Planctomycetes; c__; o__; f__; g__; s__	0	0	0	0	0	0	0	0	0	0	1	0	0	0	0	0	0	0	0	0	0	0	0
1550_k__Bacteria; p__Bacteroidetes; c__Sphingobacteriia; o__Sphingobacteriales; f__Chitinophagaceae; g__; s__	1550_k__Bacteria; p__Bacteroidetes	0	0	0	0	0	0	0	0	0	0	0	0	0	0	1	0	0	0	0	0	0	0	0
1551_k__Bacteria; p__Proteobacteria; c__Betaproteobacteria	1551_k__Bacteria; p__Betaproteobacteria	0	0	0	0	0	0	0	0	0	0	1	0	0	0	0	0	0	0	0	0	0	0	0
1553_k__Bacteria; p__Bacteroidetes; c__Flavobacteriia; o__Flavobacteriales; f__Flavobacteriaceae; g__Flavobacterium; s__	1553_k__Bacteria; p__Bacteroidetes; c__bacII; o__bacII-A; f__Flavo-A3; g__; s__	0	0	0	0	0	0	0	0	0	0	0	0	0	0	0	0	3	0	0	0	0	0	0
1557_k__Bacteria; p__Actinobacteria; c__Actinobacteria; o__Actinomycetales; f__ACK-M1; g__; s__	1557_k__Bacteria; p__Actinobacteria; c__acI; o__acI-A	0	0	0	0	0	0	0	0	0	0	0	0	0	0	0	1	0	0	0	0	0	0	0
1560_k__Bacteria; p__Bacteroidetes; c__Flavobacteriia; o__Flavobacteriales; f__Flavobacteriaceae	1560_k__Bacteria; p__Bacteroidetes; c__bacII; o__bacII-A	0	0	0	0	0	0	0	0	0	1	0	0	0	0	0	0	0	0	0	0	0	0	0
1562_k__Bacteria	1562_Unclassified	0	0	0	0	0	0	0	0	0	0	0	0	0	0	0	0	0	0	0	0	0	1	0
1563_k__Bacteria; p__Bacteroidetes; c__Sphingobacteriia; o__Sphingobacteriales; f__; g__; s__	1563_k__Bacteria; p__Bacteroidetes; c__bacVI; o__; f__; g__; s__	6	3	0	0	0	0	0	0	0	0	0	0	0	1	0	0	9	0	0	1	0	0	0
1565_k__Bacteria; p__Proteobacteria; c__Betaproteobacteria; o__Burkholderiales; f__Comamonadaceae	1565_k__Bacteria; p__Betaproteobacteria	0	0	0	0	0	0	0	0	0	0	0	1	0	0	0	0	0	0	0	0	0	0	0
1566_k__Bacteria; p__Bacteroidetes; c__Sphingobacteriia; o__Sphingobacteriales; f__Flexibacteraceae; g__Arcicella; s__	1566_k__Bacteria; p__Bacteroidetes; c__bacIII; o__bacIII-A; f__PRD01a001B; g__; s__	0	0	0	0	0	0	0	0	0	1	0	0	0	0	0	0	0	0	0	0	0	0	4
1567_k__Bacteria; p__Bacteroidetes	1567_k__Bacteria	0	0	0	0	0	0	0	0	0	0	0	0	0	0	0	0	0	0	1	0	0	0	0
1568_k__Bacteria; p__Actinobacteria; c__Actinobacteria; o__Actinomycetales; f__Microbacteriaceae; g__Candidatus Rhodoluna; s__	1568_k__Bacteria; p__Actinobacteria; c__Luna1	0	0	0	0	0	0	0	0	0	0	0	0	0	0	0	0	0	0	0	1	0	0	0
1569_k__Bacteria; p__Actinobacteria; c__Actinobacteria; o__Actinomycetales; f__ACK-M1; g__; s__	1569_k__Bacteria; p__Actinobacteria; c__acI; o__acI-A	0	0	1	0	2	0	1	0	0	0	0	0	0	0	0	0	0	0	0	0	0	0	0
1571_k__Bacteria; p__Proteobacteria; c__Betaproteobacteria; o__Burkholderiales; f__Comamonadaceae	1571_k__Bacteria; p__Betaproteobacteria; c__R-BT065; o__; f__; g__; s__	0	0	0	0	0	0	0	0	0	0	1	0	0	0	0	0	0	0	1	1	2	0	0
1572_k__Bacteria; p__Proteobacteria; c__Betaproteobacteria; o__Burkholderiales; f__Comamonadaceae	1572_k__Bacteria; p__Betaproteobacteria	0	0	0	0	0	0	0	0	0	0	0	0	1	0	0	0	0	0	0	0	0	2	0
1573_k__Bacteria; p__Proteobacteria; c__Betaproteobacteria; o__Burkholderiales; f__Comamonadaceae; g__Limnohabitans; s__	1573_k__Bacteria; p__Betaproteobacteria	0	0	0	0	2	0	0	0	0	0	0	0	0	0	0	0	0	0	0	0	0	0	0
1575_k__Bacteria; p__Actinobacteria; c__Actinobacteria; o__Actinomycetales; f__Microbacteriaceae	1575_k__Bacteria; p__Actinobacteria	6	10	2	1	0	1	4	17	2	16	60	3	0	7	16	0	20	3	8	4	74	0	32
1578_k__Bacteria	1578_k__Bacteria	0	0	0	0	0	0	0	0	0	0	0	0	0	0	0	0	0	0	0	0	0	2	0
1579_k__Bacteria; p__Proteobacteria; c__Gammaproteobacteria; o__Legionellales	1579_k__Bacteria	0	0	0	0	0	0	0	0	0	0	0	0	0	0	0	0	0	1	0	0	0	0	0
1580_k__Bacteria; p__OD1; c__; o__; f__; g__; s__	1580_Unclassified	0	0	0	0	0	0	0	0	0	0	2	0	0	0	0	0	0	0	0	0	0	0	0
1581_k__Bacteria; p__Actinobacteria; c__Actinobacteria; o__Actinomycetales	1581_k__Bacteria; p__Actinobacteria	0	0	0	0	0	0	0	0	0	0	0	0	0	0	0	1	0	0	0	0	0	0	0
1582_k__Bacteria; p__Proteobacteria; c__Betaproteobacteria	1582_k__Bacteria; p__Betaproteobacteria	0	0	0	0	0	0	0	0	0	0	3	0	0	0	0	0	0	0	0	0	0	0	1
1583_k__Bacteria; p__Bacteroidetes	1583_k__Bacteria; p__Bacteroidetes; c__bacV; o__; f__; g__; s__	0	0	0	0	0	0	0	0	0	0	0	0	0	0	0	0	0	0	0	0	0	0	1
1584_k__Bacteria; p__SR1; c__; o__; f__; g__; s__	1584_Unclassified	0	0	0	0	0	0	0	0	0	0	0	0	0	0	0	0	0	0	0	0	0	0	1
1586_k__Bacteria	1586_Unclassified	0	0	0	0	1	0	0	0	0	0	0	0	0	0	0	0	0	0	0	0	0	0	0
1589_k__Bacteria; p__Proteobacteria; c__Betaproteobacteria; o__Burkholderiales; f__Comamonadaceae; g__Limnohabitans; s__	1589_k__Bacteria; p__Betaproteobacteria	0	2	1	0	1	0	1	0	0	3	3	3	2	1	1	0	1	0	2	2	0	5	1
1590_k__Bacteria; p__Bacteroidetes; c__Flavobacteriia; o__Flavobacteriales; f__Flavobacteriaceae; g__Flavobacterium; s__succinicans	1590_k__Bacteria; p__Bacteroidetes; c__bacII; o__bacII-A; f__Flavo-A3; g__; s__	0	0	0	0	0	0	0	0	0	0	2	0	0	0	0	0	0	0	0	0	0	0	0
1591_k__Bacteria	1591_k__Bacteria	0	0	0	0	0	0	0	0	0	0	3	0	0	0	0	0	0	0	0	0	0	0	0
1592_k__Bacteria; p__Proteobacteria; c__Betaproteobacteria; o__Burkholderiales; f__Comamonadaceae	1592_k__Bacteria; p__Betaproteobacteria; c__LiUU-3-128; o__Leptothrix; f__; g__; s__	0	0	0	0	0	0	0	0	1	0	0	0	0	0	0	0	0	0	0	0	0	0	0
1593_k__Bacteria; p__Proteobacteria; c__Betaproteobacteria; o__Methylophilales; f__Methylophilaceae; g__Methylotenera; s__	1593_k__Bacteria; p__Betaproteobacteria; c__betIV; o__; f__; g__; s__	0	0	0	1	0	0	0	0	0	0	1	0	0	0	0	0	0	0	0	0	0	0	0
1594_k__Bacteria; p__Bacteroidetes; c__Sphingobacteriia; o__Sphingobacteriales	1594_k__Bacteria; p__Bacteroidetes	0	0	0	2	0	0	0	0	0	0	0	0	0	0	0	0	0	0	0	0	0	0	0
1595_k__Bacteria; p__Proteobacteria; c__Gammaproteobacteria; o__Xanthomonadales; f__Sinobacteraceae; g__; s__	1595_k__Bacteria; p__Gammaproteobacteria; c__; o__; f__; g__; s__	0	0	0	0	0	0	0	0	0	0	0	0	0	0	1	0	0	0	0	0	0	0	0
1597_k__Bacteria; p__Bacteroidetes; c__Flavobacteriia; o__Flavobacteriales; f__Cryomorphaceae; g__Fluviicola; s__	1597_k__Bacteria; p__Bacteroidetes; c__bacV; o__; f__; g__; s__	0	0	0	0	0	0	0	0	0	13	2	0	0	0	0	0	0	0	0	0	8	0	0
1601_k__Bacteria; p__Proteobacteria; c__Betaproteobacteria; o__Burkholderiales; f__Oxalobacteraceae; g__; s__	1601_k__Bacteria; p__Betaproteobacteria; c__betVII; o__; f__; g__; s__	0	0	0	0	0	0	0	0	0	0	0	0	0	0	0	0	0	0	0	0	0	0	7
1602_k__Bacteria; p__Actinobacteria; c__Actinobacteria; o__Actinomycetales; f__Microbacteriaceae; g__Candidatus Rhodoluna; s__	1602_k__Bacteria; p__Actinobacteria; c__Luna1	0	0	2	0	0	0	0	0	0	0	0	0	1	0	0	0	0	0	0	1	0	0	0
1603_k__Bacteria; p__Bacteroidetes; c__Flavobacteriia; o__Flavobacteriales; f__Flavobacteriaceae; g__Flavobacterium	1603_k__Bacteria; p__Bacteroidetes; c__bacII; o__bacII-A; f__; g__; s__	0	0	0	0	0	0	0	0	0	0	1	0	0	0	0	0	0	0	0	0	0	0	0
1604_k__Bacteria; p__Proteobacteria; c__Alphaproteobacteria; o__Rickettsiales; f__; g__; s__	1604_k__Bacteria; p__Alphaproteobacteria	0	0	0	0	0	0	0	0	0	0	0	0	1	0	0	0	0	0	0	0	0	0	0
1605_k__Bacteria; p__Actinobacteria; c__Actinobacteria; o__Actinomycetales; f__Microbacteriaceae; g__Candidatus Rhodoluna; s__	1605_k__Bacteria; p__Actinobacteria; c__Luna1; o__; f__; g__; s__	0	0	0	0	0	0	0	0	0	0	0	0	0	2	0	0	0	0	0	0	0	0	0
1607_k__Bacteria; p__Bacteroidetes; c__Flavobacteriia; o__Flavobacteriales; f__Flavobacteriaceae; g__Sediminicola; s__	1607_k__Bacteria; p__Bacteroidetes; c__bacII; o__bacII-A	0	0	2	0	0	0	0	0	0	0	2	0	1	0	0	0	0	0	0	0	0	0	0
1608_k__Bacteria; p__Actinobacteria; c__Acidimicrobiia; o__Acidimicrobiales; f__C111; g__; s__	1608_k__Bacteria; p__Actinobacteria; c__acIV; o__C111; f__acIV-B; g__ML-7-116; s__Iluma-B2	0	0	0	0	0	0	0	0	0	0	0	0	0	1	0	0	0	0	0	0	0	0	0
1610_k__Bacteria; p__Bacteroidetes; c__Flavobacteriia; o__Flavobacteriales; f__Flavobacteriaceae; g__Flavobacterium; s__	1610_k__Bacteria; p__Bacteroidetes; c__bacII; o__bacII-A; f__; g__; s__	0	0	0	0	0	0	0	0	0	2	0	0	0	3	5	0	0	0	4	2	0	0	3
1612_k__Bacteria; p__Actinobacteria; c__Actinobacteria; o__Actinomycetales	1612_k__Bacteria; p__Actinobacteria; c__Luna1; o__; f__; g__; s__	0	0	0	0	3	0	0	0	0	0	0	0	0	0	0	0	0	0	0	0	0	0	0
1613_k__Bacteria; p__OD1	1613_k__Bacteria; p__OD1; c__; o__; f__; g__; s__	0	0	0	0	0	0	0	0	0	0	0	0	0	0	0	0	2	0	0	0	0	0	0
1614_k__Bacteria; p__Bacteroidetes; c__Sphingobacteriia; o__Sphingobacteriales; f__Flexibacteraceae; g__Arcicella; s__	1614_k__Bacteria; p__Bacteroidetes; c__bacIII; o__bacIII-A; f__PRD01a001B; g__; s__	0	0	0	0	0	0	0	0	0	0	1	0	0	0	0	0	0	0	0	0	0	0	0
1616_k__Bacteria; p__Actinobacteria; c__Actinobacteria; o__Actinomycetales; f__ACK-M1; g__; s__	1616_k__Bacteria; p__Actinobacteria; c__acI; o__acI-A	0	0	0	0	0	0	0	0	0	0	0	0	0	0	0	0	0	0	0	0	0	2	0
1617_k__Bacteria; p__Bacteroidetes; c__Sphingobacteriia; o__Sphingobacteriales; f__Flexibacteraceae; g__Arcicella; s__	1617_k__Bacteria; p__Bacteroidetes; c__bacIII; o__bacIII-A; f__PRD01a001B; g__; s__	0	0	0	0	0	0	0	0	0	0	0	0	0	3	0	0	0	0	0	0	0	0	0
1619_k__Bacteria; p__Proteobacteria; c__Betaproteobacteria; o__Methylophilales; f__Methylophilaceae	1619_k__Bacteria; p__Betaproteobacteria; c__betIV; o__; f__; g__; s__	0	0	0	0	0	0	0	0	0	0	0	0	0	0	0	0	0	0	7	0	0	0	0
1620_k__Bacteria; p__Bacteroidetes	1620_k__Bacteria	0	0	0	0	0	0	0	1	0	0	0	0	0	0	0	0	0	0	0	0	0	0	0
1622_k__Bacteria; p__Proteobacteria; c__Betaproteobacteria; o__Methylophilales; f__Methylophilaceae; g__Methylotenera	1622_k__Bacteria; p__Betaproteobacteria; c__betIV; o__; f__; g__; s__	0	0	0	0	0	0	0	0	0	0	0	0	0	0	1	0	0	0	0	0	0	0	0
1623_k__Bacteria; p__Proteobacteria; c__Betaproteobacteria; o__Burkholderiales; f__Comamonadaceae; g__Limnohabitans; s__	1623_k__Bacteria; p__Betaproteobacteria	2	0	0	0	0	1	0	1	0	1	1	0	0	1	2	0	0	0	0	2	3	1	1
1624_k__Bacteria; p__Bacteroidetes; c__Sphingobacteriia; o__Sphingobacteriales; f__Sphingobacteriaceae; g__; s__	1624_k__Bacteria; p__Bacteroidetes; c__bacVI; o__Muci_(bacVI-A); f__; g__; s__	0	0	0	0	0	0	0	0	0	0	0	0	0	2	8	0	0	0	0	0	0	0	0
1625_k__Bacteria; p__Chloroflexi; c__Chloroflexi; o__Roseiflexales; f__; g__; s__	1625_k__Unclassified; p__; c__; o__; f__; g__; s__	0	0	0	0	0	1	0	0	0	0	0	0	0	0	0	0	0	0	0	0	0	0	0
1627_k__Bacteria; p__Bacteroidetes; c__Sphingobacteriia; o__Sphingobacteriales; f__Cyclobacteriaceae; g__; s__	1627_k__Bacteria; p__Bacteroidetes	0	0	0	0	0	0	0	0	0	0	0	0	0	0	0	0	0	0	0	0	0	1	0
1628_k__Bacteria	1628_k__Bacteria	3	0	0	0	0	0	0	0	0	0	0	0	0	0	0	0	0	0	0	0	0	0	0
1630_k__Bacteria; p__Bacteroidetes; c__Flavobacteriia; o__Flavobacteriales; f__Flavobacteriaceae; g__Flavobacterium; s__	1630_k__Bacteria; p__Bacteroidetes; c__bacII; o__bacII-A	0	0	0	0	0	0	0	0	0	0	0	0	0	0	2	0	0	0	0	0	0	0	0
1631_k__Bacteria; p__Actinobacteria; c__Actinobacteria; o__Actinomycetales; f__Microbacteriaceae; g__Candidatus Rhodoluna; s__	1631_k__Bacteria; p__Actinobacteria; c__Luna1	0	0	0	0	0	0	0	0	0	0	0	0	0	0	0	0	0	0	0	2	0	0	0
1632_k__Bacteria; p__Proteobacteria; c__Gammaproteobacteria; o__Enterobacteriales; f__Enterobacteriaceae	1632_k__Bacteria; p__Gammaproteobacteria; c__gamII; o__Enterobacteriaceae; f__gamII-A; g__gamII-A1; s__	0	0	0	0	0	0	0	0	0	0	0	0	0	0	0	0	0	7	0	0	0	4	2
1633_k__Bacteria; p__Actinobacteria; c__Acidimicrobiia; o__Acidimicrobiales; f__C111; g__; s__	1633_k__Bacteria; p__Actinobacteria; c__acIV; o__C111; f__acIV-B; g__ML-7-116; s__Iluma-B2	0	0	1	0	10	8	0	0	0	0	0	0	12	2	2	2	0	0	0	0	0	1	0
1635_k__Bacteria; p__Actinobacteria; c__Actinobacteria; o__Actinomycetales; f__; g__; s__	1635_k__Bacteria; p__Actinobacteria	0	0	0	0	0	0	0	0	0	0	0	0	0	0	0	1	0	0	0	0	0	0	0
1636_k__Bacteria; p__Proteobacteria; c__Betaproteobacteria; o__Burkholderiales; f__Comamonadaceae	1636_k__Bacteria; p__Betaproteobacteria	0	0	1	0	0	0	0	0	0	0	0	2	0	0	0	0	0	0	0	0	0	0	0
1637_k__Bacteria; p__Proteobacteria; c__Betaproteobacteria; o__Methylophilales; f__Methylophilaceae; g__Methylotenera; s__	1637_k__Bacteria; p__Betaproteobacteria; c__betIV; o__; f__; g__; s__	0	0	4	0	0	0	0	0	0	0	0	0	0	0	0	0	0	0	0	0	0	0	0
1638_k__Bacteria; p__Proteobacteria; c__Betaproteobacteria; o__Rhodocyclales; f__Rhodocyclaceae; g__C39; s__	1638_k__Bacteria; p__Betaproteobacteria; c__; o__; f__; g__; s__	0	0	0	0	0	0	0	0	0	0	0	0	0	2	3	0	3	0	0	0	0	0	0
1639_k__Bacteria; p__Proteobacteria; c__Betaproteobacteria; o__Burkholderiales; f__Comamonadaceae; g__Limnohabitans	1639_k__Bacteria; p__Betaproteobacteria	1	1	0	0	0	0	0	0	0	0	0	0	0	0	0	0	0	0	0	0	1	0	0
1640_k__Bacteria; p__Proteobacteria; c__Betaproteobacteria; o__Methylophilales; f__; g__; s__	1640_k__Bacteria	0	0	0	0	0	0	0	0	0	0	0	0	0	0	0	0	0	0	0	1	0	0	0
1641_k__Bacteria; p__Actinobacteria; c__Actinobacteria; o__Actinomycetales	1641_k__Bacteria; p__Actinobacteria; c__Luna1	0	0	0	0	0	0	1	0	0	0	0	0	4	0	0	0	0	2	0	1	0	0	0
1642_k__Bacteria; p__Proteobacteria; c__Betaproteobacteria; o__Burkholderiales; f__Comamonadaceae; g__Limnohabitans; s__curvus	1642_k__Bacteria; p__Betaproteobacteria	607	461	202	192	96	143	430	94	385	903	2262	88	124	613	1120	5	164	27	269	294	1065	28	1309
1643_k__Bacteria; p__Bacteroidetes; c__Flavobacteriia; o__Flavobacteriales; f__Flavobacteriaceae; g__Flavobacterium; s__	1643_k__Bacteria; p__Bacteroidetes; c__bacII; o__bacII-A; f__; g__; s__	1	0	3	0	0	2	0	8	0	2	0	4	0	3	2	0	8	0	0	6	4	0	8
1644_k__Bacteria; p__Proteobacteria; c__Betaproteobacteria	1644_k__Bacteria; p__Betaproteobacteria	0	0	0	0	0	0	3	0	0	0	0	0	0	0	0	0	0	0	0	0	0	0	1
1646_k__Bacteria; p__Actinobacteria; c__Actinobacteria; o__Actinomycetales	1646_k__Bacteria; p__Actinobacteria; c__Luna1	0	2	0	0	0	0	0	0	0	0	0	0	0	0	0	2	0	0	1	4	0	1	0
1647_k__Bacteria; p__Bacteroidetes; c__Flavobacteriia; o__Flavobacteriales; f__Flavobacteriaceae; g__Flavobacterium; s__	1647_k__Bacteria; p__Bacteroidetes; c__bacII; o__bacII-A; f__; g__; s__	3	0	0	0	0	0	0	0	0	0	1	1	1	4	20	0	21	1	0	15	5	0	4
1648_k__Bacteria; p__Bacteroidetes; c__Flavobacteriia; o__Flavobacteriales; f__Flavobacteriaceae; g__Flavobacterium	1648_k__Bacteria; p__Bacteroidetes; c__bacII; o__bacII-A	0	0	0	0	0	0	0	0	0	0	0	0	0	0	1	0	0	0	0	0	0	0	1
1649_k__Bacteria; p__Proteobacteria; c__Betaproteobacteria; o__Burkholderiales; f__Oxalobacteraceae; g__Polynucleobacter; s__	1649_k__Bacteria; p__Betaproteobacteria; c__betII; o__Pnec; f__PnecB; g__; s__	2	0	3	0	1	0	0	0	0	0	0	0	4	2	0	10	0	12	0	2	0	12	0
1652_k__Bacteria; p__Proteobacteria; c__Betaproteobacteria; o__Rhodocyclales; f__Rhodocyclaceae	1652_k__Bacteria	0	0	0	0	0	0	0	0	0	0	0	0	0	0	0	0	1	0	0	0	0	0	0
1653_k__Bacteria; p__Bacteroidetes; c__Sphingobacteriia; o__Sphingobacteriales	1653_k__Bacteria; p__Bacteroidetes	0	0	0	0	0	0	0	0	0	0	1	0	0	1	1	0	0	0	0	0	0	0	3
1654_k__Bacteria; p__Proteobacteria; c__Betaproteobacteria; o__Methylophilales; f__; g__; s__	1654_k__Bacteria; p__Betaproteobacteria	1	0	0	0	0	0	0	0	0	0	0	0	0	0	0	0	0	2	0	0	0	0	0
1655_k__Bacteria; p__Proteobacteria; c__Betaproteobacteria; o__Burkholderiales; f__Oxalobacteraceae; g__Polynucleobacter; s__	1655_k__Bacteria; p__Betaproteobacteria	0	2	0	0	0	0	0	0	0	0	0	0	0	1	2	0	0	0	0	0	0	0	0
1656_k__Bacteria; p__Proteobacteria; c__Betaproteobacteria; o__Burkholderiales; f__Comamonadaceae; g__Limnohabitans; s__	1656_k__Bacteria; p__Betaproteobacteria	18	2	1	2	0	1	49	2	19	68	104	3	0	95	44	1	2	2	32	30	36	0	22
1658_k__Bacteria; p__Bacteroidetes; c__Flavobacteriia; o__Flavobacteriales; f__Flavobacteriaceae; g__Flavobacterium; s__	1658_k__Bacteria; p__Bacteroidetes; c__bacII; o__bacII-A; f__; g__; s__	0	0	6	0	0	0	0	0	0	0	0	0	0	0	44	0	2	0	0	2	0	0	35
1659_k__Bacteria; p__Actinobacteria	1659_k__Bacteria; p__Actinobacteria; c__acIV; o__C111; f__acIV-B; g__ML-7-116; s__Iluma-B2	0	0	0	0	0	0	0	0	0	0	0	0	0	0	0	0	0	0	0	0	0	1	0
1660_k__Bacteria; p__Proteobacteria; c__Alphaproteobacteria; o__Rickettsiales; f__; g__; s__	1660_k__Bacteria; p__Alphaproteobacteria	0	0	0	0	0	0	0	0	0	0	0	0	0	0	0	0	0	0	0	0	0	1	0
1663_k__Bacteria	1663_k__Bacteria	0	0	0	0	0	0	0	0	0	0	0	0	2	0	0	0	0	0	0	0	0	0	0
1665_k__Bacteria; p__Bacteroidetes; c__Flavobacteriia; o__Flavobacteriales; f__Flavobacteriaceae; g__Flavobacterium	1665_k__Bacteria; p__Bacteroidetes; c__bacII; o__bacII-A	0	0	0	0	0	0	0	0	0	0	0	0	0	0	1	0	2	0	1	0	0	0	0
1666_k__Bacteria; p__Bacteroidetes; c__Sphingobacteriia; o__Sphingobacteriales; f__Flexibacteraceae; g__Arcicella; s__	1666_k__Bacteria; p__Bacteroidetes; c__bacIII; o__bacIII-A; f__PRD01a001B; g__; s__	0	0	0	0	0	1	0	0	0	0	0	0	0	0	2	0	0	0	0	0	0	0	0
1667_k__Bacteria	1667_k__2-BACTERIA; p__2.1-THERMOPHILIC_OXYGEN_REDUCERS; c__; o__; f__; g__; s__	0	0	0	0	0	0	0	0	0	0	0	0	0	0	0	0	0	0	0	0	1	0	0
1668_k__Bacteria; p__Proteobacteria; c__Betaproteobacteria; o__Burkholderiales	1668_k__Bacteria; p__Betaproteobacteria	2	0	0	0	0	0	0	0	0	0	2	0	0	0	0	0	0	0	0	0	0	0	0
1669_k__Bacteria; p__Proteobacteria; c__Betaproteobacteria	1669_k__Bacteria; p__Betaproteobacteria	0	0	0	0	0	0	0	0	0	0	0	0	0	0	0	0	0	1	0	0	0	0	0
1670_k__Bacteria; p__Actinobacteria; c__Actinobacteria; o__Actinomycetales; f__Microbacteriaceae	1670_k__Bacteria; p__Actinobacteria; c__Luna1; o__Luna1-A3; f__; g__; s__	0	6	0	0	0	0	0	5	1	1	15	8	0	3	5	0	10	0	4	6	12	0	17
1672_k__Bacteria; p__Actinobacteria; c__Actinobacteria; o__Actinomycetales; f__ACK-M1; g__; s__	1672_k__Bacteria; p__Actinobacteria; c__acI; o__acI-A	0	0	0	0	0	0	0	0	0	0	0	0	7	0	0	1	0	0	0	1	0	0	0
1674_k__Bacteria; p__Actinobacteria; c__Actinobacteria; o__Actinomycetales; f__ACK-M1; g__; s__	1674_k__Bacteria; p__Actinobacteria; c__acI; o__acI-A	1	0	4	1	3	2	0	0	1	0	0	0	8	0	0	6	0	8	1	1	0	24	0
1675_k__Bacteria; p__Actinobacteria; c__Actinobacteria; o__Actinomycetales; f__Microbacteriaceae	1675_k__Bacteria; p__Actinobacteria	0	0	0	0	0	0	0	0	0	0	0	0	0	0	0	0	0	0	0	0	1	0	3
1676_k__Bacteria; p__Actinobacteria; c__Actinobacteria; o__Actinomycetales	1676_k__Bacteria; p__Actinobacteria; c__Luna1; o__Luna1-A3; f__; g__; s__	0	0	0	0	0	0	0	0	0	0	0	0	0	0	0	0	0	0	0	0	0	5	0
1679_k__Bacteria; p__TM7	1679_k__Bacteria	0	0	0	0	0	0	0	0	0	0	0	0	0	0	0	0	0	0	0	0	0	0	1
1680_k__Bacteria; p__Proteobacteria; c__Betaproteobacteria; o__Burkholderiales; f__Comamonadaceae; g__; s__	1680_k__Bacteria; p__Betaproteobacteria; c__LiUU-3-128; o__Leptothrix; f__; g__; s__	5	0	0	0	0	0	0	0	0	0	0	0	0	0	0	0	0	0	0	0	0	0	0
1681_k__Bacteria; p__OD1; c__ABY1; o__; f__; g__; s__	1681_Unclassified	0	0	0	0	0	0	0	0	0	0	10	0	0	0	0	0	0	0	0	0	0	0	0
1682_k__Bacteria; p__Proteobacteria; c__Betaproteobacteria; o__Burkholderiales; f__Comamonadaceae	1682_k__Bacteria; p__Betaproteobacteria	0	0	0	0	0	0	0	0	0	0	0	0	0	0	1	0	0	0	0	0	0	0	0
1683_k__Bacteria; p__Bacteroidetes	1683_k__Bacteria; p__Bacteroidetes	0	0	0	0	0	0	0	0	0	0	0	0	0	0	5	0	0	0	0	0	0	0	0
1684_k__Bacteria; p__Actinobacteria; c__Actinobacteria; o__Actinomycetales; f__Microbacteriaceae	1684_k__Bacteria; p__Actinobacteria; c__acIII; o__Luna2; f__; g__; s__	0	0	0	0	0	0	0	0	0	1	2	0	0	0	0	0	0	0	0	0	0	0	0
1686_k__Bacteria; p__Bacteroidetes; c__Sphingobacteriia; o__Sphingobacteriales	1686_k__Bacteria; p__Bacteroidetes	0	0	0	0	0	0	0	0	0	2	0	0	0	1	0	0	0	0	1	0	0	0	0
1687_k__Bacteria; p__Bacteroidetes; c__Flavobacteriia; o__Flavobacteriales; f__Flavobacteriaceae; g__Flavobacterium; s__	1687_k__Bacteria; p__Bacteroidetes	0	0	0	0	0	0	0	0	0	2	0	0	0	0	0	0	0	0	0	0	0	0	0
1688_k__Bacteria; p__Gemmatimonadetes; c__Gemmatimonadetes; o__; f__; g__; s__	1688_k__Bacteria	0	0	0	0	0	0	0	0	0	0	0	0	0	0	0	0	0	0	0	0	0	0	1
1689_k__Bacteria; p__Bacteroidetes; c__Flavobacteriia; o__Flavobacteriales; f__Flavobacteriaceae; g__Flavobacterium; s__	1689_k__Bacteria; p__Bacteroidetes; c__bacII; o__bacII-A	0	0	0	0	0	0	0	0	0	0	0	0	0	0	1	0	0	0	0	0	0	0	0
1690_k__Bacteria; p__GN02; c__BB34; o__; f__; g__; s__	1690_k__Bacteria	0	0	0	0	0	0	0	0	0	0	1	0	0	0	0	0	0	0	0	0	0	0	0
1691_k__Bacteria; p__Proteobacteria; c__Betaproteobacteria; o__Rhodocyclales; f__Rhodocyclaceae; g__Sulfuritalea; s__	1691_k__Bacteria; p__Betaproteobacteria	0	0	0	0	0	0	0	0	0	0	0	0	0	0	0	0	2	0	0	0	0	0	0
1693_k__Bacteria; p__Proteobacteria; c__Epsilonproteobacteria; o__Campylobacterales; f__Campylobacteraceae; g__Arcobacter; s__	1693_k__Bacteria	0	0	0	0	0	0	0	0	0	0	0	0	0	0	0	2	0	0	0	0	0	0	0
1694_k__Bacteria; p__Actinobacteria; c__Actinobacteria; o__Actinomycetales; f__Microbacteriaceae	1694_k__Bacteria; p__Actinobacteria; c__Luna1	0	5	0	0	0	0	0	0	0	0	0	0	0	0	0	0	0	0	0	0	0	0	0
1695_k__Bacteria; p__Bacteroidetes; c__Flavobacteriia; o__Flavobacteriales; f__Cryomorphaceae; g__Fluviicola; s__	1695_k__Bacteria; p__Bacteroidetes; c__bacV; o__; f__; g__; s__	0	0	0	0	0	0	0	0	1	0	0	0	0	0	0	0	0	0	0	0	0	0	0
1696_k__Bacteria; p__Actinobacteria; c__Actinobacteria; o__Actinomycetales; f__ACK-M1; g__; s__	1696_k__Bacteria; p__Actinobacteria	1	0	0	1	1	0	1	0	0	2	3	0	5	0	0	0	0	2	0	0	1	5	0
1698_k__Bacteria; p__TM7; c__TM7-3; o__EW055; f__; g__; s__	1698_k__Bacteria	0	0	0	0	0	0	0	0	0	0	2	0	0	0	0	0	0	0	0	0	0	0	0
1699_k__Bacteria; p__Actinobacteria; c__Actinobacteria; o__Actinomycetales; f__Microbacteriaceae	1699_k__Bacteria; p__Actinobacteria	0	0	0	0	0	0	0	0	0	0	1	0	0	0	0	0	0	0	0	0	0	0	0
1700_k__Bacteria; p__Actinobacteria; c__Actinobacteria; o__Actinomycetales; f__ACK-M1; g__; s__	1700_k__Bacteria; p__Actinobacteria	0	0	0	0	0	0	0	0	0	0	0	0	0	1	0	0	0	0	1	0	0	0	0
1701_k__Bacteria; p__Proteobacteria; c__Betaproteobacteria	1701_k__Bacteria; p__Betaproteobacteria; c__betVII	1	0	0	0	0	0	0	0	0	0	0	0	3	0	0	0	0	0	0	2	0	2	0
1703_k__Bacteria; p__Proteobacteria; c__Betaproteobacteria; o__Burkholderiales; f__Comamonadaceae	1703_k__Bacteria; p__Betaproteobacteria; c__betI; o__R-BT065; f__Lhab-A2; g__; s__	0	0	0	0	6	0	0	0	0	0	0	0	0	0	0	0	0	0	0	15	0	0	0
1707_k__Bacteria; p__Proteobacteria	1707_k__Bacteria	0	0	0	0	0	0	0	0	0	0	0	0	0	0	0	0	0	3	0	0	0	0	0
1708_k__Bacteria; p__Proteobacteria; c__Betaproteobacteria; o__Methylophilales; f__; g__; s__	1708_k__Bacteria; p__Betaproteobacteria; c__betIV; o__LD28; f__; g__; s__	0	0	1	0	0	0	0	0	0	0	0	0	0	0	0	0	0	0	0	0	0	0	0
1710_k__Bacteria; p__Proteobacteria; c__Alphaproteobacteria; o__Rickettsiales; f__; g__; s__	1710_k__Bacteria; p__Alphaproteobacteria	0	0	0	0	0	0	0	0	0	0	0	0	1	0	0	0	0	0	0	0	0	5	0
1713_k__Bacteria; p__Actinobacteria; c__Actinobacteria; o__Actinomycetales; f__Microbacteriaceae; g__Candidatus Rhodoluna; s__	1713_k__Bacteria; p__Actinobacteria; c__Luna1	0	0	0	0	0	0	0	0	0	0	0	0	0	0	0	0	0	0	0	0	1	0	0
1714_k__Bacteria; p__Bacteroidetes; c__Sphingobacteriia; o__Sphingobacteriales; f__Flexibacteraceae; g__Arcicella; s__	1714_k__Bacteria; p__Bacteroidetes; c__bacIII; o__bacIII-A; f__PRD01a001B; g__; s__	0	0	0	0	0	0	0	0	0	0	0	0	0	2	0	0	0	0	0	0	0	0	1
1715_k__Bacteria; p__Bacteroidetes; c__Flavobacteriia; o__Flavobacteriales; f__Cryomorphaceae	1715_k__Bacteria; p__Bacteroidetes; c__bacV; o__; f__; g__; s__	2	0	0	1	0	0	0	0	0	0	0	0	0	0	0	4	0	0	0	0	0	0	0
1719_k__Bacteria; p__Actinobacteria; c__Actinobacteria; o__Actinomycetales; f__ACK-M1; g__; s__	1719_k__Bacteria; p__Actinobacteria	0	0	0	0	0	0	0	0	0	0	0	0	7	0	0	0	0	0	0	0	0	0	0
1720_k__Bacteria; p__Bacteroidetes; c__Flavobacteriia; o__Flavobacteriales; f__Flavobacteriaceae; g__Flavobacterium; s__	1720_k__Bacteria; p__Bacteroidetes; c__bacII; o__bacII-A	0	0	0	0	0	0	0	0	0	2	0	0	0	0	0	0	0	0	0	0	0	0	0
1723_k__Bacteria; p__Bacteroidetes; c__Flavobacteriia; o__Flavobacteriales; f__Flavobacteriaceae; g__Flavobacterium	1723_k__Bacteria; p__Bacteroidetes; c__bacII; o__bacII-A; f__; g__; s__	0	0	0	0	0	0	0	0	0	2	0	0	0	0	0	0	0	0	0	0	1	0	0
1724_k__Bacteria; p__Proteobacteria; c__Betaproteobacteria	1724_k__Bacteria; p__Betaproteobacteria	0	0	1	0	0	0	0	0	0	0	0	0	0	0	0	0	0	0	0	0	0	0	0
1725_k__Bacteria; p__Bacteroidetes; c__Flavobacteriia; o__Flavobacteriales; f__Cryomorphaceae; g__; s__	1725_k__Bacteria; p__Bacteroidetes; c__bacV; o__; f__; g__; s__	0	0	0	0	0	0	0	0	8	0	2	0	0	0	0	0	0	0	0	0	0	0	0
1726_k__Bacteria; p__Bacteroidetes; c__Flavobacteriia; o__Flavobacteriales; f__Flavobacteriaceae; g__Flavobacterium; s__	1726_k__Bacteria; p__Bacteroidetes; c__bacII; o__bacII-A; f__; g__; s__	0	0	0	0	0	0	0	0	0	0	0	0	0	0	0	0	0	0	0	0	0	0	2
1727_k__Bacteria; p__Bacteroidetes; c__Flavobacteriia; o__Flavobacteriales; f__Flavobacteriaceae; g__Flavobacterium; s__	1727_k__Bacteria; p__Bacteroidetes; c__bacII; o__bacII-A	0	0	0	0	0	0	0	0	0	1	0	0	0	0	12	0	0	0	0	0	0	0	1
1730_k__Bacteria; p__Actinobacteria; c__Actinobacteria; o__Actinomycetales; f__Microbacteriaceae; g__Cryobacterium; s__	1730_k__Bacteria; p__Actinobacteria	1	0	1	0	0	0	1	0	0	1	2	0	0	0	0	0	0	0	0	0	0	0	1
1732_k__Bacteria; p__Bacteroidetes; c__Sphingobacteriia; o__Sphingobacteriales; f__; g__; s__	1732_k__Bacteria; p__Bacteroidetes; c__bacVI; o__; f__; g__; s__	0	0	0	0	0	0	0	0	0	0	0	0	0	0	0	0	1	0	0	0	0	0	0
1733_k__Bacteria; p__Proteobacteria; c__Betaproteobacteria; o__Burkholderiales; f__Comamonadaceae	1733_k__Bacteria; p__Betaproteobacteria; c__betI; o__R-BT065; f__Lhab-A2; g__; s__	0	0	0	0	0	0	0	0	0	0	0	0	3	0	0	0	0	0	0	0	0	0	0
1734_k__Bacteria; p__Proteobacteria; c__Betaproteobacteria	1734_k__Bacteria; p__Betaproteobacteria; c__betV; o__betV-A1; f__; g__; s__	0	0	0	0	0	0	0	0	0	0	0	0	0	0	0	0	0	0	0	0	0	0	5
1735_k__Bacteria; p__Chloroflexi; c__Chloroflexi; o__Roseiflexales; f__; g__; s__	1735_k__Unclassified; p__; c__; o__; f__; g__; s__	0	0	0	0	0	0	0	0	0	0	0	0	0	0	0	0	0	0	0	5	0	0	0
1737_k__Bacteria; p__Proteobacteria; c__Gammaproteobacteria; o__Oceanospirillales; f__Hahellaceae; g__; s__	1737_k__Bacteria	0	0	0	0	0	0	0	0	0	0	0	0	0	0	0	0	1	0	0	0	0	0	0
1738_k__Bacteria; p__Proteobacteria; c__Betaproteobacteria; o__Burkholderiales; f__Comamonadaceae	1738_k__Bacteria; p__Betaproteobacteria	0	0	0	0	0	0	0	0	0	0	0	5	0	0	0	0	0	0	0	0	0	0	0
1739_k__Bacteria; p__Actinobacteria; c__Actinobacteria; o__Actinomycetales; f__ACK-M1; g__; s__	1739_k__Bacteria; p__Actinobacteria	0	0	0	0	1	0	2	0	0	0	0	0	0	0	0	0	0	0	0	0	0	0	0
1740_k__Bacteria; p__Proteobacteria; c__Betaproteobacteria; o__Methylophilales; f__Methylophilaceae; g__Methylotenera	1740_k__Bacteria; p__Betaproteobacteria; c__betIV; o__; f__; g__; s__	0	0	0	0	0	0	0	0	0	0	0	0	0	0	0	0	1	0	0	0	0	0	0
1742_k__Bacteria; p__OD1; c__ABY1; o__; f__; g__; s__	1742_Unclassified	0	0	0	0	0	0	0	0	0	0	0	0	0	1	0	0	0	0	0	0	0	0	0
1743_k__Bacteria; p__Actinobacteria; c__Actinobacteria; o__Actinomycetales; f__ACK-M1; g__; s__	1743_k__Bacteria; p__Actinobacteria; c__acI; o__acI-A	35	5	131	21	78	28	27	0	41	0	11	0	321	37	37	275	0	77	5	50	3	398	2
1748_k__Bacteria; p__Bacteroidetes; c__Sphingobacteriia; o__Sphingobacteriales; f__; g__; s__	1748_k__Bacteria; p__Bacteroidetes	0	0	0	0	0	0	0	0	0	0	0	0	0	0	0	1	0	0	0	0	0	0	0
1750_k__Bacteria; p__Proteobacteria; c__Betaproteobacteria; o__Burkholderiales; f__Comamonadaceae; g__Limnohabitans	1750_k__Bacteria; p__Betaproteobacteria	0	0	0	0	7	0	0	0	0	0	0	0	0	0	0	0	0	0	0	0	0	0	1
1752_k__Bacteria; p__Bacteroidetes; c__Flavobacteriia; o__Flavobacteriales; f__Flavobacteriaceae; g__Chryseobacterium	1752_k__Bacteria; p__Bacteroidetes; c__bacVI; o__; f__; g__; s__	0	0	2	0	0	0	0	0	0	0	0	0	0	0	0	0	0	0	0	0	0	0	0
1754_k__Bacteria; p__Bacteroidetes; c__Sphingobacteriia; o__Sphingobacteriales; f__Flexibacteraceae; g__Arcicella; s__	1754_k__Bacteria; p__Bacteroidetes; c__bacIII; o__bacIII-A; f__PRD01a001B; g__; s__	0	0	0	0	0	0	0	0	0	0	1	0	0	1	0	0	0	1	0	0	0	0	2
1755_k__Bacteria; p__Proteobacteria; c__Betaproteobacteria; o__Burkholderiales; f__Comamonadaceae; g__Limnohabitans; s__	1755_k__Bacteria; p__Betaproteobacteria	1	4	1	3	0	4	0	0	3	0	2	1	2	1	1	0	0	1	0	1	3	0	4
1756_k__Bacteria; p__Actinobacteria; c__Actinobacteria; o__Actinomycetales; f__ACK-M1; g__; s__	1756_k__Bacteria; p__Actinobacteria	0	0	0	0	0	0	0	0	0	0	0	0	0	0	0	0	0	0	0	0	0	1	0
1757_k__Bacteria; p__Proteobacteria; c__Betaproteobacteria; o__Burkholderiales; f__Comamonadaceae	1757_k__Bacteria; p__Betaproteobacteria	0	0	0	0	0	0	0	2	2	0	0	0	0	0	0	0	0	0	0	0	0	0	0
1758_k__Bacteria; p__Bacteroidetes; c__Sphingobacteriia; o__Sphingobacteriales; f__Flexibacteraceae; g__Arcicella; s__	1758_k__Bacteria; p__Bacteroidetes	0	0	0	0	0	0	0	0	0	1	0	0	0	1	0	0	1	0	0	0	0	0	1
1759_k__Bacteria; p__Proteobacteria; c__Betaproteobacteria; o__Procabacteriales; f__Procabacteriaceae; g__; s__	1759_k__Bacteria	2	0	0	0	0	0	0	0	0	0	0	0	0	0	0	0	0	0	0	0	0	0	0
1760_k__Bacteria; p__Actinobacteria; c__Actinobacteria; o__Actinomycetales; f__Microbacteriaceae; g__Candidatus Rhodoluna; s__	1760_k__Bacteria; p__Actinobacteria; c__Luna1	0	0	0	0	0	0	0	0	0	0	2	0	0	0	0	0	0	0	0	0	0	0	0
1761_k__Bacteria; p__Bacteroidetes; c__Flavobacteriia; o__Flavobacteriales; f__Flavobacteriaceae; g__Flavobacterium	1761_k__Bacteria; p__Bacteroidetes; c__bacII; o__bacII-A	0	0	0	0	0	0	0	0	0	0	1	0	0	0	0	0	0	0	0	0	0	0	0
1763_k__Bacteria; p__Bacteroidetes; c__Sphingobacteriia; o__Sphingobacteriales; f__Chitinophagaceae; g__; s__	1763_k__Bacteria; p__Bacteroidetes	0	0	0	0	0	0	0	0	0	0	0	0	1	0	0	0	0	0	0	0	0	0	0
1765_k__Bacteria; p__Actinobacteria; c__Actinobacteria	1765_k__Bacteria; p__Actinobacteria	1	0	0	0	0	0	0	0	1	0	0	0	0	0	4	0	0	0	0	0	0	1	7
1766_k__Bacteria; p__Bacteroidetes; c__Sphingobacteriia; o__Sphingobacteriales; f__Flexibacteraceae; g__; s__	1766_k__Bacteria; p__Bacteroidetes; c__CL500-6; o__; f__; g__; s__	0	0	0	0	1	0	0	0	0	0	0	0	0	0	0	0	0	0	0	0	0	0	0
1767_k__Bacteria; p__Bacteroidetes; c__Flavobacteriia; o__Flavobacteriales; f__Flavobacteriaceae; g__Flavobacterium; s__	1767_k__Bacteria; p__Bacteroidetes; c__bacII; o__bacII-A; f__; g__; s__	0	0	0	0	0	0	0	0	0	0	0	0	0	0	3	0	0	0	0	0	0	0	0
1769_k__Bacteria	1769_k__Bacteria	0	0	0	0	0	0	3	0	0	0	0	0	0	0	0	0	0	0	0	0	0	0	0
1770_k__Bacteria; p__Actinobacteria; c__Actinobacteria; o__Actinomycetales; f__Microbacteriaceae; g__Candidatus Rhodoluna; s__	1770_k__Bacteria; p__Actinobacteria; c__Luna1; o__Luna1-A3; f__; g__; s__	1	0	0	0	0	0	0	0	0	0	0	0	0	0	0	0	0	0	0	0	0	0	0
1771_k__Bacteria; p__Bacteroidetes; c__Flavobacteriia; o__Flavobacteriales; f__Flavobacteriaceae; g__Flavobacterium; s__	1771_k__Bacteria; p__Bacteroidetes; c__bacII; o__bacII-A	1	0	0	0	0	0	0	0	0	0	0	0	0	0	0	0	0	0	0	0	0	0	0
1773_k__Bacteria; p__Proteobacteria; c__Betaproteobacteria; o__Burkholderiales; f__Oxalobacteraceae	1773_k__Bacteria; p__Betaproteobacteria; c__betVII; o__betVII-A; f__Janb; g__; s__	0	0	0	0	0	0	0	0	0	0	1	0	0	0	0	0	0	0	0	0	0	0	1
1774_k__Bacteria; p__Bacteroidetes; c__Sphingobacteriia; o__Sphingobacteriales; f__; g__; s__	1774_k__Bacteria; p__Bacteroidetes; c__bacVI; o__; f__; g__; s__	0	0	1	0	0	0	0	0	0	0	0	0	0	1	0	0	0	0	0	0	0	0	0
1775_k__Bacteria	1775_k__Bacteria	0	0	0	0	0	0	0	0	0	0	2	0	0	0	0	0	0	0	0	0	0	0	0
1777_k__Bacteria; p__Proteobacteria; c__Betaproteobacteria	1777_k__Bacteria; p__Betaproteobacteria; c__betIII	0	0	0	0	0	0	0	0	0	0	0	0	1	0	0	0	0	0	0	0	0	0	0
1778_k__Bacteria; p__Bacteroidetes	1778_k__Bacteria; p__Bacteroidetes	0	0	1	0	0	0	0	0	0	0	0	0	0	0	0	0	0	0	0	0	0	0	0
1783_k__Bacteria; p__Actinobacteria; c__Actinobacteria; o__Actinomycetales	1783_k__Bacteria; p__Actinobacteria; c__Luna1; o__Luna1-A3; f__; g__; s__	0	0	2	0	0	0	4	0	0	0	0	0	0	0	0	0	0	0	0	0	1	0	0
1784_k__Bacteria; p__Actinobacteria; c__Actinobacteria; o__Actinomycetales; f__Microbacteriaceae; g__Cryobacterium; s__	1784_k__Bacteria; p__Actinobacteria; c__Luna3; o__; f__; g__; s__	1	0	0	0	0	0	0	0	1	0	0	0	0	0	0	0	0	1	0	0	0	0	0
1785_k__Bacteria; p__Proteobacteria; c__Betaproteobacteria; o__Burkholderiales; f__Oxalobacteraceae; g__Polynucleobacter; s__	1785_k__Bacteria; p__Betaproteobacteria; c__betII; o__Pnec	0	0	0	0	0	0	1	0	0	0	0	0	0	0	0	0	0	0	0	0	0	0	5
1786_k__Bacteria; p__Proteobacteria; c__Betaproteobacteria; o__Methylophilales	1786_k__Bacteria; p__Betaproteobacteria; c__betIV; o__; f__; g__; s__	0	0	0	0	0	0	0	0	0	1	0	0	0	0	0	0	0	0	0	0	1	0	0
1787_k__Bacteria; p__TM7; c__TM7-1; o__; f__; g__; s__	1787_k__Bacteria	0	0	0	0	0	0	0	0	0	0	0	2	0	0	0	0	0	0	0	0	0	0	0
1790_k__Bacteria; p__Proteobacteria; c__Alphaproteobacteria; o__Rickettsiales; f__Rickettsiaceae; g__; s__	1790_k__Bacteria; p__Alphaproteobacteria	0	0	0	0	0	0	0	0	0	0	0	0	0	0	0	0	0	0	2	0	0	0	0
1791_k__Bacteria; p__Actinobacteria; c__Actinobacteria; o__Actinomycetales	1791_k__Bacteria; p__Actinobacteria; c__Luna1	0	0	2	0	0	0	0	0	0	0	0	0	0	0	0	0	0	0	0	3	0	0	0
1792_k__Bacteria; p__Verrucomicrobia; c__Verrucomicrobiae; o__Verrucomicrobiales; f__Verrucomicrobiaceae	1792_k__Bacteria; p__Verrucomicrobia; c__; o__; f__; g__; s__	0	0	0	0	19	0	0	0	0	0	0	0	0	0	0	0	0	0	0	0	0	0	0
1793_k__Bacteria; p__Proteobacteria; c__Betaproteobacteria; o__Burkholderiales; f__Comamonadaceae; g__Hylemonella; s__	1793_k__Bacteria; p__Betaproteobacteria; c__; o__; f__; g__; s__	0	0	0	0	0	0	0	2	0	0	0	0	0	0	0	0	0	0	0	0	0	0	0
1794_k__Bacteria; p__Actinobacteria; c__Actinobacteria; o__Actinomycetales; f__Microbacteriaceae; g__Candidatus Rhodoluna; s__	1794_k__Bacteria; p__Actinobacteria; c__Luna1; o__Luna1-A3; f__; g__; s__	0	0	0	0	0	0	1	3	0	7	0	2	0	0	0	0	0	0	0	7	0	0	0
1796_k__Bacteria; p__Actinobacteria; c__Actinobacteria; o__Actinomycetales; f__ACK-M1; g__; s__	1796_k__Bacteria; p__Actinobacteria	0	0	0	0	0	0	0	0	0	0	0	0	6	0	0	0	0	0	0	0	0	1	0
1797_k__Bacteria; p__Bacteroidetes; c__Sphingobacteriia; o__Sphingobacteriales; f__Flexibacteraceae; g__Arcicella; s__	1797_k__Bacteria; p__Bacteroidetes; c__bacIII; o__bacIII-A	0	0	0	0	0	0	0	0	0	0	2	0	0	0	0	0	0	0	0	0	0	0	0
1799_k__Bacteria	1799_Unclassified	0	0	0	0	0	0	0	0	1	0	0	0	0	0	0	0	0	0	0	0	0	0	0
1800_k__Bacteria; p__Bacteroidetes; c__Sphingobacteriia; o__Sphingobacteriales; f__Cyclobacteriaceae; g__; s__	1800_k__Bacteria; p__Bacteroidetes	0	0	0	0	0	0	0	0	0	0	0	0	0	0	0	1	0	0	0	0	0	0	0
1801_k__Bacteria; p__Bacteroidetes; c__Sphingobacteriia; o__Sphingobacteriales; f__Chitinophagaceae; g__; s__	1801_k__Bacteria; p__Bacteroidetes; c__Sphingobacterales; o__bacI; f__bacI-A; g__bacI-A1; s__	0	0	0	0	0	0	0	0	0	0	0	0	1	0	1	0	0	0	1	1	0	0	1
1802_k__Bacteria; p__Proteobacteria; c__Betaproteobacteria	1802_k__Bacteria	0	0	0	0	0	0	0	6	0	0	0	0	0	1	0	0	1	0	0	0	0	0	0
1805_k__Bacteria; p__Proteobacteria; c__Betaproteobacteria; o__Procabacteriales; f__Procabacteriaceae; g__; s__	1805_k__Bacteria	0	0	0	0	0	0	0	0	0	0	0	0	0	0	0	0	0	0	0	0	0	0	1
1807_k__Bacteria; p__Proteobacteria; c__Betaproteobacteria; o__Burkholderiales; f__Comamonadaceae	1807_k__Bacteria; p__Betaproteobacteria; c__; o__; f__; g__; s__	0	0	0	0	0	0	0	0	0	0	0	0	0	2	0	0	0	0	1	0	0	0	0
1809_k__Bacteria; p__Proteobacteria; c__Betaproteobacteria	1809_k__Bacteria	0	0	0	0	0	0	0	0	0	0	0	0	0	0	0	0	0	0	0	1	0	0	0
1811_k__Bacteria	1811_k__Bacteria; p__Actinobacteria	0	0	1	0	0	0	0	0	0	0	0	0	0	0	0	0	0	0	0	0	0	0	0
1812_k__Bacteria; p__Bacteroidetes; c__Flavobacteriia; o__Flavobacteriales; f__Flavobacteriaceae; g__Flavobacterium; s__	1812_k__Bacteria; p__Bacteroidetes	0	0	0	0	0	0	0	0	0	0	0	0	0	0	1	0	0	0	0	0	0	0	3
1815_k__Bacteria; p__Proteobacteria; c__Betaproteobacteria	1815_k__Bacteria; p__Betaproteobacteria	1	0	0	0	0	0	0	0	0	0	0	0	0	0	0	1	0	0	0	0	0	0	8
1816_k__Bacteria	1816_k__Bacteria	0	0	0	0	0	0	0	0	0	0	0	0	0	0	0	0	0	0	0	0	0	0	28
1817_k__Bacteria; p__Proteobacteria; c__Betaproteobacteria; o__Burkholderiales; f__Comamonadaceae; g__Limnohabitans	1817_k__Bacteria; p__Betaproteobacteria	0	0	0	0	0	1	0	0	0	0	0	0	1	0	0	0	0	0	0	1	0	0	0
1820_k__Bacteria; p__Proteobacteria; c__Gammaproteobacteria; o__Pseudomonadales; f__Pseudomonadaceae	1820_k__Bacteria; p__Gammaproteobacteria; c__Psuedomondales; o__gamIV; f__gamIV-A	0	0	0	0	1	0	0	0	0	0	0	0	0	0	0	0	0	0	0	0	0	0	0
1821_k__Bacteria; p__Bacteroidetes; c__Flavobacteriia; o__Flavobacteriales; f__Flavobacteriaceae; g__Flavobacterium	1821_k__Bacteria; p__Bacteroidetes; c__bacII; o__bacII-A	0	0	0	0	0	0	0	0	0	0	0	0	0	0	1	0	0	0	0	0	0	0	0
1823_k__Bacteria; p__Proteobacteria; c__Betaproteobacteria; o__Methylophilales; f__; g__; s__	1823_k__Bacteria; p__Betaproteobacteria; c__betIV; o__; f__; g__; s__	0	0	0	0	0	0	0	0	0	0	0	0	0	0	0	0	0	0	0	0	2	0	0
1824_k__Bacteria; p__Proteobacteria; c__Gammaproteobacteria; o__Legionellales; f__; g__; s__	1824_k__Bacteria	0	0	0	0	0	0	1	0	0	0	0	0	0	0	0	0	0	0	0	0	0	0	0
1825_k__Bacteria; p__; c__; o__; f__; g__; s__	1825_Unclassified	0	0	0	0	0	0	0	0	0	0	0	0	0	0	0	0	0	0	0	0	1	0	0
1826_k__Bacteria; p__Proteobacteria; c__Deltaproteobacteria; o__Spirobacillales; f__; g__; s__	1826_k__Bacteria	0	0	0	0	0	0	0	0	0	0	1	0	0	0	0	0	0	0	0	0	0	0	0
1827_k__Bacteria; p__Proteobacteria; c__Betaproteobacteria; o__Burkholderiales; f__Comamonadaceae; g__Limnohabitans; s__curvus	1827_k__Bacteria; p__Betaproteobacteria; c__R-BT065; o__; f__; g__; s__	0	0	1	0	0	1	0	0	0	0	0	0	1	1	0	0	0	0	0	0	0	0	0
1828_k__Bacteria; p__Proteobacteria; c__Betaproteobacteria; o__Burkholderiales; f__Comamonadaceae; g__Limnohabitans; s__	1828_k__Bacteria; p__Betaproteobacteria; c__betI	0	0	0	0	1	0	0	0	0	0	0	0	3	0	0	7	0	0	0	5	0	2	0
1834_k__Bacteria	1834_k__Bacteria; p__; c__; o__; f__; g__; s__	0	0	3	0	0	0	0	0	0	0	0	0	0	0	0	0	0	0	0	0	0	0	0
1835_k__Bacteria; p__Actinobacteria; c__Actinobacteria; o__Actinomycetales; f__Microbacteriaceae	1835_k__Bacteria; p__Actinobacteria; c__Luna1	4	0	0	0	0	0	0	0	0	0	0	0	0	3	18	0	0	4	2	0	0	0	0
1836_k__Bacteria; p__Proteobacteria; c__Alphaproteobacteria; o__Sphingomonadales; f__Sphingomonadaceae; g__; s__	1836_k__Bacteria; p__Alphaproteobacteria; c__alfIV; o__alfIV-B; f__Pyxis; g__; s__	0	0	0	0	0	0	0	0	0	0	0	0	0	0	0	1	0	0	0	0	0	0	0
1837_k__Bacteria; p__Proteobacteria; c__Betaproteobacteria; o__Burkholderiales; f__Comamonadaceae; g__Polaromonas; s__	1837_k__Bacteria; p__Betaproteobacteria; c__betI; o__R-BT065; f__Lhab-A2; g__; s__	0	0	1	1	3	0	0	0	0	0	3	0	8	0	0	1	0	2	0	0	0	30	0
1838_k__Bacteria; p__Actinobacteria; c__Actinobacteria; o__Actinomycetales; f__ACK-M1; g__; s__	1838_k__Bacteria; p__Actinobacteria; c__acI; o__acI-A; f__acI-A1; g__; s__	0	0	1	0	0	0	0	0	0	0	0	0	0	0	0	0	0	0	0	0	0	0	0
1839_k__Bacteria; p__Bacteroidetes; c__Flavobacteriia; o__Flavobacteriales; f__Flavobacteriaceae; g__Flavobacterium	1839_k__Bacteria; p__Bacteroidetes; c__bacII; o__bacII-A	0	1	0	1	0	0	0	3	6	25	9	4	2	9	24	0	22	0	6	10	8	0	39
1841_k__Bacteria; p__Proteobacteria; c__Betaproteobacteria; o__Burkholderiales; f__Comamonadaceae; g__Ramlibacter; s__	1841_k__Bacteria; p__Betaproteobacteria	0	0	1	0	8	2	0	0	0	0	0	0	9	0	0	4	0	0	0	0	0	11	0
1842_k__Bacteria; p__Actinobacteria; c__Actinobacteria; o__Actinomycetales; f__Microbacteriaceae	1842_k__Bacteria; p__Actinobacteria; c__Luna1	0	0	1	0	0	0	0	0	0	0	0	0	0	0	0	0	0	0	0	0	0	0	0
1843_k__Bacteria; p__Bacteroidetes; c__Flavobacteriia; o__Flavobacteriales; f__Flavobacteriaceae; g__Flavobacterium	1843_k__Bacteria; p__Bacteroidetes; c__bacII; o__bacII-A	0	0	0	0	0	0	0	0	0	0	0	0	0	0	0	0	0	0	0	0	0	0	1
1845_k__Bacteria; p__Bacteroidetes; c__Sphingobacteriia; o__Sphingobacteriales; f__Chitinophagaceae; g__; s__	1845_k__Bacteria; p__Bacteroidetes; c__Sphingobacterales; o__bacI; f__bacI-A; g__bacI-A1; s__	0	0	0	0	0	0	0	0	0	0	0	0	1	0	0	0	0	0	0	0	0	1	0
1847_k__Bacteria	1847_k__Bacteria; p__Actinobacteria; c__acIV; o__C111; f__acIV-B; g__ML-7-116; s__Iluma-B2	0	0	0	0	0	0	0	0	0	0	0	0	0	0	0	0	0	1	0	0	0	0	0
1850_k__Bacteria; p__Proteobacteria; c__Betaproteobacteria	1850_k__Bacteria; p__Betaproteobacteria	0	0	0	0	1	0	0	6	0	0	0	0	0	0	0	0	0	0	0	0	0	0	0
1852_k__Bacteria; p__Actinobacteria; c__Actinobacteria; o__Actinomycetales; f__Microbacteriaceae; g__Candidatus Rhodoluna; s__	1852_k__Bacteria; p__Actinobacteria; c__Luna1; o__Luna1-A3; f__; g__; s__	82	32	106	31	69	56	97	0	35	49	174	7	90	64	15	29	21	38	46	63	38	37	72
1853_k__Bacteria; p__Proteobacteria; c__Betaproteobacteria	1853_k__Bacteria; p__Betaproteobacteria	0	0	0	0	0	0	0	0	0	0	0	0	0	0	0	0	0	0	6	0	0	0	0
1854_k__Bacteria; p__Proteobacteria; c__Betaproteobacteria; o__Methylophilales; f__; g__; s__	1854_k__Bacteria; p__Betaproteobacteria; c__betIV; o__; f__; g__; s__	1	0	0	0	0	0	0	0	0	0	0	0	0	0	0	0	0	0	0	0	0	0	0
1855_k__Bacteria; p__Proteobacteria; c__Alphaproteobacteria; o__Rickettsiales; f__; g__; s__	1855_k__Bacteria; p__Alphaproteobacteria	0	0	0	0	0	0	0	0	0	0	0	0	1	0	0	0	0	2	0	0	0	1	0
1856_k__Bacteria; p__Bacteroidetes; c__Flavobacteriia; o__Flavobacteriales; f__Flavobacteriaceae; g__Flavobacterium	1856_k__Bacteria; p__Bacteroidetes; c__bacII; o__bacII-A	0	0	0	0	0	0	0	0	0	0	0	1	0	0	0	0	0	0	0	0	0	0	0
1858_k__Bacteria; p__Proteobacteria; c__Alphaproteobacteria; o__Rickettsiales; f__; g__; s__	1858_k__Bacteria; p__Alphaproteobacteria; c__LD12; o__; f__; g__; s__	0	0	0	0	0	0	0	0	0	0	0	0	1	0	0	0	0	0	0	0	0	0	0
1859_k__Bacteria; p__Actinobacteria; c__Actinobacteria; o__Actinomycetales; f__Microbacteriaceae	1859_k__Bacteria; p__Actinobacteria; c__Luna1; o__Luna1-A3; f__; g__; s__	0	0	0	0	0	0	0	0	0	0	0	0	0	0	0	0	0	0	0	0	2	0	0
1862_k__Bacteria; p__Proteobacteria; c__Betaproteobacteria	1862_k__Bacteria; p__Betaproteobacteria	0	0	1	0	0	1	0	0	0	0	0	0	1	0	0	0	0	0	0	0	0	0	0
1865_k__Bacteria; p__Actinobacteria; c__Actinobacteria; o__Actinomycetales	1865_k__Bacteria; p__Actinobacteria	0	0	0	0	0	0	0	0	0	0	0	0	0	0	2	0	0	0	0	0	0	0	0
1867_k__Bacteria; p__Proteobacteria; c__Betaproteobacteria; o__Methylophilales	1867_k__Bacteria; p__Betaproteobacteria; c__betIV; o__; f__; g__; s__	0	0	0	0	0	0	2	0	0	0	0	0	0	3	0	0	0	0	0	0	0	0	0
1868_k__Bacteria; p__Proteobacteria; c__Betaproteobacteria; o__Procabacteriales; f__Procabacteriaceae; g__; s__	1868_k__Bacteria	0	0	0	0	0	0	0	0	0	0	0	0	0	0	0	0	0	0	1	0	0	0	0
1869_k__Bacteria; p__Proteobacteria; c__Betaproteobacteria	1869_k__Bacteria; p__Betaproteobacteria	0	0	0	0	0	0	0	0	0	0	0	0	0	0	0	0	0	0	1	0	0	0	0
1870_k__Bacteria	1870_k__Bacteria	0	0	0	0	1	0	0	0	0	0	0	0	0	0	0	0	0	0	0	0	0	0	0
1875_k__Bacteria; p__Proteobacteria; c__Betaproteobacteria; o__Burkholderiales; f__Comamonadaceae	1875_k__Bacteria; p__Betaproteobacteria	23	3	6	18	4	8	0	0	0	3	3	0	5	2	1	7	0	5	0	4	0	1	6
1881_k__Bacteria	1881_k__Bacteria	0	0	0	0	0	0	0	0	0	0	0	0	0	0	0	2	0	0	0	0	0	6	0
1882_k__Bacteria; p__Proteobacteria; c__Betaproteobacteria; o__Methylophilales; f__; g__; s__	1882_k__Bacteria; p__Betaproteobacteria; c__betIV; o__; f__; g__; s__	0	0	7	0	0	0	0	0	0	0	0	0	0	0	0	0	0	0	0	2	0	0	0
1883_k__Bacteria; p__Actinobacteria; c__Actinobacteria; o__Actinomycetales; f__Microbacteriaceae; g__Candidatus Rhodoluna; s__	1883_k__Bacteria; p__Actinobacteria; c__Luna1	0	1	0	0	0	0	1	0	0	0	6	0	0	0	0	0	0	0	1	0	0	0	0
1884_k__Bacteria; p__Bacteroidetes; c__Flavobacteriia; o__Flavobacteriales; f__Flavobacteriaceae; g__Flavobacterium; s__	1884_k__Bacteria; p__Bacteroidetes; c__bacII; o__bacII-A; f__; g__; s__	0	0	0	0	0	0	0	0	0	0	0	0	0	0	1	0	0	0	0	0	0	0	0
1885_k__Bacteria; p__Actinobacteria; c__Actinobacteria; o__Actinomycetales; f__ACK-M1; g__; s__	1885_k__Bacteria; p__Actinobacteria; c__acI	0	0	0	0	0	0	0	0	0	0	0	0	1	0	0	0	0	0	0	0	0	2	0
1886_k__Bacteria; p__Actinobacteria; c__Actinobacteria; o__Actinomycetales; f__Microbacteriaceae; g__Cryobacterium; s__	1886_k__Bacteria; p__Actinobacteria	60	3	13	6	1	1	12	0	24	12	27	0	9	4	0	4	0	0	0	1	11	15	9
1888_k__Bacteria; p__Proteobacteria; c__Betaproteobacteria; o__Burkholderiales	1888_k__Bacteria; p__Betaproteobacteria	7	0	0	0	0	0	0	0	0	4	0	0	0	0	0	0	0	1	0	0	0	0	2
1889_k__Bacteria; p__Proteobacteria; c__Alphaproteobacteria; o__Sphingomonadales; f__Erythrobacteraceae	1889_k__Bacteria; p__Alphaproteobacteria; c__alfIV; o__alfIV-A; f__; g__; s__	0	0	0	0	0	0	0	0	0	0	0	0	0	0	0	0	0	0	0	1	0	0	0
1891_k__Bacteria; p__Proteobacteria	1891_k__Bacteria	0	0	0	0	0	0	0	0	0	0	0	0	3	0	0	0	0	0	0	0	0	0	0
1892_k__Bacteria; p__Proteobacteria; c__Alphaproteobacteria; o__Sphingomonadales; f__Erythrobacteraceae	1892_k__Bacteria; p__Alphaproteobacteria; c__alfIV; o__alfIV-A; f__; g__; s__	0	0	0	0	0	0	0	0	0	0	0	0	0	0	0	1	0	0	0	0	0	0	0
1893_k__Bacteria; p__Bacteroidetes	1893_k__Bacteria; p__Bacteroidetes	0	0	0	0	1	0	0	0	0	0	0	0	0	0	0	0	0	0	0	0	0	0	0
1894_k__Bacteria; p__Proteobacteria; c__Betaproteobacteria; o__Burkholderiales; f__Comamonadaceae; g__Limnohabitans; s__	1894_k__Bacteria; p__Betaproteobacteria; c__betI	0	1	1	0	1	1	2	0	1	1	0	0	1	0	1	1	0	0	0	6	0	3	1
1895_k__Bacteria; p__Proteobacteria; c__Betaproteobacteria; o__Burkholderiales	1895_k__Bacteria; p__Betaproteobacteria; c__betII; o__Pnec	0	0	3	0	0	0	1	0	1	0	0	0	0	0	1	1	0	1	0	0	0	0	0
1896_k__Bacteria; p__Proteobacteria; c__Betaproteobacteria	1896_k__Bacteria	0	0	0	0	0	0	0	0	0	0	0	2	0	0	0	0	0	0	0	0	0	0	0
1897_k__Bacteria; p__Proteobacteria; c__Betaproteobacteria; o__Burkholderiales; f__Comamonadaceae	1897_k__Bacteria; p__Betaproteobacteria	0	0	0	0	1	1	0	0	0	0	0	0	0	0	0	0	0	1	0	0	1	0	0
1898_k__Bacteria; p__Proteobacteria; c__Betaproteobacteria	1898_k__Bacteria; p__Betaproteobacteria	0	0	0	0	0	0	0	0	0	0	0	0	0	0	5	0	0	0	0	0	0	0	0
1899_k__Bacteria; p__TM7; c__TM7-3; o__; f__; g__; s__	1899_k__Bacteria	0	0	0	0	0	0	0	0	0	0	0	0	0	0	0	0	0	0	0	0	0	0	3
1900_k__Bacteria; p__Proteobacteria; c__Betaproteobacteria; o__Rhodocyclales; f__Rhodocyclaceae	1900_k__Bacteria; p__Betaproteobacteria	0	0	0	0	0	0	0	0	0	0	0	0	0	0	0	0	0	0	0	0	0	3	0
1903_k__Bacteria; p__Actinobacteria; c__Actinobacteria; o__Actinomycetales; f__ACK-M1; g__; s__	1903_k__Bacteria; p__Actinobacteria	2	0	0	0	0	0	0	0	0	0	0	0	0	0	0	2	0	0	0	0	1	0	0
1904_k__Bacteria; p__Bacteroidetes; c__Flavobacteriia; o__Flavobacteriales; f__Flavobacteriaceae; g__Flavobacterium	1904_k__Bacteria; p__Bacteroidetes; c__bacII; o__bacII-A	0	0	0	0	0	0	0	0	0	0	0	0	0	0	0	0	0	0	1	0	0	0	0
1907_k__Bacteria; p__Actinobacteria; c__Actinobacteria; o__Actinomycetales; f__ACK-M1; g__; s__	1907_k__Bacteria; p__Actinobacteria	0	0	0	0	0	0	0	0	0	0	0	0	0	0	0	1	0	0	0	0	0	0	0
1908_k__Bacteria; p__Actinobacteria; c__Actinobacteria; o__Actinomycetales; f__Microbacteriaceae; g__; s__	1908_k__Bacteria; p__Actinobacteria; c__acIII; o__Luna2; f__; g__; s__	18	98	13	3	2	9	15	0	113	108	318	18	11	30	38	0	27	5	31	16	153	2	144
1909_k__Bacteria; p__Bacteroidetes; c__Flavobacteriia; o__Flavobacteriales; f__Flavobacteriaceae; g__Flavobacterium	1909_k__Bacteria; p__Bacteroidetes; c__bacII; o__bacII-A	0	0	1	0	0	0	0	0	0	0	0	0	0	0	0	0	0	0	0	0	0	0	0
1910_k__Bacteria; p__Proteobacteria; c__Betaproteobacteria; o__Burkholderiales; f__Oxalobacteraceae; g__Polynucleobacter	1910_k__Bacteria; p__Betaproteobacteria; c__betII; o__Pnec	0	0	0	0	0	2	3	0	0	0	3	0	0	0	0	0	0	1	0	0	0	0	0
1911_k__Bacteria; p__Proteobacteria; c__Deltaproteobacteria; o__MIZ46; f__; g__; s__	1911_k__Bacteria; p__; c__; o__; f__; g__; s__	0	0	0	0	0	0	0	0	0	0	0	0	0	0	0	0	0	0	0	0	0	0	1
1912_k__Bacteria; p__Proteobacteria; c__Betaproteobacteria; o__Rhodocyclales; f__Rhodocyclaceae; g__Azospira; s__	1912_k__Bacteria; p__Betaproteobacteria	0	0	0	0	0	0	0	0	0	0	0	0	0	0	3	0	0	0	0	0	0	0	0
1914_k__Bacteria; p__Proteobacteria; c__Betaproteobacteria; o__Burkholderiales; f__Comamonadaceae; g__Limnohabitans	1914_k__Bacteria; p__Betaproteobacteria	0	0	0	0	0	0	0	0	0	0	1	0	0	0	0	0	0	0	0	0	0	0	0
1915_k__Bacteria; p__Acidobacteria; c__Acidobacteria-2; o__; f__; g__; s__	1915_Unclassified	0	3	0	0	0	0	0	0	0	0	0	0	0	0	0	0	0	0	0	0	0	0	0
1916_k__Bacteria; p__Bacteroidetes; c__Flavobacteriia; o__Flavobacteriales; f__Flavobacteriaceae; g__Flavobacterium; s__	1916_k__Bacteria; p__Bacteroidetes; c__bacII; o__bacII-A; f__; g__; s__	0	0	0	0	0	0	0	0	0	12	2	0	0	0	8	0	6	0	0	2	0	0	8
1918_k__Bacteria; p__Bacteroidetes; c__Sphingobacteriia; o__Sphingobacteriales; f__Cyclobacteriaceae; g__; s__	1918_k__Bacteria; p__Bacteroidetes; c__bacIII; o__Algor; f__; g__; s__	0	0	0	0	5	0	0	0	0	0	0	0	2	0	0	1	0	0	0	0	0	2	0
1920_k__Bacteria	1920_k__Bacteria	0	0	0	0	0	0	0	0	0	0	0	0	0	0	0	0	0	0	0	0	0	1	0
1923_k__Bacteria; p__Proteobacteria; c__Betaproteobacteria	1923_k__Bacteria; p__Betaproteobacteria	0	0	0	0	0	0	0	0	0	0	2	0	0	0	0	0	0	0	0	1	0	1	0
1924_k__Bacteria; p__Bacteroidetes; c__Flavobacteriia; o__Flavobacteriales; f__Flavobacteriaceae; g__Flavobacterium; s__	1924_k__Bacteria; p__Bacteroidetes; c__bacII; o__bacII-A	0	0	0	0	0	0	0	0	0	3	0	0	0	0	0	0	2	0	0	0	0	0	1
1926_k__Bacteria; p__Bacteroidetes	1926_k__Bacteria; p__Bacteroidetes; c__bacV; o__; f__; g__; s__	0	0	0	0	0	0	0	0	0	1	0	0	0	0	0	0	0	0	0	0	0	0	0
1927_k__Bacteria; p__Actinobacteria; c__Actinobacteria; o__Actinomycetales; f__ACK-M1; g__; s__	1927_k__Bacteria; p__Actinobacteria	0	0	0	0	0	0	0	0	0	0	0	0	0	0	0	1	0	0	0	0	0	0	0
1929_k__Bacteria; p__Proteobacteria; c__Betaproteobacteria; o__Burkholderiales; f__Comamonadaceae	1929_k__Bacteria; p__Betaproteobacteria	0	0	0	0	0	1	0	0	0	0	0	0	0	0	0	0	0	0	0	0	0	0	0
1932_k__Bacteria; p__Proteobacteria; c__Betaproteobacteria; o__Burkholderiales	1932_k__Bacteria; p__Betaproteobacteria	0	0	0	0	0	0	0	0	0	0	0	0	0	0	0	0	2	0	0	0	0	0	2
1933_k__Bacteria; p__Armatimonadetes; c__Armatimonadia; o__Armatimonadales; f__Armatimonadaceae; g__CL0-1; s__	1933_k__Bacteria; p__OP10I-A1; c__; o__; f__; g__; s__	0	0	0	2	0	0	0	0	0	0	0	0	0	0	0	0	0	0	0	0	0	1	0
1934_k__Bacteria; p__Bacteroidetes; c__Sphingobacteriia; o__Sphingobacteriales; f__Flexibacteraceae; g__Arcicella; s__	1934_k__Bacteria; p__Bacteroidetes; c__bacIII; o__bacIII-A; f__PRD01a001B; g__; s__	0	0	0	0	0	0	0	0	0	0	0	0	0	0	0	0	2	0	0	0	0	0	0
1935_k__Bacteria; p__Proteobacteria; c__Betaproteobacteria; o__Burkholderiales	1935_k__Bacteria; p__Betaproteobacteria; c__betII; o__Pnec	0	0	0	0	0	0	0	0	0	0	0	0	0	0	0	0	0	1	0	1	0	3	0
1936_k__Bacteria; p__Proteobacteria; c__Gammaproteobacteria; o__Xanthomonadales; f__Xanthomonadaceae	1936_k__Bacteria; p__Gammaproteobacteria; c__gamV_(Xanthomonadaceae); o__; f__; g__; s__	0	0	0	0	0	0	0	0	0	0	0	0	0	0	3	0	0	0	0	0	0	0	0
1937_k__Bacteria	1937_k__Bacteria	0	0	0	0	0	0	0	0	0	0	0	0	0	0	3	0	0	0	0	0	0	0	0
1940_k__Bacteria; p__Actinobacteria; c__Actinobacteria; o__Actinomycetales; f__ACK-M1; g__; s__	1940_k__Bacteria; p__Actinobacteria; c__acI; o__acI-A	0	0	0	0	0	0	0	0	0	0	0	0	0	0	0	1	0	0	0	0	0	0	0
1942_k__Bacteria; p__Bacteroidetes; c__Sphingobacteriia; o__Sphingobacteriales; f__Flexibacteraceae; g__Arcicella; s__	1942_k__Bacteria; p__Bacteroidetes; c__bacIII; o__bacIII-A; f__PRD01a001B; g__; s__	0	2	0	0	0	0	1	0	0	0	0	0	0	0	0	0	0	0	0	0	0	0	0
1943_k__Bacteria; p__Actinobacteria; c__Actinobacteria; o__Actinomycetales; f__Microbacteriaceae	1943_k__Bacteria; p__Actinobacteria; c__Luna1	0	0	0	0	0	0	0	0	0	0	0	0	0	0	3	0	0	0	0	0	0	0	0
1944_k__Bacteria; p__Proteobacteria; c__Betaproteobacteria	1944_k__Bacteria; p__Betaproteobacteria	0	0	0	0	0	0	0	0	0	0	0	0	0	0	0	0	1	0	0	0	0	0	0
1946_k__Bacteria; p__Bacteroidetes; c__Sphingobacteriia; o__Sphingobacteriales; f__Flexibacteraceae; g__Arcicella; s__	1946_k__Bacteria; p__Bacteroidetes; c__bacIII; o__bacIII-A; f__PRD01a001B; g__; s__	3	0	4	1	1	1	2	1	4	6	8	1	11	4	2	8	4	1	2	0	2	7	6
1947_k__Bacteria; p__Proteobacteria; c__Alphaproteobacteria; o__Sphingomonadales; f__Sphingomonadaceae; g__Novosphingobium; s__stygium	1947_k__Bacteria; p__Alphaproteobacteria; c__alfIV; o__alfIV-A	0	0	0	0	1	0	0	0	0	0	0	0	0	0	0	0	0	0	0	0	0	0	0
1948_k__Bacteria; p__Proteobacteria; c__Betaproteobacteria; o__Burkholderiales; f__Comamonadaceae	1948_k__Bacteria; p__Betaproteobacteria	1	0	0	0	0	0	0	0	0	0	0	0	0	0	0	0	0	0	0	0	0	0	0
1950_k__Bacteria; p__Proteobacteria; c__Betaproteobacteria	1950_k__Bacteria; p__Betaproteobacteria	0	0	0	0	0	0	0	0	0	0	0	2	0	0	0	0	0	0	0	0	0	0	0
1952_k__Bacteria	1952_k__Bacteria; p__Gammaproteobacteria; c__gamII; o__; f__; g__; s__	0	0	0	0	0	0	0	0	0	0	0	0	0	0	10	0	0	0	0	0	0	0	0
1953_k__Bacteria; p__Proteobacteria; c__Epsilonproteobacteria; o__Campylobacterales; f__Campylobacteraceae; g__Arcobacter; s__	1953_k__Bacteria	0	0	0	0	0	0	0	0	0	0	5	0	0	0	0	0	0	0	0	0	0	0	0
1957_k__Bacteria; p__Actinobacteria; c__Actinobacteria; o__Actinomycetales; f__ACK-M1; g__; s__	1957_k__Bacteria; p__Actinobacteria; c__acI; o__acI-A	8	6	14	0	2	11	10	0	1	0	6	0	4	0	0	1	0	0	0	3	1	4	0
1958_k__Bacteria; p__Actinobacteria; c__Actinobacteria; o__Actinomycetales	1958_k__Bacteria; p__Actinobacteria	4	0	0	0	0	0	0	0	0	0	0	0	0	0	0	0	0	0	0	0	0	0	1
1959_k__Bacteria; p__Actinobacteria; c__Actinobacteria; o__Actinomycetales; f__ACK-M1; g__; s__	1959_k__Bacteria; p__Actinobacteria; c__acI; o__acI-A; f__Phila; g__; s__	0	0	0	0	0	0	0	0	0	0	0	0	0	0	0	3	0	0	0	0	0	0	0
1960_k__Bacteria; p__Bacteroidetes; c__Flavobacteriia; o__Flavobacteriales; f__Flavobacteriaceae; g__Flavobacterium	1960_k__Bacteria; p__Bacteroidetes; c__bacII; o__bacII-A	0	0	0	0	0	0	0	0	0	0	0	0	0	0	6	9	0	0	0	0	0	0	0
1961_k__Bacteria; p__Actinobacteria; c__Actinobacteria; o__Actinomycetales; f__Microbacteriaceae; g__Candidatus Rhodoluna; s__	1961_k__Bacteria; p__Actinobacteria; c__Luna1; o__Luna1-A3; f__; g__; s__	0	2	0	0	0	0	0	0	0	1	6	0	1	0	0	0	2	0	1	4	0	0	2
1962_k__Bacteria; p__Proteobacteria; c__Betaproteobacteria; o__Procabacteriales; f__Procabacteriaceae; g__; s__	1962_k__Bacteria	0	0	0	0	0	0	0	0	0	0	0	0	0	0	0	0	2	0	0	0	0	0	0
1963_k__Bacteria; p__Proteobacteria; c__Alphaproteobacteria; o__Sphingomonadales; f__Sphingomonadaceae; g__Sphingomonas; s__	1963_k__Bacteria; p__Alphaproteobacteria; c__alfIV	0	0	0	0	0	0	0	0	0	0	0	1	0	0	0	0	0	0	0	0	0	0	0
1965_k__Bacteria; p__Proteobacteria; c__Betaproteobacteria; o__Methylophilales; f__; g__; s__	1965_k__Bacteria; p__Betaproteobacteria; c__betIV; o__; f__; g__; s__	0	0	0	0	0	0	0	0	0	0	1	0	0	0	0	0	0	0	0	0	0	0	0
1966_k__Bacteria; p__Actinobacteria; c__Actinobacteria; o__Actinomycetales	1966_k__Bacteria; p__Actinobacteria	0	0	0	0	0	0	0	0	0	0	0	0	0	0	0	0	0	0	0	0	1	0	0
1968_k__Bacteria; p__Elusimicrobia; c__Elusimicrobia; o__MVP-88; f__; g__; s__	1968_k__Bacteria	0	0	0	0	0	0	2	0	0	0	0	0	0	0	0	0	0	0	0	0	0	0	0
1969_k__Bacteria; p__TM7; c__TM7-1; o__; f__; g__; s__	1969_k__Bacteria; p__TM7; c__; o__; f__; g__; s__	0	0	0	0	0	0	0	0	0	0	1	0	0	0	0	0	0	0	0	3	0	0	0
1970_k__Bacteria; p__Actinobacteria; c__Actinobacteria; o__Actinomycetales; f__Microbacteriaceae	1970_k__Bacteria; p__Actinobacteria; c__Luna1	0	0	0	0	0	0	0	2	0	0	0	1	0	0	1	0	0	0	0	0	0	0	0
1971_k__Bacteria; p__Bacteroidetes; c__Flavobacteriia; o__Flavobacteriales	1971_k__Bacteria; p__Bacteroidetes; c__bacII; o__bacII-A; f__; g__; s__	0	0	0	0	0	0	0	0	0	0	0	0	0	0	0	0	2	0	0	0	0	0	1
1972_k__Bacteria; p__Proteobacteria; c__Gammaproteobacteria; o__Alteromonadales; f__[Chromatiaceae]; g__Rheinheimera; s__	1972_k__Bacteria; p__Gammaproteobacteria; c__gamII; o__; f__; g__; s__	6	0	3	1	0	0	0	0	0	0	7	0	0	0	61	0	0	0	0	0	0	0	5
1973_k__Bacteria; p__Bacteroidetes; c__Sphingobacteriia; o__Sphingobacteriales; f__Flexibacteraceae; g__Arcicella; s__	1973_k__Bacteria; p__Bacteroidetes; c__bacIII; o__bacIII-A; f__PRD01a001B; g__; s__	8	0	1	1	0	1	0	0	2	6	4	0	0	0	4	1	0	0	1	0	0	2	13
1974_k__Bacteria; p__Bacteroidetes; c__Flavobacteriia	1974_k__Bacteria; p__Bacteroidetes; c__bacII; o__bacII-A	0	0	0	0	0	0	0	0	0	1	0	0	0	0	0	0	0	0	0	0	0	0	0
1975_k__Bacteria; p__Bacteroidetes	1975_k__Bacteria; p__Bacteroidetes	0	0	0	0	0	0	0	0	0	0	0	0	0	0	3	0	0	0	0	0	0	0	0
1977_k__Bacteria; p__Bacteroidetes; c__Flavobacteriia; o__Flavobacteriales; f__Cryomorphaceae	1977_k__Bacteria; p__Bacteroidetes; c__bacV; o__; f__; g__; s__	0	0	0	0	1	0	0	0	0	0	0	0	0	0	0	0	0	0	0	0	0	0	0
1978_k__Bacteria; p__Actinobacteria; c__Actinobacteria; o__Actinomycetales; f__Microbacteriaceae; g__Candidatus Aquiluna; s__rubra	1978_k__Bacteria; p__Actinobacteria; c__Luna1; o__; f__; g__; s__	0	0	0	1	0	0	0	0	0	0	0	0	0	0	0	0	0	0	0	0	0	0	0
1979_k__Bacteria	1979_k__Bacteria; p__Actinobacteria; c__acIV	0	0	0	0	0	0	0	0	0	0	0	0	0	0	0	4	0	0	0	0	0	0	0
1980_k__Bacteria; p__Firmicutes; c__Clostridia; o__Coriobacteriales; f__; g__; s__	1980_k__Bacteria; p__Alphaproteobacteria; c__Deltaproteobacteria; o__; f__; g__; s__	0	0	0	0	0	0	0	0	0	0	0	0	0	0	0	0	0	0	0	1	0	0	0
1983_k__Bacteria; p__Proteobacteria; c__Betaproteobacteria	1983_k__Bacteria; p__Betaproteobacteria	0	0	0	0	0	0	0	0	0	0	3	0	0	0	0	0	0	0	0	0	0	0	0
1986_k__Bacteria; p__Bacteroidetes; c__Sphingobacteriia; o__Sphingobacteriales; f__Flexibacteraceae; g__Arcicella; s__	1986_k__Bacteria; p__Bacteroidetes; c__bacIII; o__bacIII-A	0	0	0	0	0	0	0	0	0	7	0	0	0	0	0	0	0	0	0	0	0	0	0
1988_k__Bacteria; p__Proteobacteria; c__Betaproteobacteria	1988_k__Bacteria; p__Betaproteobacteria; c__betVII	0	0	0	0	0	0	0	0	0	0	0	0	1	0	0	0	0	0	0	0	0	0	0
1989_k__Bacteria; p__Actinobacteria; c__Actinobacteria; o__Actinomycetales; f__ACK-M1; g__; s__	1989_k__Bacteria; p__Actinobacteria	0	0	0	0	0	0	0	0	0	0	0	0	0	0	0	2	0	0	0	0	0	0	0
1992_k__Bacteria; p__Bacteroidetes; c__Flavobacteriia; o__Flavobacteriales; f__Flavobacteriaceae; g__Flavobacterium; s__	1992_k__Bacteria; p__Bacteroidetes; c__bacII; o__bacII-A; f__Flavo-A3; g__; s__	0	0	0	0	0	0	0	0	0	3	0	0	0	0	0	0	0	0	0	0	0	0	0
1993_k__Bacteria; p__Bacteroidetes; c__Sphingobacteriia; o__Sphingobacteriales; f__; g__; s__	1993_k__Bacteria; p__Bacteroidetes; c__bacVI; o__; f__; g__; s__	0	0	0	0	0	0	0	0	0	0	0	0	3	0	0	2	0	0	0	0	0	4	0
1994_k__Bacteria; p__Proteobacteria; c__Betaproteobacteria; o__Neisseriales; f__Neisseriaceae; g__Vogesella; s__	1994_k__Bacteria; p__Betaproteobacteria	0	0	0	0	0	1	0	0	0	0	0	0	0	0	0	0	0	0	0	0	0	0	0
1995_k__Bacteria; p__Proteobacteria; c__Betaproteobacteria; o__Burkholderiales; f__Oxalobacteraceae	1995_k__Bacteria; p__Betaproteobacteria; c__betVII; o__betVII-A; f__Janb; g__; s__	0	0	0	0	0	0	0	0	0	0	0	0	0	0	0	0	1	0	0	0	0	0	5
1996_k__Bacteria; p__Actinobacteria; c__Actinobacteria; o__Actinomycetales; f__ACK-M1; g__; s__	1996_k__Bacteria; p__Actinobacteria; c__acI; o__acI-B; f__acI-B1; g__; s__	0	1	0	0	0	0	2	0	0	0	0	0	8	0	0	0	0	2	5	0	0	4	6
1997_k__Bacteria; p__Proteobacteria; c__Betaproteobacteria; o__Burkholderiales; f__Comamonadaceae; g__Limnohabitans; s__	1997_k__Bacteria; p__Betaproteobacteria; c__betI	0	0	0	0	0	0	0	1	0	0	0	0	0	0	0	0	0	1	0	0	0	0	0
1998_k__Bacteria; p__Proteobacteria; c__Betaproteobacteria; o__Burkholderiales; f__Comamonadaceae	1998_k__Bacteria; p__Betaproteobacteria	1	0	0	0	0	0	0	0	0	2	3	0	0	0	0	0	0	0	0	0	0	0	2
2002_k__Bacteria; p__Proteobacteria	2002_k__Bacteria	0	0	0	0	0	0	0	0	0	0	0	0	0	0	0	0	0	1	0	0	0	0	0
2003_k__Bacteria; p__Proteobacteria; c__Gammaproteobacteria; o__Legionellales; f__Legionellaceae; g__; s__	2003_k__Bacteria; p__Gammaproteobacteria; c__Legionellales; o__; f__; g__; s__	0	0	0	0	0	0	0	0	0	0	0	0	0	0	0	0	0	0	0	1	0	0	0
2004_k__Bacteria; p__Actinobacteria; c__Actinobacteria; o__Actinomycetales; f__Microbacteriaceae; g__Candidatus Rhodoluna; s__	2004_k__Bacteria; p__Actinobacteria; c__Luna1	0	0	0	0	0	0	0	0	0	0	0	0	0	0	0	0	0	0	0	2	0	0	2
2006_k__Bacteria; p__Proteobacteria; c__Betaproteobacteria; o__Burkholderiales; f__Comamonadaceae; g__Limnohabitans; s__	2006_k__Bacteria; p__Betaproteobacteria; c__betI; o__R-BT065; f__Lhab-A2; g__; s__	0	0	0	0	1	0	0	0	0	0	0	0	3	0	0	1	0	1	0	0	0	1	0
2007_k__Bacteria; p__Bacteroidetes; c__Flavobacteriia; o__Flavobacteriales; f__Flavobacteriaceae; g__Flavobacterium; s__	2007_k__Bacteria; p__Bacteroidetes; c__bacII; o__bacII-A; f__; g__; s__	0	0	0	0	0	0	0	0	0	0	0	0	0	0	0	0	0	0	0	0	0	0	1
2008_k__Bacteria; p__Proteobacteria; c__Betaproteobacteria; o__Rhodocyclales; f__Rhodocyclaceae; g__Dok59; s__	2008_k__Bacteria; p__Betaproteobacteria	0	0	0	0	0	0	0	0	0	0	1	0	0	0	0	0	0	0	0	0	0	0	3
2009_k__Bacteria; p__Actinobacteria; c__Actinobacteria; o__Actinomycetales; f__Microbacteriaceae; g__Candidatus Rhodoluna; s__	2009_k__Bacteria; p__Actinobacteria; c__Luna1; o__Luna1-A3; f__; g__; s__	0	0	0	0	0	0	0	0	0	0	1	0	0	0	0	0	0	0	0	0	3	0	0
2012_k__Bacteria; p__Proteobacteria; c__Betaproteobacteria	2012_k__Bacteria; p__Betaproteobacteria	0	0	0	0	0	0	0	0	0	0	0	0	0	0	0	0	0	0	0	0	0	2	0
2013_k__Bacteria; p__Verrucomicrobia; c__Opitutae; o__Opitutales; f__Opitutaceae; g__Opitutus; s__	2013_k__Bacteria; p__Verrucomicrobia	0	0	0	0	0	0	0	0	0	0	0	0	0	0	0	0	0	1	0	0	0	3	0
2015_k__Bacteria; p__Proteobacteria; c__Deltaproteobacteria; o__MIZ46; f__; g__; s__	2015_k__Bacteria; p__; c__; o__; f__; g__; s__	0	0	0	0	0	0	0	0	0	0	0	0	0	0	0	0	1	0	0	0	0	0	0
2016_k__Bacteria; p__Proteobacteria; c__Betaproteobacteria; o__Burkholderiales; f__Comamonadaceae; g__; s__	2016_k__Bacteria; p__Betaproteobacteria	0	0	0	0	0	0	0	0	0	0	0	0	0	0	0	0	0	1	0	0	0	0	0
2018_k__Bacteria; p__Bacteroidetes; c__Sphingobacteriia; o__Sphingobacteriales; f__Flexibacteraceae	2018_k__Bacteria; p__Bacteroidetes	0	0	0	0	0	0	0	0	0	0	2	0	0	0	1	0	0	0	0	0	0	0	0
2020_k__Bacteria; p__Actinobacteria; c__Actinobacteria; o__Actinomycetales; f__Microbacteriaceae	2020_k__Bacteria; p__Actinobacteria	1	0	0	0	0	0	0	0	0	0	2	2	1	3	0	0	0	0	1	0	25	0	0
2022_k__Bacteria; p__Proteobacteria; c__Alphaproteobacteria; o__Sphingomonadales	2022_k__Bacteria; p__Alphaproteobacteria; c__alfIV; o__alfIV-A; f__; g__; s__	0	0	0	0	0	0	0	0	0	0	0	0	0	2	0	0	0	0	0	0	0	0	0
2024_k__Bacteria; p__Proteobacteria; c__Gammaproteobacteria; o__Legionellales; f__Coxiellaceae; g__Rickettsiella; s__	2024_k__Bacteria	3	0	0	0	0	0	0	0	0	0	1	0	0	0	0	0	0	0	0	0	0	0	0
2025_k__Bacteria	2025_k__Bacteria; p__Verrucomicrobia; c__CL0-14_or_CL120; o__CL120-10; f__; g__; s__	0	0	0	0	0	0	0	0	0	0	0	0	0	0	0	0	0	0	0	0	0	1	0
2026_k__Bacteria; p__Proteobacteria; c__Betaproteobacteria; o__Burkholderiales; f__Comamonadaceae; g__Limnohabitans; s__	2026_k__Bacteria; p__Betaproteobacteria	0	0	0	0	1	0	0	0	0	0	0	0	0	0	0	0	0	0	0	0	0	0	0
2027_k__Bacteria; p__Proteobacteria; c__Betaproteobacteria	2027_k__Bacteria; p__Betaproteobacteria	0	0	0	0	0	0	0	0	0	0	0	0	0	0	1	0	0	0	0	0	0	0	0
2029_k__Bacteria; p__Proteobacteria; c__Betaproteobacteria; o__Burkholderiales; f__Comamonadaceae; g__Limnohabitans; s__	2029_k__Bacteria; p__Betaproteobacteria	0	0	0	0	0	0	0	0	0	0	0	0	0	0	0	2	0	0	0	0	0	0	0
2030_k__Bacteria; p__Actinobacteria; c__Actinobacteria; o__Actinomycetales; f__ACK-M1; g__; s__	2030_k__Bacteria; p__Actinobacteria; c__acI; o__acI-A; f__acI-A3; g__; s__	9	1	19	6	7	2	0	0	11	0	7	0	29	1	3	26	2	11	1	7	0	44	0
2032_k__Bacteria; p__Proteobacteria; c__Gammaproteobacteria; o__Legionellales; f__Legionellaceae; g__; s__	2032_k__Bacteria; p__Gammaproteobacteria	1	0	0	0	0	0	0	0	0	0	0	0	0	0	0	0	0	0	0	0	0	0	0
2033_k__Bacteria	2033_k__Bacteria	0	0	0	0	0	0	0	0	0	0	0	0	0	0	0	0	0	0	0	0	0	0	1
2035_k__Bacteria; p__Proteobacteria; c__Betaproteobacteria; o__Burkholderiales; f__Oxalobacteraceae; g__Polynucleobacter; s__	2035_k__Bacteria; p__Betaproteobacteria; c__betII; o__Pnec	0	0	0	0	0	0	0	0	0	0	0	0	4	0	0	0	0	0	0	0	0	0	0
2036_k__Bacteria; p__Proteobacteria; c__Gammaproteobacteria; o__Pseudomonadales; f__Pseudomonadaceae; g__Pseudomonas; s__nitroreducens	2036_k__Bacteria; p__Gammaproteobacteria; c__Psuedomondales; o__gamIV; f__gamIV-A; g__; s__	0	0	0	0	0	0	0	0	0	0	0	0	0	0	0	0	1	0	0	0	0	0	0
2037_k__Bacteria; p__Bacteroidetes; c__Flavobacteriia; o__Flavobacteriales; f__Flavobacteriaceae; g__Flavobacterium	2037_k__Bacteria; p__Bacteroidetes; c__bacII; o__bacII-A; f__; g__; s__	0	0	0	0	0	0	0	0	1	2	0	0	0	0	1	0	1	0	0	0	0	0	4
2038_k__Bacteria; p__Actinobacteria; c__Actinobacteria; o__Actinomycetales; f__ACK-M1; g__; s__	2038_k__Bacteria; p__Actinobacteria; c__acI; o__acI-A; f__acI-A1; g__; s__	0	0	0	0	0	0	0	0	1	0	0	0	0	0	0	0	0	0	0	0	0	0	0
2040_k__Bacteria; p__Proteobacteria; c__Betaproteobacteria; o__Burkholderiales; f__Comamonadaceae	2040_k__Bacteria; p__Betaproteobacteria; c__betI	0	0	0	0	0	0	0	0	0	0	0	1	0	0	0	0	0	0	0	0	0	0	0
2042_k__Bacteria; p__Proteobacteria; c__Betaproteobacteria; o__Burkholderiales; f__Comamonadaceae; g__Limnohabitans; s__	2042_k__Bacteria; p__Betaproteobacteria	4	0	0	0	1	0	4	6	0	3	2	0	4	2	0	3	0	2	0	2	0	0	2
2047_k__Bacteria; p__Proteobacteria; c__Betaproteobacteria; o__Burkholderiales; f__Comamonadaceae	2047_k__Bacteria; p__Betaproteobacteria	0	0	1	0	0	0	0	0	0	0	0	0	0	0	0	0	0	0	0	0	0	0	0
2048_k__Bacteria; p__Proteobacteria; c__Betaproteobacteria	2048_k__Bacteria; p__Betaproteobacteria	0	0	3	0	0	0	0	0	0	0	0	0	0	0	0	0	0	0	0	0	0	0	0
2049_k__Bacteria; p__Actinobacteria; c__Actinobacteria; o__Actinomycetales; f__ACK-M1; g__; s__	2049_k__Bacteria; p__Actinobacteria	0	0	0	0	0	2	0	0	0	0	0	0	0	0	0	0	0	0	0	0	0	0	0
2050_k__Bacteria; p__Actinobacteria; c__Actinobacteria; o__Actinomycetales	2050_k__Bacteria; p__Actinobacteria	0	0	0	0	0	0	0	0	0	0	0	0	1	0	0	0	0	0	0	0	0	0	0
2052_k__Bacteria; p__Bacteroidetes; c__Sphingobacteriia; o__Sphingobacteriales; f__Flexibacteraceae; g__Arcicella; s__	2052_k__Bacteria; p__Bacteroidetes; c__bacIII; o__bacIII-A; f__PRD01a001B; g__; s__	1	0	1	1	0	2	1	2	3	3	19	0	3	2	4	0	4	0	0	3	0	0	2
2053_k__Bacteria; p__Proteobacteria; c__Betaproteobacteria; o__Burkholderiales; f__Comamonadaceae; g__Limnohabitans; s__	2053_k__Bacteria; p__Betaproteobacteria; c__betI; o__R-BT065; f__Lhab-A1; g__; s__	0	0	3	2	4	4	4	1	1	0	14	1	2	5	1	2	0	1	0	7	3	2	0
2055_k__Bacteria; p__Bacteroidetes; c__Sphingobacteriia; o__Sphingobacteriales; f__Flexibacteraceae; g__Arcicella; s__	2055_k__Bacteria; p__Bacteroidetes; c__bacIII; o__bacIII-A; f__PRD01a001B; g__; s__	1	0	0	0	0	0	0	0	0	1	0	0	0	0	0	0	0	0	0	0	0	1	1
2057_k__Bacteria; p__Planctomycetes; c__Phycisphaerae; o__Phycisphaerales; f__; g__; s__	2057_k__Bacteria; p__Planctomycetes; c__; o__; f__; g__; s__	0	0	0	0	0	0	0	0	0	0	0	0	0	0	0	0	0	0	0	0	0	8	0
2058_k__Bacteria	2058_k__Bacteria	0	0	0	0	0	0	4	0	0	0	0	0	1	0	0	0	0	0	0	0	0	0	0
2059_k__Bacteria	2059_k__Bacteria; p__Actinobacteria	0	0	0	0	1	0	0	0	0	0	0	0	0	0	0	0	0	0	0	0	0	0	0
2060_k__Bacteria; p__Bacteroidetes; c__Sphingobacteriia; o__Sphingobacteriales; f__Chitinophagaceae; g__; s__	2060_k__Bacteria; p__Bacteroidetes; c__Sphingobacterales; o__bacI; f__bacI-B1; g__; s__	0	0	0	0	0	0	0	0	0	0	0	0	0	0	0	3	0	0	0	0	0	0	0
2062_k__Bacteria	2062_k__Bacteria	0	0	0	0	0	0	0	0	0	0	0	0	0	0	0	0	0	0	0	0	0	1	1
2063_k__Bacteria; p__Proteobacteria; c__Alphaproteobacteria; o__Rhizobiales; f__Hyphomicrobiaceae; g__; s__	2063_k__Bacteria; p__Alphaproteobacteria; c__alfVII; o__; f__; g__; s__	0	0	2	0	0	0	0	0	0	0	0	0	0	0	0	0	0	0	0	0	0	0	0
2065_k__Bacteria; p__Proteobacteria; c__Betaproteobacteria; o__Burkholderiales; f__Comamonadaceae	2065_k__Bacteria; p__Betaproteobacteria	0	0	0	0	0	0	0	0	0	0	0	0	0	0	1	0	0	0	0	0	0	0	0
2066_k__Bacteria; p__Actinobacteria; c__Actinobacteria; o__Actinomycetales; f__ACK-M1; g__; s__	2066_k__Bacteria; p__Actinobacteria; c__acI; o__acI-A; f__acI-A1; g__; s__	4	3	9	4	2	2	10	0	3	5	2	0	11	4	3	2	3	2	2	15	1	5	1
2067_k__Bacteria; p__Proteobacteria; c__Betaproteobacteria; o__Burkholderiales; f__Comamonadaceae; g__Limnohabitans; s__	2067_k__Bacteria; p__Betaproteobacteria	0	0	0	0	0	0	0	0	0	0	0	0	0	0	0	0	0	0	0	2	0	0	0
2069_k__Bacteria; p__Proteobacteria; c__Betaproteobacteria	2069_k__Bacteria; p__Betaproteobacteria	0	1	2	0	2	0	1	0	0	0	1	0	0	4	6	0	0	0	0	0	6	0	5
2073_k__Bacteria; p__Bacteroidetes	2073_k__Bacteria; p__Bacteroidetes	0	0	0	0	1	0	0	0	0	0	0	0	0	0	0	0	0	0	0	0	0	0	0
2075_k__Bacteria; p__Bacteroidetes; c__Flavobacteriia; o__Flavobacteriales; f__Flavobacteriaceae; g__Flavobacterium; s__	2075_k__Bacteria; p__Bacteroidetes; c__bacII; o__bacII-A	0	0	0	0	0	0	0	0	0	0	0	0	0	0	0	0	4	0	0	0	0	0	0
2076_k__Bacteria; p__Proteobacteria; c__Deltaproteobacteria; o__Bdellovibrionales; f__Bacteriovoracaceae; g__; s__	2076_k__Bacteria; p__; c__; o__; f__; g__; s__	0	0	0	0	0	0	0	0	0	0	5	0	0	0	0	0	0	0	0	0	0	0	0
2077_k__Bacteria; p__Proteobacteria; c__Betaproteobacteria; o__Burkholderiales; f__Comamonadaceae; g__Limnohabitans	2077_k__Bacteria; p__Betaproteobacteria	1	0	0	1	0	0	0	0	0	0	0	0	0	1	0	0	0	2	0	0	0	0	0
2078_k__Bacteria; p__OP3; c__koll11	2078_Unclassified	0	0	0	0	0	0	0	1	0	0	0	0	0	0	0	0	0	0	0	0	0	0	0
2080_k__Bacteria; p__TM6; c__SJA-4; o__; f__; g__; s__	2080_k__Bacteria; p__; c__; o__; f__; g__; s__	0	0	0	0	0	0	0	0	0	0	0	0	0	0	0	0	0	0	0	0	0	0	2
2081_k__Bacteria; p__Bacteroidetes; c__Flavobacteriia; o__Flavobacteriales; f__Flavobacteriaceae; g__Flavobacterium; s__	2081_k__Bacteria; p__Bacteroidetes; c__bacII; o__bacII-A; f__; g__; s__	0	0	0	0	0	0	0	0	0	1	0	0	0	1	0	0	0	0	0	0	0	0	4
2085_k__Bacteria; p__Actinobacteria; c__Actinobacteria; o__Actinomycetales; f__Microbacteriaceae; g__Candidatus Rhodoluna; s__	2085_k__Bacteria; p__Actinobacteria; c__Luna1; o__Luna1-A3; f__; g__; s__	0	0	0	0	0	0	0	0	0	0	0	0	0	0	0	0	0	0	0	0	1	0	1
2086_k__Bacteria; p__Actinobacteria; c__Actinobacteria; o__Actinomycetales; f__Microbacteriaceae; g__Candidatus Rhodoluna; s__	2086_k__Bacteria; p__Actinobacteria; c__Luna1	2	0	0	0	3	0	1	0	0	0	8	0	0	0	0	0	0	0	0	0	0	0	0
2087_k__Bacteria; p__Proteobacteria; c__Alphaproteobacteria; o__Rhodobacterales; f__Rhodobacteraceae; g__Rhodobacter; s__	2087_k__Bacteria; p__Alphaproteobacteria; c__alfVI; o__; f__; g__; s__	0	0	0	0	0	0	0	0	0	0	0	0	0	0	0	0	0	0	0	0	0	2	0
2088_k__Bacteria; p__Actinobacteria; c__Actinobacteria; o__Actinomycetales; f__ACK-M1; g__; s__	2088_k__Bacteria; p__Actinobacteria	0	0	2	0	0	0	0	0	0	0	0	0	0	0	0	0	0	0	0	0	0	0	0
2089_k__Bacteria; p__TM7; c__TM7-3	2089_k__Bacteria; p__TM7; c__; o__; f__; g__; s__	0	0	0	0	0	0	0	0	0	0	4	0	0	0	0	0	0	0	0	0	0	0	0
2090_k__Bacteria; p__Bacteroidetes; c__Flavobacteriia; o__Flavobacteriales; f__Flavobacteriaceae; g__Flavobacterium; s__	2090_k__Bacteria; p__Bacteroidetes; c__bacII; o__bacII-A	0	0	0	0	0	0	0	0	0	0	0	0	0	0	4	0	0	0	0	0	0	0	7
2091_k__Bacteria	2091_k__Bacteria	0	0	0	0	0	0	0	0	0	0	0	0	0	0	0	0	0	1	0	0	0	0	0
2092_k__Bacteria; p__Bacteroidetes; c__Flavobacteriia; o__Flavobacteriales; f__Flavobacteriaceae; g__Flavobacterium; s__succinicans	2092_k__Bacteria; p__Bacteroidetes; c__bacII; o__bacII-A; f__Flavo-A3; g__; s__	0	0	0	0	0	0	0	0	0	0	0	0	0	0	0	0	4	0	0	0	0	0	0
2093_k__Bacteria; p__Bacteroidetes; c__Flavobacteriia; o__Flavobacteriales; f__Flavobacteriaceae; g__Flavobacterium	2093_k__Bacteria; p__Bacteroidetes; c__bacII; o__bacII-A	0	0	0	0	0	0	0	0	0	1	0	1	0	0	0	0	0	0	0	0	0	0	2
2094_k__Bacteria; p__Proteobacteria; c__Betaproteobacteria; o__Burkholderiales; f__Comamonadaceae; g__Limnohabitans; s__	2094_k__Bacteria; p__Betaproteobacteria; c__betI	0	0	0	1	3	1	2	0	0	0	0	0	1	0	0	0	0	0	0	3	0	2	2
2098_k__Bacteria; p__Bacteroidetes; c__Flavobacteriia; o__Flavobacteriales; f__Flavobacteriaceae; g__Flavobacterium	2098_k__Bacteria; p__Bacteroidetes; c__bacII; o__bacII-A; f__; g__; s__	0	0	1	0	0	0	0	1	1	2	2	0	2	0	2	0	1	0	0	1	1	0	2
2101_k__Bacteria; p__Bacteroidetes; c__Sphingobacteriia; o__Sphingobacteriales; f__Chitinophagaceae; g__; s__	2101_k__Bacteria; p__Bacteroidetes	0	0	0	0	0	0	0	0	0	0	0	0	2	0	0	0	0	0	0	0	0	0	0
2102_k__Bacteria; p__Bacteroidetes; c__Flavobacteriia; o__Flavobacteriales; f__Flavobacteriaceae; g__Flavobacterium	2102_k__Bacteria; p__Bacteroidetes; c__bacII; o__bacII-A; f__; g__; s__	1	0	0	0	0	0	1	0	0	2	0	0	0	1	1	0	5	0	1	2	0	0	5
2104_k__Bacteria; p__Proteobacteria; c__Betaproteobacteria; o__Burkholderiales	2104_k__Bacteria; p__Betaproteobacteria	3	0	0	0	0	0	0	0	0	0	0	0	0	0	0	0	0	0	0	0	0	0	0
2105_k__Bacteria; p__Proteobacteria; c__Betaproteobacteria	2105_k__Bacteria; p__Betaproteobacteria	0	0	1	0	1	0	0	0	0	0	0	0	0	0	0	0	0	0	0	0	0	0	0
2106_k__Bacteria; p__Proteobacteria; c__Betaproteobacteria; o__Methylophilales	2106_k__Bacteria; p__Betaproteobacteria; c__betIV; o__; f__; g__; s__	0	0	0	0	0	0	0	0	0	0	2	0	0	0	0	0	0	0	0	0	0	0	0
2108_k__Bacteria; p__Actinobacteria; c__Actinobacteria; o__Actinomycetales	2108_k__Bacteria; p__Actinobacteria; c__acSTL; o__acSTL-A; f__; g__; s__	0	0	0	0	0	0	0	0	0	0	0	0	0	0	0	0	0	0	0	0	0	2	0
2109_k__Bacteria; p__Proteobacteria; c__Betaproteobacteria; o__Burkholderiales; f__Comamonadaceae	2109_k__Bacteria; p__Betaproteobacteria	0	0	0	0	0	0	0	0	0	0	0	0	0	7	0	0	0	0	0	0	0	1	0
2110_k__Bacteria; p__Bacteroidetes; c__Flavobacteriia; o__Flavobacteriales; f__Flavobacteriaceae; g__Flavobacterium; s__	2110_k__Bacteria; p__Bacteroidetes; c__bacII; o__bacII-A	0	0	0	0	0	0	0	0	0	0	0	0	0	0	2	0	0	0	0	0	0	0	1
2111_k__Bacteria; p__Proteobacteria; c__Betaproteobacteria; o__Procabacteriales; f__Procabacteriaceae; g__; s__	2111_k__Bacteria	0	0	0	0	0	0	0	0	0	0	0	0	0	0	1	0	0	0	0	0	0	0	1
2114_k__Bacteria; p__Proteobacteria; c__Betaproteobacteria	2114_k__Bacteria; p__Betaproteobacteria	0	0	0	0	0	0	0	0	0	0	0	0	0	0	0	0	0	0	4	0	0	0	0
2115_k__Bacteria; p__Bacteroidetes; c__Sphingobacteriia; o__Sphingobacteriales; f__Cyclobacteriaceae; g__; s__	2115_k__Bacteria; p__Bacteroidetes	0	0	0	0	7	0	0	0	0	0	0	0	0	0	0	0	0	0	0	0	0	0	0
2116_k__Bacteria	2116_k__Bacteria; p__OD1; c__; o__; f__; g__; s__	0	0	0	0	0	0	0	0	0	0	0	0	0	0	0	0	1	0	0	0	0	0	0
2117_k__Bacteria; p__Proteobacteria; c__Betaproteobacteria; o__Rhodocyclales; f__Rhodocyclaceae; g__; s__	2117_k__Bacteria; p__Betaproteobacteria	0	0	0	0	0	0	0	3	0	0	0	0	0	0	0	0	0	0	0	0	3	0	0
2118_k__Bacteria; p__Bacteroidetes; c__Sphingobacteriia; o__Sphingobacteriales; f__Flexibacteraceae; g__Arcicella; s__	2118_k__Bacteria; p__Bacteroidetes; c__bacIII; o__bacIII-A; f__PRD01a001B; g__; s__	0	0	0	0	0	0	0	0	0	0	3	0	0	0	0	0	0	0	0	0	0	1	2
2119_k__Bacteria; p__Proteobacteria; c__Betaproteobacteria; o__Methylophilales; f__; g__; s__	2119_k__Bacteria; p__Betaproteobacteria; c__betIV; o__; f__; g__; s__	0	0	0	0	1	0	0	0	0	0	0	0	0	1	0	0	0	0	0	0	0	0	0
2121_k__Bacteria; p__Proteobacteria; c__Betaproteobacteria; o__Burkholderiales; f__Comamonadaceae; g__Acidovorax	2121_k__Bacteria; p__Betaproteobacteria; c__betI; o__; f__; g__; s__	0	3	0	0	0	3	0	0	5	0	1	0	0	2	3	0	10	0	1	0	0	0	3
2123_k__Bacteria; p__Proteobacteria; c__Gammaproteobacteria	2123_k__Bacteria; p__Gammaproteobacteria	0	0	0	0	0	0	0	0	0	0	0	1	0	0	0	0	0	0	0	0	0	0	0
2125_k__Bacteria; p__Bacteroidetes; c__Sphingobacteriia; o__Sphingobacteriales; f__Flexibacteraceae; g__Arcicella; s__	2125_k__Bacteria; p__Bacteroidetes; c__bacIII; o__bacIII-A; f__PRD01a001B; g__; s__	0	0	0	0	0	0	0	1	1	1	1	0	0	1	0	0	0	0	0	1	0	1	1
2126_k__Bacteria; p__Bacteroidetes; c__Flavobacteriia; o__Flavobacteriales; f__Flavobacteriaceae; g__Flavobacterium	2126_k__Bacteria; p__Bacteroidetes; c__bacII; o__bacII-A; f__; g__; s__	0	0	0	0	0	0	0	0	0	5	0	0	0	0	0	0	0	0	0	0	2	0	9
2127_k__Bacteria; p__Proteobacteria; c__Betaproteobacteria; o__Burkholderiales; f__Comamonadaceae; g__; s__	2127_k__Bacteria; p__Betaproteobacteria	1	0	0	0	0	0	0	0	0	0	0	0	0	0	0	0	0	0	0	0	0	0	0
2128_k__Bacteria; p__Actinobacteria; c__Actinobacteria; o__Actinomycetales; f__Microbacteriaceae; g__Candidatus Rhodoluna; s__	2128_k__Bacteria; p__Actinobacteria; c__Luna1	0	0	5	0	0	0	0	0	0	0	1	0	0	0	0	0	0	0	0	0	0	0	0
2129_k__Bacteria; p__Proteobacteria; c__Alphaproteobacteria; o__Sphingomonadales; f__Sphingomonadaceae; g__Novosphingobium	2129_k__Bacteria; p__Alphaproteobacteria; c__alfIV; o__alfIV-A	0	0	0	0	1	0	0	0	0	0	0	0	0	0	0	0	0	0	0	0	3	0	0
2130_k__Bacteria	2130_k__Bacteria	0	0	0	0	0	0	0	0	0	0	0	0	0	0	0	0	1	0	0	0	0	0	0
2131_k__Bacteria	2131_k__Bacteria	0	0	0	0	0	0	0	0	0	0	2	0	0	0	0	0	0	0	0	0	0	0	0
2132_k__Bacteria; p__Bacteroidetes; c__Sphingobacteriia; o__Sphingobacteriales	2132_k__Bacteria; p__Bacteroidetes	0	0	0	0	0	1	0	0	0	0	0	0	0	0	0	0	0	1	0	0	0	0	0
2135_k__Bacteria; p__Bacteroidetes; c__Flavobacteriia; o__Flavobacteriales; f__Flavobacteriaceae; g__Flavobacterium	2135_k__Bacteria; p__Bacteroidetes; c__bacII; o__bacII-A	0	0	0	0	0	0	0	0	0	1	0	0	0	0	0	0	0	0	2	0	0	0	0
2136_k__Bacteria; p__Bacteroidetes; c__Sphingobacteriia; o__Sphingobacteriales; f__Chitinophagaceae; g__; s__	2136_k__Bacteria; p__Bacteroidetes	0	0	0	2	0	0	0	0	0	0	1	0	0	1	0	0	0	0	0	0	0	0	0
2137_k__Bacteria; p__Bacteroidetes; c__Flavobacteriia; o__Flavobacteriales; f__Flavobacteriaceae; g__Flavobacterium; s__	2137_k__Bacteria; p__Bacteroidetes; c__bacII; o__bacII-A; f__; g__; s__	0	0	0	0	0	0	0	0	0	2	0	0	0	0	0	0	1	0	0	0	0	0	0
2138_k__Bacteria; p__Proteobacteria; c__Betaproteobacteria; o__Burkholderiales; f__Comamonadaceae	2138_k__Bacteria; p__Betaproteobacteria	0	0	0	0	1	0	0	0	0	0	0	0	0	0	0	0	0	0	0	0	0	0	0
2139_k__Bacteria; p__Actinobacteria; c__Actinobacteria; o__Actinomycetales	2139_k__Bacteria	0	0	0	0	0	0	0	0	0	0	0	0	0	0	0	3	0	0	0	0	0	0	0
2143_k__Bacteria; p__Proteobacteria; c__Alphaproteobacteria; o__Sphingomonadales; f__Sphingomonadaceae	2143_k__Bacteria; p__Alphaproteobacteria; c__alfIV; o__alfIV-B	0	0	0	0	0	0	0	3	0	0	0	0	3	1	0	0	0	0	1	0	0	0	0
2145_k__Bacteria; p__Proteobacteria; c__Betaproteobacteria; o__Rhodocyclales; f__Rhodocyclaceae	2145_k__Bacteria	0	0	0	0	0	0	0	0	0	0	0	0	0	0	0	0	0	0	0	0	0	0	3
2147_k__Bacteria; p__Proteobacteria; c__Gammaproteobacteria; o__Legionellales	2147_k__Bacteria	0	0	0	0	0	0	0	0	0	7	0	0	0	0	0	0	0	0	0	0	0	0	0
2151_k__Bacteria; p__Actinobacteria; c__Actinobacteria	2151_k__Bacteria; p__Actinobacteria; c__acSTL; o__; f__; g__; s__	0	0	0	1	0	0	0	0	0	0	0	0	0	0	0	0	0	0	0	0	0	0	0
2153_k__Bacteria; p__Proteobacteria; c__Betaproteobacteria; o__Methylophilales	2153_k__Bacteria; p__Betaproteobacteria; c__betIV; o__; f__; g__; s__	0	0	0	0	0	0	0	0	0	0	3	0	0	0	0	0	0	0	0	0	0	0	0
2154_k__Bacteria; p__Bacteroidetes; c__Flavobacteriia; o__Flavobacteriales; f__Flavobacteriaceae; g__Flavobacterium	2154_k__Bacteria; p__Bacteroidetes; c__bacII; o__bacII-A; f__Flavo-A3; g__; s__	5	0	4	4	0	0	0	0	0	3	0	0	0	0	298	0	12	0	0	2	0	0	18
2156_k__Bacteria; p__Bacteroidetes; c__Flavobacteriia; o__Flavobacteriales; f__Flavobacteriaceae; g__Flavobacterium; s__	2156_k__Bacteria; p__Bacteroidetes; c__bacII; o__bacII-A; f__; g__; s__	0	0	0	0	0	0	0	0	0	0	0	0	0	0	1	0	0	0	0	0	0	0	0
2157_k__Bacteria; p__Actinobacteria; c__Actinobacteria; o__Actinomycetales; f__ACK-M1; g__; s__	2157_k__Bacteria; p__Actinobacteria	0	0	12	0	0	0	1	0	0	0	0	0	3	0	0	0	0	0	1	0	0	0	7
2158_k__Bacteria; p__Actinobacteria; c__Actinobacteria; o__Actinomycetales; f__ACK-M1; g__; s__	2158_k__Bacteria; p__Actinobacteria; c__acI; o__acI-A; f__acI-A3; g__; s__	0	0	0	0	0	0	0	0	1	0	0	0	2	0	0	0	0	1	0	0	0	0	0
2159_k__Bacteria; p__Actinobacteria; c__Actinobacteria; o__Actinomycetales; f__; g__; s__	2159_k__Bacteria; p__Actinobacteria; c__acSTL; o__; f__; g__; s__	1	1	0	1	0	0	0	0	0	0	0	0	1	0	0	1	0	0	0	0	0	0	0
2160_k__Bacteria; p__Actinobacteria; c__Actinobacteria; o__Actinomycetales; f__Microbacteriaceae; g__Candidatus Rhodoluna; s__	2160_k__Bacteria; p__Actinobacteria; c__Luna1; o__Luna1-A3; f__; g__; s__	3	0	0	0	0	1	1	11	0	0	2	0	0	0	0	0	0	0	0	4	0	0	0
2164_k__Bacteria; p__Proteobacteria; c__Deltaproteobacteria; o__Spirobacillales; f__; g__; s__	2164_k__Bacteria	0	0	0	0	0	0	0	0	0	0	1	0	0	0	0	0	0	0	0	0	0	0	0
2165_k__Bacteria; p__Proteobacteria; c__Betaproteobacteria; o__Burkholderiales; f__Comamonadaceae	2165_k__Bacteria; p__Betaproteobacteria	1	0	1	1	0	0	0	0	0	0	0	0	1	0	0	0	0	1	0	0	0	1	0
2167_k__Bacteria; p__Actinobacteria; c__Actinobacteria; o__Actinomycetales; f__Microbacteriaceae	2167_k__Bacteria; p__Actinobacteria; c__Luna1	2	0	0	0	0	0	0	0	0	6	0	0	0	1	0	0	0	0	0	0	1	0	0
2168_k__Bacteria; p__Bacteroidetes	2168_k__Bacteria; p__Bacteroidetes	0	0	0	0	0	0	0	0	0	0	0	0	0	0	0	0	0	0	0	0	0	0	1
2169_k__Bacteria; p__Proteobacteria; c__Betaproteobacteria; o__Burkholderiales; f__Comamonadaceae	2169_k__Bacteria; p__Betaproteobacteria; c__R-BT065; o__; f__; g__; s__	1	0	0	0	0	0	0	0	0	0	2	0	0	0	0	0	0	0	0	0	0	0	0
2171_k__Bacteria; p__Proteobacteria; c__Gammaproteobacteria; o__Legionellales; f__Coxiellaceae; g__; s__	2171_k__Bacteria	0	0	0	0	0	0	0	0	0	0	0	0	0	0	0	0	0	0	0	0	0	0	2
2174_k__Bacteria; p__Actinobacteria; c__Actinobacteria; o__Actinomycetales; f__Microbacteriaceae; g__; s__	2174_k__Bacteria; p__Actinobacteria; c__acIII; o__Luna2; f__; g__; s__	0	0	0	0	0	0	0	0	0	0	3	0	0	0	0	0	0	0	0	0	0	0	1
2175_k__Bacteria; p__Proteobacteria; c__Betaproteobacteria	2175_k__Bacteria; p__Betaproteobacteria	0	0	0	0	0	0	0	0	0	0	1	0	0	0	0	0	0	0	0	0	0	0	0
2176_k__Bacteria; p__Bacteroidetes; c__Sphingobacteriia; o__Sphingobacteriales; f__Flexibacteraceae; g__Arcicella; s__	2176_k__Bacteria; p__Bacteroidetes; c__bacIII; o__bacIII-A; f__PRD01a001B; g__; s__	0	0	0	0	0	0	0	0	0	0	0	0	0	0	0	0	0	0	0	0	0	0	1
2177_k__Bacteria; p__Proteobacteria; c__Betaproteobacteria; o__Methylophilales; f__; g__; s__	2177_k__Bacteria	0	0	0	0	0	0	0	0	0	0	0	0	0	0	0	0	0	0	0	0	0	0	1
2179_k__Bacteria; p__Bacteroidetes; c__Flavobacteriia; o__Flavobacteriales; f__Flavobacteriaceae; g__Flavobacterium; s__	2179_k__Bacteria; p__Bacteroidetes; c__bacII; o__bacII-A; f__; g__; s__	0	0	0	0	0	0	0	0	0	2	1	0	0	0	0	0	0	0	0	0	2	0	2
2180_k__Bacteria; p__Bacteroidetes; c__Sphingobacteriia; o__Sphingobacteriales; f__Flexibacteraceae; g__Arcicella; s__	2180_k__Bacteria; p__Bacteroidetes; c__bacIII; o__bacIII-A; f__PRD01a001B; g__; s__	0	0	0	0	0	0	0	0	0	0	0	0	0	3	0	0	0	0	0	0	1	0	0
2184_k__Bacteria; p__Bacteroidetes; c__Flavobacteriia; o__Flavobacteriales; f__Flavobacteriaceae; g__Flavobacterium; s__	2184_k__Bacteria; p__Bacteroidetes; c__bacII; o__bacII-A; f__; g__; s__	0	0	0	0	0	0	0	0	0	0	0	0	5	0	4	0	0	0	0	6	0	0	11
2185_k__Bacteria; p__Bacteroidetes; c__Flavobacteriia; o__Flavobacteriales	2185_k__Bacteria; p__Bacteroidetes	0	0	0	0	0	0	0	1	0	1	0	0	0	0	0	0	1	0	0	2	0	0	0
2186_k__Bacteria; p__Proteobacteria; c__Alphaproteobacteria; o__Sphingomonadales; f__Sphingomonadaceae; g__; s__	2186_k__Bacteria; p__Alphaproteobacteria; c__alfIV; o__alfIV-B; f__Pyxis; g__; s__	6	5	11	12	4	15	9	0	20	8	41	0	33	44	2	18	11	9	91	67	14	16	12
2188_k__Bacteria; p__Bacteroidetes	2188_k__Bacteria; p__Bacteroidetes	0	0	0	0	0	0	0	0	0	0	0	0	0	0	8	0	0	0	0	0	0	0	0
2190_k__Bacteria; p__Bacteroidetes; c__Flavobacteriia; o__Flavobacteriales; f__Flavobacteriaceae; g__Flavobacterium	2190_k__Bacteria; p__Bacteroidetes; c__bacII; o__bacII-A; f__Flavo-A3; g__; s__	0	0	0	0	0	0	0	0	0	0	0	0	0	2	0	0	0	0	0	0	0	0	0
2193_k__Bacteria; p__Actinobacteria; c__Actinobacteria; o__Actinomycetales; f__ACK-M1; g__; s__	2193_k__Bacteria; p__Actinobacteria; c__acI; o__acI-A; f__acI-A1; g__; s__	578	263	979	472	583	490	648	5	667	151	494	16	1098	266	268	576	31	619	118	781	179	976	132
2194_k__Bacteria; p__Proteobacteria; c__Gammaproteobacteria; o__Alteromonadales; f__[Chromatiaceae]	2194_k__Bacteria; p__Gammaproteobacteria; c__gamII; o__; f__; g__; s__	0	0	0	0	0	0	0	0	0	0	0	0	0	0	2	0	0	0	0	0	0	0	0
2196_k__Bacteria	2196_k__Bacteria; p__Actinobacteria	0	0	0	0	0	0	0	0	0	0	0	0	0	0	3	0	0	0	1	0	0	0	0
2197_k__Bacteria; p__Proteobacteria; c__Betaproteobacteria; o__Burkholderiales; f__Comamonadaceae	2197_k__Bacteria; p__Betaproteobacteria; c__betI; o__R-BT065; f__Lhab-A2; g__; s__	0	0	0	3	1	5	0	0	0	0	0	0	8	0	0	0	0	0	0	1	1	2	4
2199_k__Bacteria; p__Bacteroidetes; c__Sphingobacteriia; o__Sphingobacteriales; f__Flexibacteraceae; g__Arcicella; s__	2199_k__Bacteria; p__Bacteroidetes; c__bacIII; o__bacIII-A	0	0	0	0	1	0	0	0	0	0	0	0	0	0	0	0	0	0	0	0	0	0	0
2200_k__Bacteria; p__Bacteroidetes; c__Flavobacteriia; o__Flavobacteriales; f__Flavobacteriaceae; g__Flavobacterium	2200_k__Bacteria; p__Bacteroidetes	0	0	0	0	0	0	0	0	0	0	0	0	0	0	0	0	0	0	0	0	0	0	4
2201_k__Bacteria; p__Proteobacteria; c__Betaproteobacteria	2201_k__Bacteria; p__Betaproteobacteria	0	0	0	0	0	0	0	0	0	0	0	0	0	0	0	0	0	0	0	1	0	0	0
2206_k__Bacteria; p__GN02; c__BD1-5; o__; f__; g__; s__	2206_Unclassified	0	0	0	0	0	0	0	0	0	1	0	0	0	0	0	0	0	0	0	0	0	0	0
2207_k__Bacteria; p__Bacteroidetes; c__Sphingobacteriia; o__Sphingobacteriales; f__Flexibacteraceae	2207_k__Bacteria; p__Bacteroidetes; c__bacIII; o__bacIII-A; f__PRD01a001B; g__; s__	0	0	0	0	0	1	0	0	0	0	0	0	0	0	0	0	0	0	0	0	0	0	0
2208_k__Bacteria; p__Actinobacteria; c__Actinobacteria; o__Actinomycetales; f__Microbacteriaceae; g__Candidatus Rhodoluna; s__	2208_k__Bacteria; p__Actinobacteria; c__Luna1; o__Luna1-A3; f__; g__; s__	3	4	2	0	1	1	8	75	1	35	113	5	2	12	12	1	16	1	7	31	27	1	22
2209_k__Bacteria; p__GN02; c__GKS2-174; o__; f__; g__; s__	2209_Unclassified	0	0	0	0	0	0	0	0	0	0	0	1	0	0	0	0	0	0	0	0	0	0	0
2210_k__Bacteria; p__Proteobacteria; c__Betaproteobacteria	2210_k__Bacteria; p__Betaproteobacteria	0	0	0	0	0	0	0	0	0	0	1	0	0	0	0	0	0	0	0	0	0	0	0
2211_k__Bacteria; p__Bacteroidetes; c__Sphingobacteriia; o__Sphingobacteriales; f__Chitinophagaceae; g__; s__	2211_k__Bacteria; p__Bacteroidetes	0	0	0	0	1	0	0	0	0	0	0	0	1	0	1	1	0	1	0	0	0	0	0
2213_k__Bacteria; p__Actinobacteria; c__Actinobacteria; o__Actinomycetales; f__Microbacteriaceae; g__Cryobacterium; s__	2213_k__Bacteria; p__Actinobacteria; c__Luna3; o__; f__; g__; s__	0	0	2	0	0	1	0	0	0	0	0	0	0	0	0	0	0	0	0	1	1	2	0
2214_k__Bacteria; p__Bacteroidetes; c__Flavobacteriia; o__Flavobacteriales; f__Flavobacteriaceae; g__Flavobacterium; s__	2214_k__Bacteria; p__Bacteroidetes; c__bacII; o__bacII-A; f__; g__; s__	0	0	0	0	0	0	0	0	0	0	0	0	0	0	52	0	0	0	0	0	0	0	7
2217_k__Bacteria; p__Bacteroidetes; c__Flavobacteriia; o__Flavobacteriales; f__Flavobacteriaceae; g__Flavobacterium	2217_k__Bacteria; p__Bacteroidetes; c__bacII; o__bacII-A	0	0	0	0	0	0	0	0	0	0	0	0	0	0	0	0	0	0	0	0	0	0	1
2219_k__Bacteria; p__Bacteroidetes; c__Flavobacteriia; o__Flavobacteriales; f__Flavobacteriaceae; g__Flavobacterium; s__	2219_k__Bacteria; p__Bacteroidetes; c__bacII; o__bacII-A; f__; g__; s__	10	0	0	0	0	0	0	30	12	57	9	14	3	43	59	0	34	0	18	23	58	3	152
2221_k__Bacteria; p__Bacteroidetes; c__Bacteroidia; o__Bacteroidales; f__Prevotellaceae; g__Prevotella; s__	2221_k__Bacteria	0	0	0	0	0	0	0	0	0	2	0	0	0	0	0	0	0	0	0	0	0	0	0
2222_k__Bacteria; p__Proteobacteria; c__Betaproteobacteria	2222_k__Bacteria; p__Betaproteobacteria; c__R-BT065; o__; f__; g__; s__	0	0	0	0	0	0	0	0	0	0	1	0	0	0	0	0	0	0	0	0	1	0	1
2225_k__Bacteria; p__Proteobacteria; c__Betaproteobacteria	2225_k__Bacteria; p__Betaproteobacteria; c__betIII; o__betIII-A2; f__; g__; s__	0	0	0	0	1	0	0	0	0	0	0	0	0	0	0	0	0	0	0	0	0	0	0
2228_k__Bacteria; p__Proteobacteria; c__Alphaproteobacteria; o__Rickettsiales	2228_k__Bacteria; p__Alphaproteobacteria; c__; o__; f__; g__; s__	0	0	0	2	0	0	0	0	0	0	0	0	0	0	0	0	0	0	0	0	0	0	0
2231_k__Bacteria; p__Bacteroidetes; c__Flavobacteriia; o__Flavobacteriales; f__Flavobacteriaceae; g__Flavobacterium	2231_k__Bacteria; p__Bacteroidetes; c__bacII; o__bacII-A	0	0	0	0	0	0	0	0	0	0	0	0	0	0	1	0	0	0	0	0	0	0	0
2233_k__Bacteria; p__Actinobacteria; c__Actinobacteria; o__Actinomycetales; f__ACK-M1; g__; s__	2233_k__Bacteria; p__Actinobacteria	0	0	0	0	1	0	0	0	0	0	1	0	0	0	0	0	0	0	0	0	0	0	0
2236_k__Bacteria; p__Proteobacteria; c__Betaproteobacteria; o__Burkholderiales; f__Alcaligenaceae; g__; s__	2236_k__Bacteria; p__Betaproteobacteria; c__betIII; o__betIII-A1; f__; g__; s__	0	0	0	0	0	1	0	0	0	0	0	0	0	0	0	0	0	0	0	0	0	0	0
2237_k__Bacteria; p__Proteobacteria; c__Alphaproteobacteria; o__Sphingomonadales	2237_k__Bacteria; p__Alphaproteobacteria; c__alfIV; o__alfIV-A	4	0	0	0	0	1	0	0	6	0	5	0	0	4	0	0	0	0	0	0	3	0	0
2238_k__Bacteria; p__Bacteroidetes; c__Flavobacteriia; o__Flavobacteriales; f__Flavobacteriaceae; g__Flavobacterium	2238_k__Bacteria; p__Bacteroidetes; c__bacII; o__bacII-A; f__; g__; s__	0	0	0	0	0	0	0	0	0	5	0	1	0	0	2	0	1	0	1	0	3	0	2
2239_k__Bacteria; p__Proteobacteria; c__Betaproteobacteria; o__Procabacteriales; f__Procabacteriaceae; g__; s__	2239_k__Bacteria; p__Betaproteobacteria; c__; o__; f__; g__; s__	0	0	0	0	0	0	0	0	0	0	0	0	0	0	1	0	0	0	0	0	0	0	0
2240_k__Bacteria; p__Bacteroidetes; c__Flavobacteriia; o__Flavobacteriales; f__Cryomorphaceae; g__; s__	2240_k__Bacteria; p__Bacteroidetes	0	0	0	0	2	0	0	0	0	0	0	0	0	0	0	0	0	0	0	0	0	0	0
2241_k__Bacteria; p__Bacteroidetes; c__Sphingobacteriia; o__Sphingobacteriales; f__Flexibacteraceae; g__Arcicella; s__	2241_k__Bacteria; p__Bacteroidetes; c__bacIII; o__bacIII-A; f__PRD01a001B; g__; s__	0	0	0	0	0	0	0	0	0	0	0	0	1	0	0	0	0	0	0	0	0	0	0
2242_k__Bacteria; p__Bacteroidetes; c__Flavobacteriia; o__Flavobacteriales; f__Flavobacteriaceae; g__Flavobacterium; s__	2242_k__Bacteria; p__Bacteroidetes; c__bacII; o__bacII-A; f__Flavo-A3; g__; s__	0	0	0	0	0	0	0	0	0	1	0	0	0	0	0	0	0	0	0	0	0	0	1
2244_k__Bacteria; p__Proteobacteria; c__Betaproteobacteria	2244_k__Bacteria; p__Betaproteobacteria; c__R-BT065; o__; f__; g__; s__	0	0	0	0	0	0	0	0	0	0	0	0	0	0	0	0	0	0	0	0	0	0	1
2245_k__Bacteria	2245_Unclassified	0	0	0	0	0	0	0	0	0	0	0	0	0	0	0	1	0	0	0	0	0	0	0
2246_k__Bacteria; p__Proteobacteria; c__Epsilonproteobacteria; o__Campylobacterales; f__Campylobacteraceae; g__Arcobacter; s__cryaerophilus	2246_k__Bacteria; p__Epsilonproteobacteria; c__; o__; f__; g__; s__	2	0	0	0	0	0	0	0	0	2	0	0	0	0	0	2	0	0	0	3	0	0	4
2249_k__Bacteria; p__Actinobacteria; c__Actinobacteria; o__Actinomycetales; f__ACK-M1; g__; s__	2249_k__Bacteria; p__Actinobacteria	0	0	0	0	0	0	0	0	0	0	5	0	0	0	2	2	0	0	0	0	0	0	0
2252_k__Bacteria; p__Proteobacteria; c__Betaproteobacteria	2252_k__Bacteria; p__Betaproteobacteria	0	0	0	0	0	1	0	0	0	0	0	0	0	0	0	0	0	0	0	0	0	0	0
2253_k__Bacteria; p__Proteobacteria; c__Alphaproteobacteria; o__Sphingomonadales	2253_k__Bacteria; p__Alphaproteobacteria; c__alfIV	2	0	0	0	0	0	0	0	0	0	0	0	0	0	0	0	0	0	0	0	0	0	0
2254_k__Bacteria; p__Actinobacteria; c__Actinobacteria; o__Actinomycetales; f__Mycobacteriaceae; g__Mycobacterium	2254_k__Bacteria; p__Actinobacteria; c__acTH2; o__Myco; f__; g__; s__	0	0	0	0	0	0	0	0	0	0	0	0	0	0	0	0	0	0	0	0	0	5	0
2255_k__Bacteria	2255_k__Bacteria	0	0	0	0	0	0	0	0	0	1	0	0	0	0	0	0	0	0	0	0	0	0	0
2258_k__Bacteria; p__Proteobacteria; c__Betaproteobacteria; o__Burkholderiales; f__Comamonadaceae	2258_k__Bacteria; p__Betaproteobacteria; c__betI; o__Rhodo; f__; g__; s__	0	0	0	2	0	0	0	0	0	0	0	0	0	0	0	0	0	1	0	0	0	0	0
2259_k__Bacteria; p__Bacteroidetes; c__Sphingobacteriia; o__Sphingobacteriales; f__Flexibacteraceae; g__Arcicella; s__	2259_k__Bacteria; p__Bacteroidetes; c__bacIII; o__bacIII-A; f__PRD01a001B; g__; s__	0	0	0	0	0	0	0	0	0	0	0	0	0	1	0	0	0	0	0	0	0	0	0
2261_k__Bacteria; p__Bacteroidetes; c__Flavobacteriia; o__Flavobacteriales; f__Flavobacteriaceae; g__Flavobacterium	2261_k__Bacteria; p__Bacteroidetes; c__bacII; o__bacII-A	0	0	0	0	0	0	0	0	0	2	0	0	0	0	0	0	0	0	0	0	0	0	3
2262_k__Bacteria; p__Actinobacteria; c__Actinobacteria; o__Actinomycetales; f__Microbacteriaceae; g__Leucobacter; s__	2262_k__Bacteria; p__Actinobacteria; c__acIII; o__; f__; g__; s__	0	0	0	0	0	0	0	0	0	0	0	0	0	0	0	0	0	0	0	0	0	0	3
2263_k__Bacteria; p__Bacteroidetes; c__Flavobacteriia; o__Flavobacteriales; f__Flavobacteriaceae; g__Flavobacterium; s__	2263_k__Bacteria; p__Bacteroidetes; c__bacII; o__bacII-A	0	0	0	0	0	0	0	0	0	0	0	0	1	0	0	0	0	0	0	0	0	0	0
2264_k__Bacteria; p__Proteobacteria; c__Betaproteobacteria	2264_k__Bacteria; p__Betaproteobacteria	1	0	0	0	0	0	0	0	0	0	0	0	0	0	0	0	0	0	0	0	0	1	0
2265_k__Bacteria	2265_k__Bacteria; p__Alphaproteobacteria; c__alfIV; o__alfIV-A; f__; g__; s__	0	0	0	0	0	0	0	8	0	0	0	0	0	0	0	0	0	0	0	0	0	0	0
2267_k__Bacteria; p__Proteobacteria; c__Betaproteobacteria; o__Burkholderiales; f__Comamonadaceae	2267_k__Bacteria; p__Betaproteobacteria	0	0	0	0	0	0	0	0	0	0	0	0	0	0	0	0	5	0	0	0	1	0	0
2268_k__Bacteria; p__Proteobacteria; c__Betaproteobacteria; o__Burkholderiales; f__Comamonadaceae; g__Limnohabitans	2268_k__Bacteria; p__Betaproteobacteria	0	0	0	0	3	0	0	0	0	0	1	0	0	0	0	1	0	1	0	4	0	0	0
2269_k__Bacteria; p__Bacteroidetes; c__Flavobacteriia; o__Flavobacteriales; f__Flavobacteriaceae; g__Flavobacterium	2269_k__Bacteria; p__Bacteroidetes; c__bacII; o__bacII-A	0	0	0	0	0	0	0	0	0	1	0	0	0	1	5	0	3	0	2	1	1	0	2
2270_k__Bacteria; p__Bacteroidetes; c__Flavobacteriia; o__Flavobacteriales; f__Flavobacteriaceae; g__Flavobacterium	2270_k__Bacteria; p__Bacteroidetes; c__bacII; o__bacII-A; f__; g__; s__	0	0	0	0	0	0	1	0	0	3	1	5	0	0	3	0	2	0	2	0	1	0	3
2271_k__Bacteria; p__Bacteroidetes; c__Bacteroidia; o__Bacteroidales	2271_k__Bacteria	0	0	0	0	0	0	0	0	0	0	1	0	0	0	0	0	0	0	0	0	0	0	0
2272_k__Bacteria; p__Proteobacteria; c__Betaproteobacteria; o__Burkholderiales; f__Comamonadaceae; g__; s__	2272_k__Bacteria; p__Betaproteobacteria	0	0	0	0	0	0	0	0	0	0	0	0	0	0	0	0	0	0	0	0	0	0	2
2273_k__Bacteria; p__Bacteroidetes; c__Flavobacteriia; o__Flavobacteriales; f__Flavobacteriaceae; g__Flavobacterium; s__	2273_k__Bacteria; p__Bacteroidetes; c__bacII; o__bacII-A; f__; g__; s__	0	0	0	0	0	0	0	0	0	0	0	0	0	0	10	0	1	0	0	8	0	0	6
2274_k__Bacteria; p__Proteobacteria; c__Betaproteobacteria	2274_k__Bacteria	0	0	0	0	0	0	0	0	0	0	0	0	0	0	0	0	0	0	0	1	0	0	0
2276_k__Bacteria; p__Proteobacteria; c__Betaproteobacteria	2276_k__Bacteria; p__Betaproteobacteria	0	0	0	0	0	0	0	0	0	0	0	0	0	0	0	0	0	0	0	0	0	1	0
2277_k__Bacteria; p__OD1; c__ABY1; o__; f__; g__; s__	2277_Unclassified	0	0	0	0	0	0	0	0	0	0	0	0	0	0	0	0	2	0	0	0	0	0	0
2278_k__Bacteria; p__Proteobacteria; c__Gammaproteobacteria; o__Pseudomonadales; f__Pseudomonadaceae; g__Pseudomonas	2278_k__Bacteria; p__Gammaproteobacteria; c__Psuedomondales; o__gamIV; f__gamIV-A; g__Pseudo-A1; s__	0	0	0	0	0	0	0	0	0	0	0	0	0	0	0	0	0	0	0	0	1	0	0
2279_k__Bacteria; p__Actinobacteria; c__Actinobacteria; o__Actinomycetales; f__Microbacteriaceae; g__Candidatus Rhodoluna; s__	2279_k__Bacteria; p__Actinobacteria; c__Luna1; o__Luna1-A3; f__; g__; s__	0	0	0	0	0	0	0	0	4	3	0	0	0	0	0	0	0	0	0	0	0	0	0
2280_k__Bacteria; p__Bacteroidetes; c__Flavobacteriia; o__Flavobacteriales; f__Flavobacteriaceae; g__Flavobacterium	2280_k__Bacteria; p__Bacteroidetes; c__bacII; o__bacII-A	0	0	0	0	0	0	0	0	0	0	0	0	0	0	10	0	0	0	0	0	0	0	0
2281_k__Bacteria; p__Proteobacteria; c__Betaproteobacteria; o__Procabacteriales; f__Procabacteriaceae; g__; s__	2281_k__Bacteria	0	0	0	0	0	0	0	0	0	0	0	0	0	0	2	0	0	0	0	0	0	0	0
2282_k__Bacteria; p__Proteobacteria; c__Betaproteobacteria; o__Rhodocyclales; f__Rhodocyclaceae; g__C39; s__	2282_k__Bacteria; p__Betaproteobacteria; c__; o__; f__; g__; s__	0	1	0	0	0	0	0	4	0	0	0	9	0	1	2	0	4	0	0	2	0	0	1
2284_k__Bacteria; p__Actinobacteria; c__Actinobacteria; o__Actinomycetales; f__Microbacteriaceae; g__Cryobacterium; s__	2284_k__Bacteria; p__Actinobacteria	21	0	3	0	0	4	0	0	1	0	0	0	1	1	0	0	0	2	0	0	0	1	0
2285_k__Bacteria; p__Proteobacteria; c__Betaproteobacteria; o__Burkholderiales; f__Comamonadaceae; g__Limnohabitans; s__	2285_k__Bacteria; p__Betaproteobacteria	2	0	0	0	0	0	0	0	0	0	0	0	0	0	0	0	0	0	0	0	0	0	0
2287_k__Bacteria; p__Bacteroidetes; c__Flavobacteriia; o__Flavobacteriales; f__Cryomorphaceae; g__Fluviicola; s__	2287_k__Bacteria; p__Bacteroidetes	0	0	0	0	1	0	0	0	0	0	0	0	0	0	0	0	0	0	0	0	0	0	0
2288_k__Bacteria	2288_k__Bacteria; p__Actinobacteria; c__Luna1; o__; f__; g__; s__	0	0	1	0	0	0	0	0	0	0	0	0	0	0	0	0	0	0	0	0	0	0	0
2290_k__Bacteria; p__Proteobacteria; c__Betaproteobacteria; o__Burkholderiales; f__Comamonadaceae; g__Rhodoferax; s__	2290_k__Bacteria; p__Betaproteobacteria; c__betI; o__Rhodo; f__; g__; s__	0	0	0	0	0	0	0	0	0	0	0	0	0	0	0	0	0	0	0	0	0	0	2
2291_k__Bacteria; p__Proteobacteria; c__Betaproteobacteria; o__Burkholderiales; f__Comamonadaceae	2291_k__Bacteria; p__Betaproteobacteria	0	0	1	0	0	0	0	0	0	0	0	0	0	0	0	0	0	0	0	0	0	0	8
2292_k__Bacteria; p__Proteobacteria; c__Betaproteobacteria	2292_k__Bacteria; p__Betaproteobacteria	0	0	0	0	0	0	0	0	0	0	0	0	0	0	0	0	0	0	0	9	0	0	0
2294_k__Bacteria; p__Proteobacteria; c__Betaproteobacteria	2294_k__Bacteria; p__Betaproteobacteria	0	0	0	0	0	0	2	0	0	0	0	0	0	0	0	0	0	0	0	0	0	0	0
2295_k__Bacteria; p__Proteobacteria; c__Betaproteobacteria; o__Burkholderiales	2295_k__Bacteria; p__Betaproteobacteria	0	0	0	0	0	0	0	0	0	0	0	0	1	0	0	0	0	0	0	2	0	1	0
2296_k__Bacteria; p__Bacteroidetes; c__Sphingobacteriia; o__Sphingobacteriales; f__Flexibacteraceae; g__Arcicella; s__	2296_k__Bacteria; p__Bacteroidetes; c__bacIII; o__bacIII-A; f__PRD01a001B; g__; s__	0	0	0	0	0	0	0	0	0	0	0	0	0	0	0	0	0	0	0	0	2	0	0
2297_k__Bacteria; p__Bacteroidetes	2297_k__Bacteria; p__Bacteroidetes	0	0	0	0	0	0	0	2	0	0	0	0	0	0	0	0	0	0	0	0	0	0	0
2300_k__Bacteria; p__Bacteroidetes; c__Flavobacteriia; o__Flavobacteriales; f__Flavobacteriaceae; g__Flavobacterium; s__	2300_k__Bacteria; p__Bacteroidetes; c__bacII; o__bacII-A; f__; g__; s__	0	0	0	0	0	0	0	0	0	0	0	0	0	0	0	0	2	0	0	0	0	0	0
2302_k__Bacteria; p__Actinobacteria; c__Actinobacteria; o__Actinomycetales; f__Microbacteriaceae; g__Candidatus Rhodoluna; s__	2302_k__Bacteria; p__Actinobacteria; c__Luna1	6	0	0	0	0	0	0	0	0	0	0	0	0	0	0	0	0	0	0	0	2	0	0
2304_k__Bacteria; p__Actinobacteria; c__Actinobacteria; o__Actinomycetales; f__Microbacteriaceae; g__Candidatus Rhodoluna; s__	2304_k__Bacteria; p__Actinobacteria	0	0	0	0	0	0	0	0	0	0	0	0	0	0	0	0	0	0	0	0	1	0	0
2307_k__Bacteria; p__TM7; c__TM7-1; o__; f__; g__; s__	2307_k__Bacteria	0	0	0	0	0	0	0	0	0	0	0	0	0	0	0	0	3	0	0	0	0	0	0
2308_k__Bacteria; p__Bacteroidetes; c__Sphingobacteriia; o__Sphingobacteriales; f__Flexibacteraceae; g__Arcicella; s__	2308_k__Bacteria; p__Bacteroidetes; c__bacIII; o__bacIII-A; f__PRD01a001B; g__; s__	0	0	0	0	0	0	0	0	0	0	0	0	0	0	3	0	0	0	0	0	0	0	0
2310_k__Bacteria; p__Proteobacteria; c__Betaproteobacteria; o__Methylophilales; f__; g__; s__	2310_k__Bacteria	0	0	0	0	0	0	0	0	0	0	0	0	0	1	0	0	0	0	0	0	0	0	0
2311_k__Bacteria; p__Bacteroidetes; c__Flavobacteriia; o__Flavobacteriales; f__Flavobacteriaceae; g__Flavobacterium; s__	2311_k__Bacteria; p__Bacteroidetes; c__bacII; o__bacII-A; f__; g__; s__	0	0	0	0	0	0	0	2	0	13	2	3	0	7	0	0	5	0	1	1	0	0	3
2315_k__Bacteria	2315_Unclassified	0	0	0	0	0	0	0	0	0	0	2	0	0	0	0	0	0	0	0	0	0	0	0
2316_k__Bacteria; p__Bacteroidetes; c__Sphingobacteriia; o__Sphingobacteriales; f__Sphingobacteriaceae; g__Pedobacter; s__	2316_k__Bacteria; p__Bacteroidetes; c__bacVI	0	0	0	0	0	0	0	0	0	0	0	0	0	0	0	0	1	0	0	0	0	0	0
2317_k__Bacteria; p__Actinobacteria; c__Actinobacteria; o__Actinomycetales; f__ACK-M1; g__; s__	2317_k__Bacteria; p__Actinobacteria	0	0	1	0	0	0	0	0	0	0	0	0	0	0	0	0	0	1	0	0	0	1	0
2318_k__Bacteria; p__Bacteroidetes; c__Flavobacteriia; o__Flavobacteriales; f__Cryomorphaceae; g__; s__	2318_k__Bacteria; p__Bacteroidetes; c__bacV; o__; f__; g__; s__	0	0	0	0	0	0	0	0	0	0	1	0	0	0	0	0	0	0	0	0	0	0	1
2319_k__Bacteria; p__Bacteroidetes; c__Sphingobacteriia; o__Sphingobacteriales; f__Chitinophagaceae; g__; s__	2319_k__Bacteria; p__Bacteroidetes	0	0	0	0	0	0	0	0	0	0	0	0	2	0	0	0	0	0	0	0	0	0	0
2320_k__Bacteria; p__Bacteroidetes; c__Flavobacteriia; o__Flavobacteriales; f__Flavobacteriaceae; g__Flavobacterium; s__	2320_k__Bacteria; p__Bacteroidetes; c__bacII; o__bacII-A; f__; g__; s__	0	0	0	0	0	0	0	0	0	1	0	0	0	1	0	0	0	0	0	0	0	0	0
2321_k__Bacteria; p__Bacteroidetes; c__Sphingobacteriia; o__Sphingobacteriales; f__Flexibacteraceae; g__Arcicella; s__	2321_k__Bacteria; p__Bacteroidetes; c__bacIII; o__bacIII-A	0	0	0	0	0	0	0	0	0	0	0	0	0	0	0	0	0	2	0	0	0	0	0
2322_k__Bacteria; p__Actinobacteria; c__Actinobacteria; o__Actinomycetales; f__Microbacteriaceae; g__Candidatus Rhodoluna; s__	2322_k__Bacteria; p__Actinobacteria; c__Luna1	0	0	0	0	0	0	0	0	0	0	1	0	0	0	0	0	0	0	0	0	0	0	0
2323_k__Bacteria; p__Bacteroidetes	2323_k__Bacteria	0	0	0	0	0	0	0	0	0	0	0	0	0	0	0	0	4	0	0	0	0	0	0
2327_k__Bacteria; p__Bacteroidetes	2327_k__Bacteria; p__Bacteroidetes	0	0	0	0	0	0	0	0	0	0	1	0	0	0	0	0	0	0	0	0	0	0	0
2328_k__Bacteria; p__Actinobacteria; c__Actinobacteria; o__Actinomycetales; f__ACK-M1; g__; s__	2328_k__Bacteria; p__Actinobacteria	0	0	0	2	2	0	2	0	0	0	1	0	0	0	0	0	0	1	0	0	0	0	1
2329_k__Bacteria; p__Proteobacteria; c__Betaproteobacteria; o__Burkholderiales; f__Comamonadaceae; g__; s__	2329_k__Bacteria; p__Betaproteobacteria	0	0	0	0	0	0	0	0	0	0	0	0	0	0	1	0	0	0	0	0	0	0	0
2330_k__Bacteria; p__Proteobacteria; c__Betaproteobacteria; o__Rhodocyclales; f__Rhodocyclaceae; g__Uliginosibacterium; s__	2330_k__Bacteria; p__Betaproteobacteria	0	0	0	0	0	0	0	0	0	0	0	0	0	4	0	0	0	0	0	0	0	0	0
2332_k__Bacteria; p__Actinobacteria; c__Actinobacteria; o__Actinomycetales; f__Microbacteriaceae; g__Candidatus Rhodoluna; s__	2332_k__Bacteria; p__Actinobacteria; c__Luna1; o__Luna1-A3; f__; g__; s__	3	0	2	0	4	0	7	0	1	0	8	1	2	3	1	1	7	3	2	1	3	1	2
2333_k__Bacteria; p__Actinobacteria; c__Actinobacteria; o__Actinomycetales; f__Microbacteriaceae; g__Candidatus Rhodoluna; s__	2333_k__Bacteria; p__Actinobacteria; c__Luna1	0	0	0	0	0	0	0	0	0	0	0	0	0	0	0	0	0	0	0	3	0	0	0
2334_k__Bacteria; p__Proteobacteria; c__Betaproteobacteria; o__Burkholderiales; f__Oxalobacteraceae	2334_k__Bacteria; p__Betaproteobacteria; c__betVII	0	0	0	0	0	0	1	0	0	0	5	0	0	0	0	0	0	0	0	0	1	0	0
2335_k__Bacteria; p__Bacteroidetes; c__Flavobacteriia; o__Flavobacteriales; f__Flavobacteriaceae; g__Flavobacterium; s__	2335_k__Bacteria; p__Bacteroidetes; c__bacII; o__bacII-A	0	0	0	0	0	0	0	0	0	0	0	0	0	0	1	0	0	0	0	0	0	0	0
2336_k__Bacteria; p__Actinobacteria; c__Actinobacteria; o__Actinomycetales; f__ACK-M1; g__; s__	2336_k__Bacteria; p__Actinobacteria; c__acI; o__acI-A	4	0	1	0	2	0	0	0	0	0	0	0	3	0	0	3	0	0	0	0	0	4	0
2338_k__Bacteria; p__Proteobacteria; c__Betaproteobacteria	2338_k__Bacteria; p__Betaproteobacteria	0	0	0	0	0	0	0	0	0	0	0	0	0	0	0	0	0	0	0	3	0	0	0
2339_k__Bacteria; p__Actinobacteria; c__Actinobacteria; o__Actinomycetales; f__Nocardioidaceae; g__; s__	2339_k__Bacteria; p__Actinobacteria	0	0	0	0	0	0	0	0	0	0	0	0	0	0	0	0	3	0	0	0	0	0	0
2340_k__Bacteria; p__Proteobacteria; c__Betaproteobacteria	2340_k__Bacteria; p__Betaproteobacteria; c__R-BT065; o__; f__; g__; s__	0	0	0	0	0	0	0	0	0	0	0	0	0	0	0	0	0	0	0	1	0	0	0
2343_k__Bacteria; p__Verrucomicrobia; c__Opitutae; o__Opitutales; f__Opitutaceae; g__Opitutus; s__	2343_Unclassified	0	0	0	0	0	0	0	0	0	0	0	1	0	0	0	0	0	0	0	0	0	0	0
2345_k__Bacteria; p__Proteobacteria; c__Betaproteobacteria; o__Burkholderiales; f__Oxalobacteraceae; g__Polynucleobacter	2345_k__Bacteria; p__Betaproteobacteria; c__betII; o__Pnec	0	0	0	0	2	0	0	0	3	0	0	0	3	0	0	0	0	0	0	0	0	0	0
2346_k__Bacteria; p__Proteobacteria; c__Betaproteobacteria	2346_k__Bacteria; p__Betaproteobacteria; c__betIII; o__betIII-A2; f__; g__; s__	0	0	0	0	0	0	0	0	0	0	0	0	0	0	0	0	5	0	0	0	0	0	0
2347_k__Bacteria; p__Actinobacteria; c__Actinobacteria; o__Actinomycetales; f__ACK-M1; g__; s__	2347_k__Bacteria; p__Actinobacteria	0	0	0	0	0	0	0	0	0	0	0	0	1	0	0	0	0	0	0	0	0	0	0
2348_k__Bacteria; p__Actinobacteria; c__Actinobacteria; o__Actinomycetales; f__Microbacteriaceae; g__Candidatus Rhodoluna; s__	2348_k__Bacteria; p__Actinobacteria; c__Luna1; o__Luna1-A3; f__; g__; s__	0	2	0	0	0	1	1	1	0	2	7	0	0	1	1	0	0	0	1	0	1	0	1
2349_k__Bacteria; p__Actinobacteria; c__Actinobacteria; o__Actinomycetales; f__ACK-M1; g__; s__	2349_k__Bacteria; p__Actinobacteria; c__Luna1; o__; f__; g__; s__	0	0	0	0	0	0	0	0	0	0	0	0	1	0	0	0	0	0	0	0	0	0	0
2351_k__Bacteria; p__Bacteroidetes; c__Flavobacteriia; o__Flavobacteriales; f__Flavobacteriaceae; g__Flavobacterium; s__	2351_k__Bacteria; p__Bacteroidetes; c__bacII; o__bacII-A; f__; g__; s__	0	0	1	0	0	0	0	1	0	0	0	0	0	0	2	0	1	0	0	0	0	0	4
2352_k__Bacteria; p__Proteobacteria; c__Gammaproteobacteria; o__Legionellales	2352_k__Bacteria	0	0	0	0	0	0	0	0	0	0	0	0	0	0	0	0	0	0	0	2	0	0	0
2353_k__Bacteria; p__Actinobacteria; c__Actinobacteria; o__Actinomycetales; f__ACK-M1; g__; s__	2353_k__Bacteria; p__Actinobacteria; c__acI; o__acI-A	0	0	0	0	0	0	0	0	3	0	0	0	1	2	0	1	0	0	0	0	0	18	0
2354_k__Bacteria; p__Proteobacteria; c__Betaproteobacteria	2354_k__Bacteria; p__Betaproteobacteria	1	0	0	0	0	0	0	0	0	0	0	0	0	0	0	0	0	0	0	0	0	0	0
2355_k__Bacteria; p__Proteobacteria; c__Betaproteobacteria; o__Burkholderiales; f__Comamonadaceae; g__; s__	2355_k__Bacteria; p__Betaproteobacteria	4	0	0	0	0	0	0	0	0	0	0	0	0	0	0	0	0	0	0	0	0	0	0
2356_k__Bacteria; p__Actinobacteria; c__Actinobacteria; o__Actinomycetales; f__Microbacteriaceae	2356_k__Bacteria; p__Actinobacteria	0	0	0	0	0	0	0	0	0	0	0	0	0	0	1	0	0	0	0	0	0	0	0
2357_k__Bacteria; p__Bacteroidetes; c__Sphingobacteriia; o__Sphingobacteriales; f__Flexibacteraceae; g__Arcicella; s__	2357_k__Bacteria; p__Bacteroidetes; c__bacIII; o__bacIII-A; f__PRD01a001B; g__; s__	0	0	0	0	0	0	0	0	0	0	1	0	0	0	1	0	0	0	0	0	0	0	5
2358_k__Bacteria; p__GN02	2358_k__Bacteria	0	0	0	0	0	0	0	0	0	0	0	0	0	0	1	0	0	0	0	0	0	0	0
2359_k__Bacteria	2359_k__Bacteria; p__Actinobacteria; c__Luna1; o__; f__; g__; s__	0	0	0	0	0	0	0	0	0	0	0	0	0	2	0	0	0	0	0	0	0	0	0
2364_k__Bacteria; p__Actinobacteria; c__Actinobacteria; o__Actinomycetales; f__ACK-M1; g__; s__	2364_k__Bacteria; p__Actinobacteria; c__acI; o__acI-A	0	0	0	0	0	0	0	0	0	0	0	0	9	0	0	0	0	0	0	0	0	0	0
2365_k__Bacteria; p__Proteobacteria; c__Gammaproteobacteria; o__Pseudomonadales; f__Pseudomonadaceae; g__; s__	2365_k__Bacteria; p__Gammaproteobacteria; c__Psuedomondales; o__gamIV; f__gamIV-A; g__Pseudo-A1; s__	0	0	0	0	0	0	0	0	0	0	0	0	0	0	1	0	0	0	0	0	0	0	1
2367_k__Bacteria; p__Bacteroidetes; c__Flavobacteriia; o__Flavobacteriales; f__Flavobacteriaceae; g__Flavobacterium; s__	2367_k__Bacteria; p__Bacteroidetes; c__bacII; o__bacII-A; f__; g__; s__	0	0	0	0	0	0	0	0	0	7	1	0	0	0	0	0	0	0	0	0	0	0	1
2368_k__Bacteria; p__Bacteroidetes; c__Flavobacteriia; o__Flavobacteriales	2368_k__Bacteria; p__Bacteroidetes	0	0	0	0	0	0	0	2	0	0	0	0	0	0	3	0	0	0	0	0	0	0	0
2369_k__Bacteria; p__Proteobacteria; c__Betaproteobacteria; o__Burkholderiales	2369_k__Bacteria; p__Betaproteobacteria	0	0	0	0	0	0	0	0	0	0	0	0	0	0	2	0	0	0	0	0	0	0	1
2370_k__Bacteria; p__Actinobacteria; c__Actinobacteria; o__Actinomycetales; f__ACK-M1; g__; s__	2370_k__Bacteria	0	0	0	0	1	0	0	0	0	0	0	0	0	0	0	2	0	0	0	0	0	0	0
2373_k__Bacteria; p__Proteobacteria; c__Betaproteobacteria; o__Burkholderiales; f__Comamonadaceae	2373_k__Bacteria; p__Betaproteobacteria; c__R-BT065; o__; f__; g__; s__	0	0	0	0	0	0	0	0	0	0	0	0	0	0	0	0	0	0	0	0	0	0	1
2374_k__Bacteria	2374_Unclassified	0	0	0	0	0	0	0	0	0	0	0	0	0	0	0	0	0	3	0	0	0	0	0
2375_k__Bacteria; p__Bacteroidetes; c__Sphingobacteriia; o__Sphingobacteriales; f__Flexibacteraceae; g__Arcicella; s__	2375_k__Bacteria; p__Bacteroidetes; c__bacIII; o__bacIII-A; f__PRD01a001B; g__; s__	0	0	0	0	0	0	0	0	0	0	0	0	0	0	0	0	0	0	1	0	0	0	0
2376_k__Bacteria; p__Bacteroidetes; c__Flavobacteriia; o__Flavobacteriales; f__Flavobacteriaceae	2376_k__Bacteria; p__Bacteroidetes	0	0	0	0	0	0	0	0	0	0	0	0	0	0	1	0	0	0	0	0	0	0	0
2377_k__Bacteria; p__Actinobacteria; c__Actinobacteria; o__Actinomycetales; f__Microbacteriaceae	2377_k__Bacteria; p__Actinobacteria; c__Luna1	0	0	0	0	0	0	0	0	0	0	0	0	1	0	0	0	0	0	0	0	0	0	0
2378_k__Bacteria; p__Actinobacteria; c__Actinobacteria; o__Actinomycetales; f__ACK-M1; g__; s__	2378_k__Bacteria; p__Actinobacteria; c__acI; o__acI-A; f__acI-A1; g__; s__	0	0	0	0	0	0	0	0	0	0	0	0	1	0	0	0	0	0	0	3	0	3	0
2379_k__Bacteria; p__Proteobacteria; c__Betaproteobacteria	2379_k__Bacteria; p__Betaproteobacteria	0	0	0	0	0	0	0	0	0	0	0	0	0	0	0	0	0	0	0	1	0	0	0
2381_k__Bacteria; p__Actinobacteria; c__Actinobacteria; o__Actinomycetales; f__ACK-M1; g__; s__	2381_k__Bacteria; p__Actinobacteria; c__acI; o__acI-A; f__acI-A1; g__; s__	4	1	2	1	0	4	3	0	5	0	4	0	3	2	0	1	0	1	0	5	0	0	0
2382_k__Bacteria; p__Proteobacteria; c__Betaproteobacteria; o__Burkholderiales; f__Comamonadaceae	2382_k__Bacteria; p__Betaproteobacteria	0	0	0	0	1	0	0	0	0	0	0	0	1	0	0	0	0	1	0	1	0	1	0
2383_k__Bacteria; p__Proteobacteria; c__Alphaproteobacteria; o__Sphingomonadales; f__Sphingomonadaceae	2383_k__Bacteria; p__Alphaproteobacteria; c__alfIV; o__alfIV-A	0	0	0	0	0	0	0	0	0	0	0	0	0	0	0	0	0	0	0	0	3	0	0
2384_k__Bacteria; p__Proteobacteria; c__Betaproteobacteria; o__Burkholderiales; f__Oxalobacteraceae; g__Janthinobacterium; s__	2384_k__Bacteria; p__Betaproteobacteria; c__betVII; o__betVII-A; f__Janb; g__; s__	0	0	0	0	0	0	0	0	0	0	0	0	0	0	0	0	0	0	0	0	0	0	1
2385_k__Bacteria; p__Proteobacteria; c__Betaproteobacteria	2385_k__Bacteria; p__Betaproteobacteria	1	0	0	0	0	0	0	0	0	0	0	0	0	0	0	0	0	0	0	0	0	0	0
2386_k__Bacteria; p__Bacteroidetes; c__Flavobacteriia; o__Flavobacteriales	2386_k__Bacteria; p__Bacteroidetes	0	0	0	0	0	0	0	0	0	1	1	0	0	0	0	0	2	0	5	0	0	0	0
2388_k__Bacteria; p__Actinobacteria; c__Actinobacteria; o__Actinomycetales; f__ACK-M1; g__; s__	2388_k__Bacteria; p__Actinobacteria; c__acI; o__acI-A; f__acI-A1; g__; s__	0	0	1	0	1	0	0	0	0	0	0	0	0	0	0	0	1	0	0	0	0	0	0
2390_k__Bacteria	2390_k__Bacteria; p__Actinobacteria	0	0	0	0	0	0	0	0	0	0	0	0	0	0	0	0	0	0	0	0	0	0	1
2391_k__Bacteria; p__Proteobacteria; c__Deltaproteobacteria; o__Spirobacillales; f__; g__; s__	2391_k__Bacteria	0	0	0	0	0	0	0	0	0	0	5	0	1	0	0	0	0	0	0	0	0	0	0
2392_k__Bacteria; p__Proteobacteria; c__Betaproteobacteria; o__Burkholderiales; f__Comamonadaceae; g__Comamonas; s__	2392_k__Bacteria; p__Betaproteobacteria; c__betI; o__; f__; g__; s__	0	0	0	0	0	0	0	0	0	0	1	0	0	0	0	0	0	0	0	0	0	0	0
2393_k__Bacteria; p__Bacteroidetes; c__Flavobacteriia; o__Flavobacteriales; f__Cryomorphaceae; g__Fluviicola; s__	2393_k__Bacteria; p__Bacteroidetes	0	0	0	0	0	0	0	0	0	3	0	0	0	0	0	0	0	0	1	0	0	0	0
2394_k__Bacteria; p__Actinobacteria; c__Actinobacteria; o__Actinomycetales	2394_k__Bacteria; p__Actinobacteria	0	0	1	0	0	0	0	0	0	0	0	0	0	0	0	0	0	0	0	0	0	0	0
2395_k__Bacteria; p__Fibrobacteres; c__Fibrobacteria; o__258ds10; f__; g__; s__	2395_k__Bacteria	0	0	0	0	0	0	0	0	0	0	0	0	0	0	0	0	0	0	0	3	0	0	0
2396_k__Bacteria; p__Bacteroidetes; c__Flavobacteriia; o__Flavobacteriales; f__Flavobacteriaceae; g__Flavobacterium	2396_k__Bacteria; p__Bacteroidetes; c__bacII; o__bacII-A	0	0	0	0	0	0	1	0	0	0	0	0	0	0	1	0	0	0	0	0	0	0	0
2397_k__Bacteria; p__Proteobacteria; c__Alphaproteobacteria; o__Rhizobiales; f__Hyphomicrobiaceae; g__; s__	2397_k__Bacteria; p__Alphaproteobacteria	0	0	0	0	0	0	0	0	0	0	0	0	0	0	0	0	0	0	0	0	0	2	0
2398_k__Bacteria; p__Bacteroidetes; c__Sphingobacteriia; o__Sphingobacteriales; f__Flexibacteraceae; g__Arcicella; s__	2398_k__Bacteria; p__Bacteroidetes; c__bacIII; o__bacIII-A; f__PRD01a001B; g__; s__	0	0	0	0	0	0	0	0	1	0	3	2	0	0	0	0	0	0	0	0	3	0	0
2399_k__Bacteria; p__Actinobacteria; c__Actinobacteria; o__Actinomycetales; f__Microbacteriaceae	2399_k__Bacteria; p__Actinobacteria; c__Luna1	0	1	0	0	0	0	1	0	0	0	0	0	0	0	0	0	0	0	0	0	0	0	0
2400_k__Bacteria; p__Bacteroidetes; c__Sphingobacteriia; o__Sphingobacteriales; f__Flexibacteraceae; g__Arcicella; s__	2400_k__Bacteria; p__Bacteroidetes; c__bacIII; o__bacIII-A; f__PRD01a001B; g__; s__	0	0	0	0	0	0	0	0	0	0	0	0	0	0	0	0	1	0	0	0	0	0	0
2401_k__Bacteria; p__Proteobacteria; c__Betaproteobacteria; o__Burkholderiales	2401_k__Bacteria; p__Betaproteobacteria	0	0	0	0	0	0	0	0	0	0	0	0	1	1	0	0	0	0	0	0	0	0	0
2402_k__Bacteria; p__Proteobacteria; c__Betaproteobacteria; o__Burkholderiales; f__Comamonadaceae	2402_k__Bacteria; p__Betaproteobacteria	0	0	0	0	0	0	0	0	0	0	0	0	2	0	0	0	0	0	0	0	0	0	0
2404_k__Bacteria; p__Proteobacteria; c__Betaproteobacteria; o__Methylophilales; f__; g__; s__	2404_k__Bacteria; p__Betaproteobacteria; c__betIV; o__LD28; f__; g__; s__	0	0	0	0	0	0	0	0	0	0	0	0	1	0	0	0	0	0	0	0	0	0	0
2405_k__Bacteria; p__Proteobacteria; c__Betaproteobacteria	2405_k__Bacteria; p__Betaproteobacteria; c__betVII; o__betVII-A; f__betVII-A1; g__Masilla; s__	0	0	0	0	1	0	0	0	0	0	0	0	0	0	0	0	0	0	0	0	0	0	0
2407_k__Bacteria; p__TM7; c__TM7-3; o__; f__; g__; s__	2407_k__Bacteria	0	0	0	0	0	0	0	0	0	0	0	0	0	0	0	0	0	0	0	0	0	0	4
2409_k__Bacteria; p__Proteobacteria; c__Gammaproteobacteria; o__Alteromonadales; f__Alteromonadaceae; g__Cellvibrio; s__	2409_k__Bacteria; p__Gammaproteobacteria	0	0	0	0	0	2	0	0	0	0	0	0	0	0	2	0	0	0	0	0	0	0	0
2411_k__Bacteria; p__Actinobacteria; c__Actinobacteria; o__Actinomycetales; f__ACK-M1; g__; s__	2411_k__Bacteria; p__Actinobacteria; c__acI; o__acI-B; f__acI-B1; g__; s__	0	0	0	0	0	0	0	0	0	0	1	0	1	0	0	0	0	0	0	0	0	0	0
2413_k__Bacteria; p__Proteobacteria	2413_k__Bacteria; p__Alphaproteobacteria; c__; o__; f__; g__; s__	0	0	0	0	0	0	0	0	0	0	0	0	0	0	0	0	0	9	0	0	0	0	0
2415_k__Bacteria; p__Actinobacteria; c__Actinobacteria; o__Actinomycetales; f__; g__; s__	2415_k__Bacteria; p__Actinobacteria; c__acSTL; o__acSTL-A; f__; g__; s__	0	0	0	0	0	0	0	0	0	0	0	0	0	0	0	0	0	0	0	0	0	1	0
2416_k__Bacteria; p__Actinobacteria; c__Actinobacteria; o__Actinomycetales	2416_k__Bacteria; p__Actinobacteria	0	0	0	0	0	0	0	0	0	0	0	0	0	1	0	0	0	0	0	0	0	0	0
2417_k__Bacteria; p__Proteobacteria; c__Betaproteobacteria; o__Burkholderiales; f__Comamonadaceae; g__Limnohabitans	2417_k__Bacteria; p__Betaproteobacteria	0	0	0	0	0	0	0	0	0	0	0	0	0	0	2	0	0	0	0	0	0	0	1
2418_k__Bacteria; p__Bacteroidetes; c__Flavobacteriia; o__Flavobacteriales; f__Flavobacteriaceae; g__Flavobacterium; s__	2418_k__Bacteria; p__Bacteroidetes; c__bacII; o__bacII-A	0	0	0	0	0	0	0	0	0	0	0	0	0	0	1	0	0	0	0	0	0	0	0
2420_k__Bacteria; p__TM6; c__SJA-4; o__; f__; g__; s__	2420_k__Bacteria; p__; c__; o__; f__; g__; s__	0	2	0	0	0	0	0	0	0	0	0	0	0	0	0	0	0	0	0	0	0	0	0
2421_k__Bacteria; p__Proteobacteria; c__Betaproteobacteria; o__Rhodocyclales; f__Rhodocyclaceae	2421_k__Bacteria; p__Betaproteobacteria; c__; o__; f__; g__; s__	0	1	0	0	0	0	0	14	0	0	0	0	0	0	0	0	1	0	0	2	0	0	1
2422_k__Bacteria; p__Bacteroidetes; c__Flavobacteriia; o__Flavobacteriales; f__Flavobacteriaceae; g__Flavobacterium; s__	2422_k__Bacteria; p__Bacteroidetes; c__bacII; o__bacII-A; f__; g__; s__	0	0	0	0	0	0	0	0	0	0	0	0	0	0	0	0	1	0	0	0	0	0	0
2423_k__Bacteria; p__Proteobacteria; c__Alphaproteobacteria; o__Rhodobacterales; f__Rhodobacteraceae	2423_k__Bacteria; p__Alphaproteobacteria; c__Rhodobacteraceae; o__GKS59; f__; g__; s__	1	0	0	0	0	0	0	0	0	0	0	0	0	0	0	0	0	0	0	0	0	0	0
2424_k__Bacteria; p__Proteobacteria; c__Alphaproteobacteria; o__Caulobacterales; f__Caulobacteraceae	2424_k__Bacteria; p__Alphaproteobacteria; c__alfII; o__; f__; g__; s__	0	0	0	0	0	0	0	0	0	0	0	0	0	0	0	0	0	2	0	0	0	0	0
2425_k__Bacteria; p__Bacteroidetes; c__Flavobacteriia; o__Flavobacteriales; f__Flavobacteriaceae; g__Flavobacterium; s__	2425_k__Bacteria; p__Bacteroidetes; c__bacII; o__bacII-A	0	0	0	0	0	0	0	0	0	0	0	0	0	0	14	0	0	0	0	0	0	0	0
2427_k__Bacteria; p__Proteobacteria; c__Gammaproteobacteria; o__Legionellales; f__Coxiellaceae; g__; s__	2427_k__Bacteria; p__Gammaproteobacteria; c__; o__; f__; g__; s__	0	0	0	0	0	0	1	0	0	0	0	0	0	0	0	0	0	0	0	0	0	0	0
2429_k__Bacteria; p__Chloroflexi; c__Chloroflexi; o__Roseiflexales; f__; g__; s__	2429_k__Unclassified; p__; c__; o__; f__; g__; s__	0	0	12	0	17	5	0	0	1	0	0	0	12	0	0	8	0	17	0	0	0	26	0
2430_k__Bacteria; p__Bacteroidetes; c__Flavobacteriia; o__Flavobacteriales; f__Flavobacteriaceae; g__Flavobacterium; s__	2430_k__Bacteria; p__Bacteroidetes	0	0	0	0	0	0	0	0	0	0	0	0	0	0	0	0	0	0	1	0	0	0	0
2431_k__Bacteria; p__TM7; c__; o__; f__; g__; s__	2431_k__Bacteria	0	0	0	0	0	0	0	0	0	0	0	0	0	0	0	0	0	0	0	0	0	0	1
2432_k__Bacteria; p__Proteobacteria; c__Alphaproteobacteria; o__Caulobacterales; f__Caulobacteraceae; g__Asticcacaulis; s__biprosthecium	2432_k__Bacteria; p__Alphaproteobacteria; c__alfII	0	0	0	0	0	0	0	0	1	0	0	0	0	0	0	0	0	0	0	0	0	0	0
2433_k__Bacteria; p__Bacteroidetes; c__Flavobacteriia; o__Flavobacteriales; f__Flavobacteriaceae; g__Flavobacterium; s__	2433_k__Bacteria; p__Bacteroidetes; c__bacII; o__bacII-A	0	0	0	0	0	0	0	0	0	0	0	0	0	0	1	0	0	0	0	0	0	0	0
2435_k__Bacteria; p__Proteobacteria; c__Betaproteobacteria; o__Burkholderiales; f__Comamonadaceae	2435_k__Bacteria; p__Betaproteobacteria	0	0	0	0	0	0	0	0	0	0	0	0	0	0	0	0	0	2	0	0	0	0	0
2436_k__Bacteria; p__Proteobacteria; c__Alphaproteobacteria; o__Rhizobiales; f__Methylocystaceae; g__Methylosinus; s__	2436_k__Bacteria; p__Alphaproteobacteria; c__alfI; o__alfI-B	4	0	0	0	0	0	0	0	0	0	0	0	0	0	0	0	0	0	0	0	0	0	0
2438_k__Bacteria; p__Actinobacteria; c__Actinobacteria; o__Actinomycetales; f__Microbacteriaceae	2438_k__Bacteria; p__Actinobacteria; c__Luna1; o__Luna1-A3; f__; g__; s__	5	19	2	0	2	1	10	37	5	22	62	3	1	19	23	0	11	3	12	20	23	7	37
2439_k__Bacteria; p__Bacteroidetes; c__Flavobacteriia; o__Flavobacteriales; f__Flavobacteriaceae; g__Flavobacterium	2439_k__Bacteria; p__Bacteroidetes	0	0	0	0	0	0	0	0	0	0	0	0	0	0	3	0	0	0	0	0	0	0	3
2441_k__Bacteria; p__Bacteroidetes; c__Flavobacteriia; o__Flavobacteriales; f__Cryomorphaceae; g__Fluviicola; s__	2441_k__Bacteria; p__Bacteroidetes; c__bacV; o__; f__; g__; s__	0	0	0	0	0	0	0	0	0	2	1	0	1	0	0	0	0	0	0	0	1	0	0
2442_k__Bacteria; p__Actinobacteria; c__Actinobacteria; o__Actinomycetales; f__; g__; s__	2442_k__Bacteria; p__Actinobacteria; c__acTH1; o__acTH1-A1; f__; g__; s__	0	0	0	0	0	0	0	0	0	0	0	0	0	0	0	0	0	0	0	0	0	2	0
2443_k__Bacteria; p__Actinobacteria; c__Actinobacteria; o__Actinomycetales	2443_k__Bacteria; p__Actinobacteria; c__Luna1	4	0	0	0	0	0	0	0	0	0	2	0	0	0	0	0	1	0	0	0	0	0	0
2444_k__Bacteria; p__Bacteroidetes; c__Flavobacteriia; o__Flavobacteriales; f__Flavobacteriaceae; g__Flavobacterium; s__	2444_k__Bacteria; p__Bacteroidetes; c__bacII; o__bacII-A	0	0	0	0	0	0	0	0	0	0	0	0	0	0	2	0	0	0	0	0	0	0	0
2446_k__Bacteria; p__Proteobacteria; c__Gammaproteobacteria; o__Alteromonadales; f__Alteromonadaceae; g__Cellvibrio; s__	2446_k__Bacteria	0	1	0	0	0	0	0	0	0	0	0	0	0	0	0	0	0	0	0	0	0	0	0
2447_k__Bacteria; p__Proteobacteria; c__Alphaproteobacteria; o__Rhodobacterales; f__Rhodobacteraceae; g__Rhodobacter; s__	2447_k__Bacteria; p__Alphaproteobacteria	0	0	0	0	0	3	0	0	0	0	0	0	0	0	0	0	0	0	0	0	0	0	0
2449_k__Bacteria; p__Bacteroidetes; c__Flavobacteriia; o__Flavobacteriales; f__Cryomorphaceae; g__; s__	2449_k__Bacteria; p__Bacteroidetes; c__bacV; o__; f__; g__; s__	0	0	0	0	4	0	0	0	0	0	0	0	0	0	0	0	0	2	0	0	0	0	0
2452_k__Bacteria; p__Bacteroidetes; c__Sphingobacteriia; o__Sphingobacteriales; f__Chitinophagaceae; g__; s__	2452_k__Bacteria; p__Bacteroidetes; c__Sphingobacterales; o__bacI; f__; g__; s__	0	0	0	0	0	0	0	0	0	0	0	0	1	0	0	0	0	0	0	0	0	0	0
2453_k__Bacteria; p__Proteobacteria; c__Betaproteobacteria; o__Burkholderiales; f__Comamonadaceae	2453_k__Bacteria; p__Betaproteobacteria	0	0	0	0	3	1	0	1	0	0	1	0	5	0	1	0	0	1	0	0	0	1	0
2454_k__Bacteria; p__Bacteroidetes	2454_k__Bacteria; p__Bacteroidetes	0	0	0	0	0	0	0	0	0	0	0	0	0	0	2	0	0	0	0	0	0	0	0
2455_k__Bacteria; p__Proteobacteria; c__Betaproteobacteria; o__Rhodocyclales; f__Rhodocyclaceae; g__KD1-23; s__	2455_k__Bacteria; p__Betaproteobacteria; c__; o__; f__; g__; s__	0	0	0	0	0	0	0	0	0	0	2	0	0	0	0	0	0	0	0	0	0	0	0
2456_k__Bacteria; p__Actinobacteria; c__Actinobacteria; o__Actinomycetales; f__Microbacteriaceae	2456_k__Bacteria; p__Actinobacteria	0	0	0	0	2	0	0	0	0	0	0	0	0	0	0	0	0	0	0	0	0	0	0
2457_k__Bacteria; p__Proteobacteria; c__Betaproteobacteria; o__Procabacteriales; f__Procabacteriaceae; g__; s__	2457_k__Bacteria	0	0	0	0	0	0	0	0	0	0	0	0	0	0	0	0	0	0	0	0	0	0	1
2458_k__Bacteria; p__Proteobacteria; c__Gammaproteobacteria	2458_k__Bacteria; p__Gammaproteobacteria	0	0	0	0	0	0	0	0	0	0	0	0	0	0	0	0	0	0	0	0	1	0	0
2459_k__Bacteria; p__Proteobacteria; c__Betaproteobacteria; o__Burkholderiales; f__Comamonadaceae	2459_k__Bacteria; p__Betaproteobacteria; c__betI	0	0	0	0	0	0	0	0	0	0	0	0	0	2	0	0	0	0	0	0	0	0	0
2460_k__Bacteria; p__Proteobacteria; c__Betaproteobacteria; o__Burkholderiales; f__Oxalobacteraceae; g__Janthinobacterium; s__	2460_k__Bacteria; p__Betaproteobacteria; c__betVII; o__betVII-A	0	0	0	0	0	0	1	0	0	0	0	0	0	3	1	0	0	0	0	4	0	0	1
2461_k__Bacteria; p__Bacteroidetes; c__Sphingobacteriia; o__Sphingobacteriales; f__Flexibacteraceae; g__Arcicella; s__	2461_k__Bacteria	2	0	0	0	2	0	0	0	0	2	18	0	1	2	0	0	1	0	14	0	0	0	0
2463_k__Bacteria; p__Bacteroidetes; c__Flavobacteriia; o__Flavobacteriales; f__Flavobacteriaceae; g__Flavobacterium	2463_k__Bacteria; p__Bacteroidetes; c__bacII; o__bacII-A; f__; g__; s__	0	0	0	0	0	0	0	0	0	0	1	0	0	0	0	0	0	0	0	0	0	0	0
2464_k__Bacteria; p__Proteobacteria; c__Betaproteobacteria	2464_k__Bacteria; p__Betaproteobacteria	0	0	0	0	0	0	0	0	0	0	0	0	1	0	0	0	0	0	0	0	0	0	0
2466_k__Bacteria; p__Actinobacteria; c__Actinobacteria; o__Actinomycetales; f__ACK-M1; g__; s__	2466_k__Bacteria; p__Actinobacteria; c__acI; o__acI-A; f__acI-A1; g__; s__	0	0	0	0	0	0	1	0	0	1	0	0	0	0	0	1	0	1	0	0	0	1	0
2467_k__Bacteria; p__Bacteroidetes; c__Sphingobacteriia; o__Sphingobacteriales; f__Flexibacteraceae; g__Arcicella; s__	2467_k__Bacteria; p__Bacteroidetes; c__bacIII; o__bacIII-A; f__PRD01a001B; g__; s__	0	0	0	0	0	0	0	0	0	1	0	0	0	0	0	0	0	0	1	1	0	0	1
2468_k__Bacteria; p__Bacteroidetes; c__Flavobacteriia; o__Flavobacteriales; f__Cryomorphaceae; g__; s__	2468_k__Bacteria; p__Bacteroidetes; c__bacV; o__; f__; g__; s__	0	0	0	0	0	0	0	0	0	0	1	0	0	0	0	0	0	0	0	0	0	0	0
2470_k__Bacteria; p__Actinobacteria; c__Actinobacteria; o__Actinomycetales	2470_k__Bacteria; p__Actinobacteria; c__Luna1	0	0	0	0	4	0	0	0	0	0	0	0	0	0	0	0	0	0	0	0	0	0	0
2471_k__Bacteria	2471_k__Bacteria; p__Alphaproteobacteria; c__alfIV; o__alfIV-A; f__; g__; s__	0	0	0	0	0	0	0	0	0	0	0	0	0	0	0	0	0	0	0	0	0	0	1
2472_k__Bacteria; p__Fusobacteria; c__Fusobacteria; o__Fusobacteriales; f__; g__; s__	2472_Unclassified	0	0	0	0	0	0	0	0	0	0	0	0	0	1	0	0	0	0	0	0	0	0	0
2473_k__Bacteria; p__Actinobacteria; c__Actinobacteria; o__Actinomycetales; f__Microbacteriaceae; g__Candidatus Rhodoluna; s__	2473_k__Bacteria; p__Actinobacteria; c__Luna1	1	0	0	0	0	0	0	2	0	2	7	0	0	0	1	0	1	0	0	0	1	0	0
2474_k__Bacteria; p__Actinobacteria; c__Actinobacteria; o__Actinomycetales; f__; g__; s__	2474_k__Bacteria; p__Actinobacteria; c__acSTL; o__acSTL-A	0	0	0	0	0	0	0	0	1	0	0	0	1	0	0	1	0	0	0	0	0	3	0
2477_k__Bacteria; p__SR1; c__; o__; f__; g__; s__	2477_Unclassified	0	0	0	0	0	0	0	0	0	0	0	0	0	1	0	0	0	0	0	0	0	0	0
2478_k__Bacteria; p__Proteobacteria; c__Alphaproteobacteria; o__Rhodobacterales; f__Rhodobacteraceae; g__Rhodobacter; s__	2478_k__Bacteria; p__Alphaproteobacteria; c__alfVI; o__; f__; g__; s__	1	0	0	0	0	0	5	0	0	0	0	0	0	2	0	0	0	3	0	0	3	0	0
2479_k__Bacteria; p__Proteobacteria; c__Alphaproteobacteria; o__Sphingomonadales; f__Sphingomonadaceae; g__Sphingobium; s__	2479_k__Bacteria; p__Alphaproteobacteria; c__alfIV; o__alfIV-B; f__M-L-85; g__; s__	0	0	0	0	0	0	0	0	0	0	1	0	0	0	0	0	0	0	0	0	0	0	0
2480_k__Bacteria; p__Actinobacteria; c__Actinobacteria; o__Actinomycetales	2480_k__Bacteria; p__Actinobacteria; c__Luna1; o__; f__; g__; s__	0	0	0	1	0	0	0	0	0	0	0	0	0	0	0	0	0	0	0	0	0	0	0
2481_k__Bacteria; p__Proteobacteria; c__Betaproteobacteria; o__Burkholderiales; f__Comamonadaceae	2481_k__Bacteria; p__Betaproteobacteria	3	0	4	0	0	0	4	0	0	0	1	0	5	0	1	1	0	2	0	12	0	6	1
2482_k__Bacteria; p__Bacteroidetes	2482_k__Bacteria; p__Bacteroidetes	0	0	0	0	0	0	0	0	0	0	0	0	0	0	0	0	0	1	0	0	0	0	0
2483_k__Bacteria; p__Actinobacteria; c__Actinobacteria; o__Actinomycetales; f__ACK-M1; g__; s__	2483_k__Bacteria; p__Actinobacteria	0	0	0	0	0	1	0	0	0	0	0	0	0	0	0	0	0	0	0	0	0	0	0
2484_k__Bacteria; p__Bacteroidetes; c__Flavobacteriia; o__Flavobacteriales; f__Flavobacteriaceae; g__Flavobacterium; s__	2484_k__Bacteria; p__Bacteroidetes; c__bacII; o__bacII-A	0	0	0	0	0	0	2	0	0	0	0	0	0	0	0	0	0	0	0	0	0	0	0
2485_k__Bacteria	2485_k__Bacteria	0	0	0	0	0	0	0	0	0	0	0	0	2	0	0	0	0	0	0	0	0	0	0
2486_k__Bacteria; p__Bacteroidetes; c__Flavobacteriia; o__Flavobacteriales; f__Flavobacteriaceae; g__Flavobacterium	2486_k__Bacteria; p__Bacteroidetes; c__bacII; o__bacII-A	0	0	0	0	0	0	0	0	0	0	0	0	0	1	0	0	0	0	6	0	0	0	1
2488_k__Bacteria; p__Proteobacteria; c__Betaproteobacteria	2488_k__Bacteria; p__Betaproteobacteria; c__betIII	0	0	0	0	1	0	0	0	0	0	0	0	0	0	0	0	0	0	0	0	0	0	0
2489_k__Bacteria; p__Proteobacteria; c__Betaproteobacteria; o__Burkholderiales; f__Comamonadaceae	2489_k__Bacteria; p__Betaproteobacteria; c__betI; o__Lhab-A4; f__; g__; s__	0	0	0	0	0	0	0	0	0	0	0	0	2	0	0	0	0	0	0	0	0	2	0
2491_k__Bacteria; p__Bacteroidetes; c__Flavobacteriia; o__Flavobacteriales; f__Flavobacteriaceae; g__Flavobacterium; s__	2491_k__Bacteria; p__Bacteroidetes	3	0	0	0	0	0	5	0	1	15	0	0	2	2	0	10	19	8	3	1	0	0	0
2492_k__Bacteria; p__Bacteroidetes; c__Flavobacteriia; o__Flavobacteriales; f__Flavobacteriaceae; g__Flavobacterium; s__	2492_k__Bacteria; p__Bacteroidetes; c__bacII; o__bacII-A	0	0	0	0	0	0	0	0	0	0	0	0	0	0	0	0	1	0	0	0	0	0	0
2493_k__Bacteria; p__Proteobacteria; c__Alphaproteobacteria; o__Caulobacterales; f__Caulobacteraceae	2493_k__Bacteria; p__Alphaproteobacteria; c__alfII; o__; f__; g__; s__	0	0	0	0	0	0	0	0	0	0	0	0	0	0	0	0	0	0	0	6	0	0	0
2498_k__Bacteria; p__Bacteroidetes; c__Flavobacteriia; o__Flavobacteriales; f__Cryomorphaceae; g__; s__	2498_k__Bacteria; p__Bacteroidetes	0	0	0	0	0	0	0	0	0	0	0	0	0	0	0	0	0	0	0	0	0	0	4
2499_k__Bacteria; p__Proteobacteria; c__Alphaproteobacteria; o__Sphingomonadales; f__Sphingomonadaceae; g__; s__	2499_k__Bacteria; p__Alphaproteobacteria; c__alfIV; o__alfIV-B; f__; g__; s__	0	0	0	0	0	0	0	0	0	0	0	0	0	0	0	0	0	0	0	0	1	0	0
2500_k__Bacteria; p__Actinobacteria; c__Actinobacteria; o__Actinomycetales; f__Microbacteriaceae; g__Candidatus Rhodoluna; s__	2500_k__Bacteria; p__Actinobacteria; c__Luna1	0	0	0	0	0	0	0	0	0	0	2	0	0	0	0	0	0	0	0	1	0	0	0
2501_k__Bacteria; p__Proteobacteria; c__Betaproteobacteria; o__Burkholderiales; f__Comamonadaceae; g__; s__	2501_k__Bacteria	0	0	0	0	0	0	0	0	0	0	0	0	2	0	0	0	0	3	0	0	0	4	0
2502_k__Bacteria; p__Proteobacteria; c__Betaproteobacteria	2502_k__Bacteria; p__Betaproteobacteria; c__R-BT065; o__; f__; g__; s__	0	0	0	0	0	0	0	0	0	0	4	0	0	0	12	0	0	0	0	0	0	0	2
2504_k__Bacteria; p__Proteobacteria; c__Gammaproteobacteria; o__Legionellales	2504_k__Bacteria	0	0	0	0	0	0	0	0	0	0	0	0	1	0	0	0	0	0	0	0	0	0	0
2505_k__Bacteria; p__Actinobacteria; c__Actinobacteria; o__Actinomycetales; f__Microbacteriaceae; g__; s__	2505_k__Bacteria; p__Actinobacteria; c__acIII; o__Luna2; f__; g__; s__	0	0	0	0	0	0	0	0	0	0	0	0	4	0	0	0	0	0	0	0	0	0	0
2506_k__Bacteria; p__Actinobacteria; c__Actinobacteria; o__Actinomycetales; f__Microbacteriaceae	2506_k__Bacteria; p__Actinobacteria; c__Luna1; o__Luna1-A3; f__; g__; s__	2	8	1	0	0	0	0	0	0	0	3	0	1	2	3	0	0	0	3	0	3	0	0
2510_k__Bacteria; p__Verrucomicrobia; c__Opitutae; o__[Cerasicoccales]; f__[Cerasicoccaceae]; g__; s__	2510_k__Bacteria; p__Verrucomicrobia; c__CL0-14_or_CL120; o__CL120-10; f__; g__; s__	0	0	5	0	0	0	0	0	0	0	0	0	0	0	0	0	0	0	0	0	0	0	0
2512_k__Bacteria; p__Actinobacteria; c__Actinobacteria; o__Actinomycetales; f__Microbacteriaceae; g__Candidatus Rhodoluna; s__	2512_k__Bacteria; p__Actinobacteria; c__Luna1; o__Luna1-A3; f__; g__; s__	0	0	0	0	0	0	0	1	0	0	0	0	0	0	0	0	0	0	0	0	2	0	0
2513_k__Bacteria; p__Actinobacteria; c__Actinobacteria; o__Actinomycetales; f__Microbacteriaceae	2513_k__Bacteria; p__Actinobacteria	0	0	0	0	0	0	0	0	0	0	0	0	0	0	0	0	0	0	4	4	0	0	6
2514_k__Bacteria; p__Bacteroidetes; c__Flavobacteriia; o__Flavobacteriales	2514_k__Bacteria; p__Bacteroidetes; c__bacII; o__bacII-A	0	0	0	0	0	0	0	0	0	0	0	0	0	0	0	0	0	0	0	0	0	0	1
2516_k__Bacteria; p__Proteobacteria; c__Betaproteobacteria; o__Burkholderiales; f__Comamonadaceae	2516_k__Bacteria; p__Betaproteobacteria	0	0	0	0	0	0	0	0	0	2	0	0	0	0	0	0	0	0	0	0	0	0	0
2518_k__Bacteria; p__OD1; c__SM2F11; o__; f__; g__; s__	2518_Unclassified	0	0	0	0	0	0	0	0	0	0	5	0	0	0	0	0	0	0	0	0	0	0	0
2519_k__Bacteria; p__Proteobacteria; c__Alphaproteobacteria; o__Sphingomonadales	2519_k__Bacteria; p__Alphaproteobacteria; c__alfIV; o__alfIV-A; f__; g__; s__	0	0	3	0	1	1	0	0	0	0	0	0	0	0	0	0	0	0	0	0	0	0	0
2523_k__Bacteria; p__Proteobacteria; c__Gammaproteobacteria; o__Legionellales; f__Coxiellaceae; g__Rickettsiella; s__	2523_k__Bacteria	1	0	0	0	0	0	0	0	0	0	0	0	0	0	0	0	0	0	0	0	0	0	0
2525_k__Bacteria; p__Actinobacteria; c__Actinobacteria; o__Actinomycetales; f__ACK-M1; g__; s__	2525_k__Bacteria; p__Actinobacteria; c__Luna1	0	0	2	0	0	0	0	0	0	0	0	0	0	0	0	0	0	0	0	0	0	0	0
2527_k__Bacteria; p__Proteobacteria; c__Betaproteobacteria; o__Burkholderiales; f__Comamonadaceae	2527_k__Bacteria; p__Betaproteobacteria	0	0	0	0	0	0	0	0	0	0	0	0	0	0	0	0	0	1	0	1	0	1	0
2528_k__Bacteria	2528_k__Bacteria	0	0	0	0	0	0	0	0	0	0	1	0	0	0	0	0	0	0	0	0	0	0	0
2529_k__Bacteria; p__Proteobacteria; c__Betaproteobacteria; o__Burkholderiales; f__Comamonadaceae	2529_k__Bacteria; p__Betaproteobacteria	2	0	1	0	0	0	0	0	0	0	0	0	0	0	0	0	0	0	0	0	0	0	0
2530_k__Bacteria; p__Bacteroidetes; c__Sphingobacteriia; o__Sphingobacteriales; f__Flexibacteraceae; g__Arcicella; s__	2530_k__Bacteria; p__Bacteroidetes	0	0	0	0	0	0	0	0	0	0	0	0	0	0	0	0	0	1	0	0	0	0	0
2531_k__Bacteria; p__Actinobacteria; c__Actinobacteria; o__Actinomycetales; f__Microbacteriaceae	2531_k__Bacteria; p__Actinobacteria; c__Luna1	0	0	0	0	0	0	0	0	0	0	0	0	0	0	0	0	0	1	0	0	0	0	0
2534_k__Bacteria; p__Proteobacteria; c__Deltaproteobacteria; o__Bdellovibrionales; f__Bacteriovoracaceae; g__; s__	2534_k__Bacteria; p__; c__; o__; f__; g__; s__	0	0	0	0	0	0	0	0	0	2	0	0	0	0	0	1	0	0	0	0	0	0	0
2535_k__Bacteria; p__Proteobacteria; c__Alphaproteobacteria; o__Sphingomonadales; f__Sphingomonadaceae; g__; s__	2535_k__Bacteria; p__Alphaproteobacteria; c__alfIV; o__alfIV-B	0	0	2	0	0	0	0	0	0	0	0	0	0	0	0	0	0	0	0	0	0	0	0
2537_k__Bacteria; p__Proteobacteria; c__Betaproteobacteria; o__Burkholderiales; f__Comamonadaceae; g__Limnohabitans	2537_k__Bacteria; p__Betaproteobacteria	0	0	0	3	0	3	0	0	0	0	1	0	0	0	3	0	0	0	0	0	2	0	6
2538_k__Bacteria; p__GN02; c__GKS2-174; o__; f__; g__; s__	2538_Unclassified	0	0	0	0	0	0	0	0	0	0	1	0	0	0	0	0	0	0	0	0	0	0	0
2539_k__Bacteria; p__Bacteroidetes; c__Bacteroidia; o__Bacteroidales; f__Prevotellaceae; g__Prevotella; s__	2539_k__Bacteria	0	0	0	0	0	0	0	0	0	5	0	0	0	0	0	0	0	0	0	0	0	0	0
2540_k__Bacteria; p__Actinobacteria; c__Actinobacteria; o__Actinomycetales; f__Microbacteriaceae	2540_k__Bacteria	0	0	0	0	0	0	0	0	0	0	0	0	0	0	0	0	0	0	0	0	1	0	0
2541_k__Bacteria; p__Proteobacteria; c__Betaproteobacteria; o__Burkholderiales; f__Comamonadaceae	2541_k__Bacteria; p__Betaproteobacteria	0	0	0	0	0	0	0	1	0	0	0	0	0	0	0	0	1	0	0	0	0	0	0
2543_k__Bacteria; p__Bacteroidetes; c__Flavobacteriia; o__Flavobacteriales	2543_k__Bacteria; p__Bacteroidetes; c__bacII; o__bacII-A	0	0	0	0	0	0	0	0	0	0	0	0	3	0	0	0	0	0	0	0	0	0	0
2544_k__Bacteria; p__TM7; c__TM7-1; o__; f__; g__; s__	2544_k__Bacteria	0	0	0	0	0	0	0	0	0	0	1	0	0	0	0	0	0	0	0	0	0	0	0
2546_k__Bacteria; p__Proteobacteria; c__Betaproteobacteria; o__Burkholderiales; f__Comamonadaceae; g__Limnohabitans; s__	2546_k__Bacteria; p__Betaproteobacteria	0	0	1	1	3	0	0	0	0	0	0	0	0	0	0	0	0	2	0	0	0	0	2
2547_k__Bacteria; p__Actinobacteria; c__Actinobacteria; o__Actinomycetales; f__ACK-M1; g__; s__	2547_k__Bacteria; p__Actinobacteria; c__acI; o__acI-A; f__acI-A1; g__; s__	0	0	0	0	0	1	0	0	0	0	0	0	0	0	0	0	0	3	0	0	0	0	0
2550_k__Bacteria; p__Bacteroidetes; c__Sphingobacteriia; o__Sphingobacteriales; f__; g__; s__	2550_k__Bacteria; p__Bacteroidetes; c__bacVI; o__; f__; g__; s__	3	0	3	3	2	0	6	0	13	0	7	0	8	12	0	1	0	9	2	13	0	9	0
2551_k__Bacteria; p__Bacteroidetes; c__Flavobacteriia; o__Flavobacteriales; f__Flavobacteriaceae; g__Flavobacterium; s__	2551_k__Bacteria; p__Bacteroidetes; c__bacII; o__bacII-A; f__; g__; s__	0	0	0	0	0	0	0	0	0	2	0	0	0	0	0	0	0	0	0	0	0	0	0
2552_k__Bacteria; p__Bacteroidetes; c__Flavobacteriia; o__Flavobacteriales; f__Flavobacteriaceae; g__Flavobacterium; s__	2552_k__Bacteria; p__Bacteroidetes; c__bacII; o__bacII-A; f__; g__; s__	0	0	0	0	0	0	0	0	0	0	0	0	0	0	22	0	0	0	0	0	0	0	4
2553_k__Bacteria; p__Bacteroidetes; c__Flavobacteriia; o__Flavobacteriales; f__Flavobacteriaceae; g__Flavobacterium	2553_k__Bacteria; p__Bacteroidetes; c__bacII; o__bacII-A	0	0	0	0	0	0	0	1	0	0	0	9	0	0	0	0	0	0	0	2	0	0	0
2554_k__Bacteria; p__Actinobacteria; c__Actinobacteria; o__Actinomycetales; f__ACK-M1; g__; s__	2554_k__Bacteria; p__Actinobacteria; c__acI; o__acI-A; f__Phila; g__; s__	0	0	0	0	0	1	0	0	0	0	0	0	1	3	0	0	0	0	0	0	0	5	0
2555_k__Bacteria; p__Proteobacteria; c__Betaproteobacteria; o__Burkholderiales; f__Comamonadaceae	2555_k__Bacteria; p__Betaproteobacteria	0	0	0	0	0	0	0	0	0	0	0	2	0	0	0	0	0	0	0	0	0	0	0
2556_k__Bacteria; p__Proteobacteria; c__Betaproteobacteria; o__; f__; g__; s__	2556_k__Bacteria; p__Betaproteobacteria; c__betV; o__LiUU-11-174.2; f__Ellin6067; g__; s__	0	0	0	0	0	0	0	0	0	0	0	0	0	0	0	0	0	0	0	1	0	0	0
2557_k__Bacteria; p__Proteobacteria; c__Betaproteobacteria	2557_k__Bacteria; p__Betaproteobacteria; c__betIII	0	0	2	0	0	0	0	0	0	0	0	0	0	0	0	0	0	0	0	0	0	0	0
2558_k__Bacteria; p__Proteobacteria; c__Betaproteobacteria; o__Burkholderiales	2558_k__Bacteria; p__Betaproteobacteria; c__betIII; o__betIII-A2; f__; g__; s__	0	0	0	1	0	0	0	0	0	0	0	0	0	0	0	0	0	0	0	0	0	0	0
2559_k__Bacteria; p__Actinobacteria	2559_k__Bacteria; p__Actinobacteria	0	0	0	0	0	0	0	0	0	0	0	0	0	0	0	1	0	0	0	0	0	0	0
2560_k__Bacteria; p__Proteobacteria; c__Alphaproteobacteria; o__Rhodobacterales; f__Rhodobacteraceae; g__Rhodobacter; s__	2560_k__Bacteria; p__Alphaproteobacteria; c__alfVI; o__; f__; g__; s__	0	0	0	0	0	0	0	0	0	0	0	0	1	0	0	0	0	0	0	0	0	0	0
2561_k__Bacteria; p__Bacteroidetes	2561_k__Bacteria; p__Bacteroidetes	0	0	0	0	0	0	0	0	0	3	1	0	0	0	0	0	0	0	0	0	0	0	0
2563_k__Bacteria; p__Proteobacteria; c__Betaproteobacteria; o__Methylophilales	2563_k__Bacteria; p__Betaproteobacteria	0	0	0	1	0	0	0	0	0	0	0	0	0	0	0	0	0	1	0	0	0	0	0
2564_k__Bacteria; p__Actinobacteria; c__Actinobacteria	2564_k__Bacteria; p__Actinobacteria	0	0	0	0	0	0	0	0	0	0	0	0	0	0	1	0	0	0	0	0	0	0	0
2565_k__Bacteria; p__Proteobacteria; c__Betaproteobacteria; o__Burkholderiales; f__Comamonadaceae; g__Limnohabitans; s__	2565_k__Bacteria; p__Betaproteobacteria	0	0	0	1	0	0	0	0	0	0	3	0	1	0	0	0	0	0	0	1	0	0	0
2566_k__Bacteria; p__Bacteroidetes; c__Sphingobacteriia; o__Sphingobacteriales; f__Chitinophagaceae; g__; s__	2566_k__Bacteria; p__Bacteroidetes	0	0	0	0	0	0	0	0	0	0	0	0	0	0	0	4	0	0	0	0	0	0	0
2567_k__Bacteria; p__Proteobacteria; c__Betaproteobacteria	2567_k__Bacteria	0	0	0	0	0	0	0	0	0	0	0	0	1	0	0	0	0	0	0	0	0	0	0
2568_k__Bacteria	2568_k__Bacteria	0	0	0	0	0	0	0	0	0	0	0	0	0	0	0	0	0	0	0	0	0	4	0
2569_k__Bacteria; p__Proteobacteria; c__Alphaproteobacteria	2569_k__Bacteria; p__Alphaproteobacteria	0	0	0	0	0	0	0	0	5	0	0	0	0	0	0	0	0	0	0	0	0	0	0
2570_k__Bacteria; p__Proteobacteria; c__Betaproteobacteria	2570_k__Bacteria; p__Betaproteobacteria	0	0	0	0	0	0	0	0	0	0	0	0	0	0	0	0	0	1	0	0	0	0	0
2571_k__Bacteria; p__Bacteroidetes; c__Flavobacteriia; o__Flavobacteriales; f__Cryomorphaceae; g__; s__	2571_k__Bacteria; p__Bacteroidetes; c__bacV; o__; f__; g__; s__	0	0	0	0	0	0	0	0	0	0	0	0	0	1	0	0	0	0	0	0	0	0	0
2572_k__Bacteria; p__Bacteroidetes; c__Flavobacteriia; o__Flavobacteriales; f__Flavobacteriaceae; g__Flavobacterium; s__	2572_k__Bacteria; p__Bacteroidetes; c__bacII; o__bacII-A; f__Flavo-A3; g__; s__	0	0	0	0	0	0	0	0	0	0	0	0	0	0	0	0	0	0	1	0	0	0	0
2573_k__Bacteria; p__Bacteroidetes; c__Sphingobacteriia; o__Sphingobacteriales; f__Flexibacteraceae; g__Arcicella; s__	2573_k__Bacteria; p__Bacteroidetes; c__bacIII; o__bacIII-A; f__PRD01a001B; g__; s__	0	0	0	0	0	0	0	0	0	0	0	0	0	0	0	0	1	0	0	0	0	0	0
2574_k__Bacteria; p__Bacteroidetes; c__Flavobacteriia; o__Flavobacteriales	2574_k__Bacteria; p__Bacteroidetes; c__bacII; o__bacII-A; f__; g__; s__	0	0	0	0	0	0	0	0	0	4	0	0	0	0	0	0	0	0	0	0	0	0	0
2575_k__Bacteria; p__Actinobacteria; c__Actinobacteria; o__Actinomycetales; f__Microbacteriaceae	2575_k__Bacteria; p__Actinobacteria	0	0	0	0	0	0	0	0	0	0	0	0	0	0	0	0	0	0	0	0	1	0	0
2576_k__Bacteria; p__Actinobacteria; c__Actinobacteria; o__Actinomycetales; f__ACK-M1; g__; s__	2576_k__Bacteria; p__Actinobacteria; c__acI; o__acI-A	0	0	0	0	0	0	0	0	0	0	0	0	4	0	0	1	0	3	0	0	0	0	0
2578_k__Bacteria; p__Cyanobacteria; c__4C0d-2; o__YS2; f__; g__; s__	2578_k__Bacteria	0	0	0	0	0	0	0	0	2	0	0	0	0	0	0	0	0	0	0	0	0	0	0
2579_k__Bacteria; p__Proteobacteria; c__Betaproteobacteria; o__Burkholderiales; f__Comamonadaceae; g__; s__	2579_k__Bacteria; p__Betaproteobacteria; c__betI	0	0	0	0	2	0	0	0	0	0	0	0	0	0	0	0	0	0	0	0	0	0	0
2580_k__Bacteria; p__Proteobacteria; c__Betaproteobacteria; o__Methylophilales	2580_k__Bacteria; p__Betaproteobacteria; c__betIV; o__; f__; g__; s__	0	0	0	0	0	4	0	0	0	0	3	0	0	0	0	0	9	0	0	0	0	0	0
2582_k__Bacteria; p__Bacteroidetes; c__Flavobacteriia; o__Flavobacteriales; f__Flavobacteriaceae; g__Flavobacterium; s__	2582_k__Bacteria; p__Bacteroidetes; c__bacII; o__bacII-A; f__Flavo-A3	0	0	0	0	0	0	0	0	0	2	0	0	0	0	0	0	0	0	0	0	0	0	0
2584_k__Bacteria; p__Proteobacteria; c__Betaproteobacteria; o__Burkholderiales	2584_k__Bacteria; p__Betaproteobacteria; c__betII; o__Pnec	0	0	0	0	0	0	0	0	0	0	4	0	0	0	1	0	1	0	0	1	1	0	0
2585_k__Bacteria; p__Proteobacteria; c__Betaproteobacteria; o__Rhodocyclales; f__Rhodocyclaceae; g__C39; s__	2585_k__Bacteria; p__Betaproteobacteria; c__; o__; f__; g__; s__	0	0	0	0	0	0	0	0	0	0	0	0	0	0	0	0	1	0	0	0	0	0	0
2586_k__Bacteria; p__Proteobacteria; c__Alphaproteobacteria; o__Rickettsiales; f__Rickettsiaceae; g__; s__	2586_k__Bacteria; p__Alphaproteobacteria	0	0	0	0	0	0	0	0	0	6	0	0	0	0	0	0	0	0	0	0	0	0	0
2587_k__Bacteria; p__Proteobacteria; c__Betaproteobacteria	2587_k__Bacteria; p__Betaproteobacteria	0	0	0	0	0	0	0	0	0	0	1	0	0	0	0	0	0	0	0	0	0	0	0
2589_k__Bacteria; p__Bacteroidetes; c__Sphingobacteriia; o__Sphingobacteriales; f__Flexibacteraceae	2589_k__Bacteria	0	0	0	0	0	0	0	0	0	0	0	0	0	1	0	0	0	0	1	0	0	0	0
2590_k__Bacteria; p__Proteobacteria; c__Betaproteobacteria	2590_k__Bacteria; p__Betaproteobacteria	2	0	0	0	0	0	0	0	0	0	0	0	0	0	0	0	0	0	0	0	0	0	0
2591_k__Bacteria; p__Proteobacteria; c__Betaproteobacteria	2591_k__Bacteria; p__Betaproteobacteria; c__R-BT065; o__; f__; g__; s__	1	1	0	0	0	0	0	0	0	0	0	0	0	0	0	0	0	0	0	0	0	0	0
2592_k__Bacteria; p__Proteobacteria; c__Betaproteobacteria	2592_k__Bacteria; p__Betaproteobacteria; c__; o__; f__; g__; s__	0	0	0	0	0	1	0	0	0	0	0	0	0	0	0	0	6	0	0	2	0	0	0
2594_k__Bacteria; p__Bacteroidetes; c__Sphingobacteriia; o__Sphingobacteriales	2594_k__Bacteria; p__Bacteroidetes	0	0	0	0	0	0	0	0	0	1	0	0	0	0	0	0	0	0	0	0	0	0	0
2595_k__Bacteria; p__Bacteroidetes; c__Flavobacteriia; o__; f__; g__; s__	2595_k__Bacteria; p__Bacteroidetes; c__bacVI; o__; f__; g__; s__	0	0	0	7	0	4	0	0	0	0	0	0	0	0	0	1	0	0	0	0	5	9	0
2598_k__Bacteria; p__Actinobacteria; c__Actinobacteria; o__Actinomycetales; f__ACK-M1; g__; s__	2598_k__Bacteria; p__Actinobacteria	0	0	0	0	0	0	0	0	0	0	0	0	0	0	0	0	0	1	0	0	0	0	0
2599_k__Bacteria; p__SR1; c__; o__; f__; g__; s__	2599_Unclassified	0	0	0	0	0	0	0	0	0	0	0	0	0	0	0	0	0	0	0	0	2	0	0
2600_k__Bacteria; p__Bacteroidetes; c__Flavobacteriia; o__Flavobacteriales; f__Flavobacteriaceae; g__Flavobacterium	2600_k__Bacteria; p__Bacteroidetes; c__bacII; o__bacII-A	0	0	0	0	0	0	0	0	0	0	0	0	0	1	1	0	1	0	0	0	0	0	0
2602_k__Bacteria; p__Proteobacteria; c__Betaproteobacteria; o__Burkholderiales; f__Comamonadaceae	2602_k__Bacteria; p__Betaproteobacteria; c__betI; o__Rhodo; f__; g__; s__	0	0	0	0	0	0	0	0	0	0	0	0	0	0	0	0	0	0	0	0	0	0	1
2603_k__Bacteria; p__Bacteroidetes; c__Flavobacteriia; o__Flavobacteriales; f__Flavobacteriaceae; g__Flavobacterium	2603_k__Bacteria; p__Bacteroidetes; c__bacII; o__bacII-A; f__Flavo-A3; g__; s__	0	0	0	0	0	0	0	0	0	0	0	0	0	1	4	0	6	0	1	0	0	0	24
2605_k__Bacteria; p__Proteobacteria; c__Gammaproteobacteria; o__Pseudomonadales; f__Pseudomonadaceae; g__Pseudomonas; s__viridiflava	2605_k__Bacteria; p__Gammaproteobacteria; c__Psuedomondales; o__gamIV; f__gamIV-A	27	0	0	0	0	0	0	0	0	0	0	0	0	0	0	0	3	0	0	0	0	0	5
2606_k__Bacteria; p__Bacteroidetes; c__Flavobacteriia; o__Flavobacteriales; f__Flavobacteriaceae; g__Flavobacterium; s__	2606_k__Bacteria; p__Bacteroidetes; c__bacII; o__bacII-A	0	0	0	0	0	0	0	0	0	0	0	0	0	0	1	0	0	0	0	0	0	0	0
2608_k__Bacteria; p__Proteobacteria; c__Gammaproteobacteria; o__Alteromonadales; f__Alteromonadaceae; g__Cellvibrio; s__	2608_k__Bacteria; p__Gammaproteobacteria	0	0	0	0	0	0	0	0	0	0	0	0	0	1	0	0	0	0	0	0	0	0	0
2609_k__Bacteria; p__Bacteroidetes; c__Flavobacteriia; o__Flavobacteriales; f__Flavobacteriaceae; g__Flavobacterium; s__	2609_k__Bacteria; p__Bacteroidetes; c__bacII; o__bacII-A	0	0	0	0	0	0	0	0	0	0	0	0	0	0	2	0	0	0	0	0	0	0	0
2610_k__Bacteria; p__Proteobacteria; c__Alphaproteobacteria; o__Rhodobacterales; f__Rhodobacteraceae; g__Rhodobacter; s__	2610_k__Bacteria; p__Alphaproteobacteria; c__alfVI; o__; f__; g__; s__	0	0	0	0	0	0	2	0	0	0	0	0	0	0	0	0	0	0	0	0	0	0	0
2611_k__Bacteria; p__Bacteroidetes; c__Sphingobacteriia; o__Sphingobacteriales; f__Chitinophagaceae; g__; s__	2611_k__Bacteria; p__Bacteroidetes; c__Sphingobacterales; o__bacI; f__; g__; s__	0	0	0	0	0	0	0	0	0	0	0	0	0	0	2	0	0	0	0	0	0	0	0
2613_k__Bacteria; p__Proteobacteria; c__Betaproteobacteria	2613_k__Bacteria; p__Betaproteobacteria	0	0	0	0	0	0	0	0	0	0	0	0	0	0	4	0	0	0	0	0	0	0	0
2614_k__Bacteria	2614_k__Bacteria	0	0	6	0	0	0	0	0	0	0	0	0	0	0	0	0	0	0	0	0	0	0	0
2616_k__Bacteria; p__Actinobacteria; c__Actinobacteria; o__Actinomycetales	2616_k__Bacteria; p__Actinobacteria; c__acSTL; o__acSTL-A; f__; g__; s__	0	0	0	0	1	0	0	0	0	0	0	0	0	0	0	0	0	0	0	0	0	1	0
2618_k__Bacteria; p__Bacteroidetes; c__Flavobacteriia; o__Flavobacteriales; f__Cryomorphaceae; g__Fluviicola; s__	2618_k__Bacteria; p__Bacteroidetes; c__bacV; o__; f__; g__; s__	0	0	0	0	0	0	0	0	0	0	0	0	2	0	0	0	0	0	0	0	0	0	0
2619_k__Bacteria; p__Bacteroidetes; c__Sphingobacteriia; o__Sphingobacteriales; f__; g__; s__	2619_k__Bacteria	0	0	0	0	0	0	0	0	0	0	0	0	0	0	0	0	0	0	0	0	0	0	2
2622_k__Bacteria; p__Proteobacteria; c__Betaproteobacteria	2622_k__Bacteria	0	0	1	0	0	0	0	0	0	0	0	0	0	0	0	0	0	0	0	0	0	0	0
2623_k__Bacteria; p__Proteobacteria; c__Betaproteobacteria; o__Burkholderiales; f__Comamonadaceae; g__Limnohabitans; s__	2623_k__Bacteria; p__Betaproteobacteria; c__betI	0	0	2	0	0	0	0	0	0	0	0	0	0	0	2	0	0	0	0	0	0	0	2
2624_k__Bacteria; p__Proteobacteria; c__Alphaproteobacteria	2624_k__Bacteria; p__Alphaproteobacteria; c__alfIV; o__alfIV-A; f__; g__; s__	0	0	0	0	0	0	0	2	0	0	0	0	0	0	0	0	0	0	0	0	0	0	0
2626_k__Bacteria; p__Bacteroidetes; c__Flavobacteriia; o__Flavobacteriales; f__Cryomorphaceae; g__; s__	2626_k__Bacteria; p__Bacteroidetes; c__bacV; o__; f__; g__; s__	2	0	0	0	0	0	0	0	0	0	0	0	0	0	1	0	0	0	0	1	0	0	0
2627_k__Bacteria; p__Bacteroidetes; c__Flavobacteriia; o__Flavobacteriales; f__Cryomorphaceae; g__; s__	2627_k__Bacteria; p__Bacteroidetes; c__bacII; o__bacII-A	0	0	0	0	0	0	0	2	0	0	0	0	0	0	0	0	0	0	0	0	0	0	0
2629_k__Bacteria; p__Bacteroidetes; c__Flavobacteriia; o__Flavobacteriales; f__Flavobacteriaceae; g__Flavobacterium	2629_k__Bacteria; p__Bacteroidetes; c__bacII; o__bacII-A	0	0	0	0	0	0	0	1	0	0	0	0	0	0	0	0	0	0	0	0	0	0	0
2630_k__Bacteria; p__Bacteroidetes; c__Sphingobacteriia; o__Sphingobacteriales; f__; g__; s__	2630_k__Bacteria; p__Bacteroidetes; c__bacVI; o__; f__; g__; s__	0	0	0	0	0	0	0	0	0	0	1	0	0	0	0	0	0	0	0	0	0	2	0
2631_k__Bacteria; p__Proteobacteria; c__Betaproteobacteria; o__Burkholderiales; f__Comamonadaceae; g__Limnohabitans; s__	2631_k__Bacteria; p__Betaproteobacteria	0	0	0	0	0	0	0	1	0	0	0	0	0	0	0	0	0	3	0	1	0	1	0
2632_k__Bacteria; p__Proteobacteria; c__Betaproteobacteria; o__Methylophilales; f__; g__; s__	2632_k__Bacteria; p__Betaproteobacteria; c__R-BT065; o__; f__; g__; s__	0	0	0	0	0	2	0	0	0	0	0	0	0	0	0	0	0	0	0	0	0	0	0
2633_k__Bacteria; p__Bacteroidetes; c__Flavobacteriia; o__Flavobacteriales; f__Flavobacteriaceae; g__Flavobacterium; s__	2633_k__Bacteria; p__Bacteroidetes; c__bacII; o__bacII-A; f__; g__; s__	0	0	0	0	0	0	0	0	0	0	0	0	0	0	4	3	2	0	1	5	0	2	4
2636_k__Bacteria; p__Proteobacteria; c__Betaproteobacteria; o__Burkholderiales; f__Comamonadaceae	2636_k__Bacteria; p__Betaproteobacteria	0	0	0	0	0	0	0	0	0	0	0	0	0	0	0	0	0	0	0	0	0	1	0
2638_k__Bacteria; p__Proteobacteria; c__Betaproteobacteria; o__Burkholderiales; f__Comamonadaceae	2638_k__Bacteria; p__Betaproteobacteria; c__betI; o__R-BT065; f__Lhab-A2; g__; s__	0	0	0	1	1	0	0	0	0	0	0	0	1	0	0	0	0	0	0	0	0	0	0
2639_k__Bacteria; p__TM7; c__TM7-3; o__EW055; f__; g__; s__	2639_k__Bacteria	0	0	0	0	0	0	0	0	0	0	0	0	0	0	0	0	0	0	0	0	1	0	0
2640_k__Bacteria; p__Proteobacteria; c__Betaproteobacteria	2640_k__Bacteria; p__Betaproteobacteria; c__R-BT065; o__; f__; g__; s__	0	0	0	0	0	0	0	0	0	0	0	0	0	0	0	0	0	0	0	1	0	0	0
2642_k__Bacteria; p__Proteobacteria; c__Betaproteobacteria; o__Burkholderiales; f__Comamonadaceae	2642_k__Bacteria; p__Betaproteobacteria; c__; o__; f__; g__; s__	0	0	1	0	0	0	0	0	0	0	0	0	0	0	0	0	0	0	0	0	0	0	0
2645_k__Bacteria; p__Bacteroidetes; c__Flavobacteriia; o__Flavobacteriales; f__Flavobacteriaceae; g__Flavobacterium; s__	2645_k__Bacteria; p__Bacteroidetes; c__bacII; o__bacII-A	0	0	0	0	0	0	0	0	0	0	0	0	0	0	0	1	0	0	0	0	0	0	0
2646_k__Bacteria; p__Proteobacteria; c__Betaproteobacteria; o__Burkholderiales; f__Comamonadaceae; g__Limnohabitans; s__	2646_k__Bacteria; p__Betaproteobacteria; c__betI; o__Rhodo; f__; g__; s__	0	0	1	0	0	0	0	0	0	3	2	5	0	0	0	0	0	0	0	0	0	0	0
2647_k__Bacteria; p__Proteobacteria; c__Betaproteobacteria; o__Burkholderiales	2647_k__Bacteria; p__Betaproteobacteria; c__betVII	0	0	0	0	0	0	0	0	0	0	0	0	0	0	0	0	0	0	0	0	0	0	1
2648_k__Bacteria; p__Bacteroidetes; c__Sphingobacteriia; o__Sphingobacteriales; f__Flexibacteraceae; g__Arcicella; s__	2648_k__Bacteria; p__Bacteroidetes; c__bacIII; o__bacIII-A; f__PRD01a001B; g__; s__	29	2	20	4	6	21	4	30	15	74	94	30	18	36	38	5	21	10	6	7	20	5	73
2649_k__Bacteria; p__Bacteroidetes; c__Flavobacteriia; o__Flavobacteriales; f__Flavobacteriaceae; g__Flavobacterium	2649_k__Bacteria; p__Bacteroidetes; c__bacII; o__bacII-A; f__; g__; s__	0	0	0	0	0	0	0	0	0	1	0	0	0	0	0	0	1	0	0	0	0	0	0
2650_k__Bacteria; p__Proteobacteria; c__Betaproteobacteria; o__Burkholderiales; f__Comamonadaceae; g__Limnohabitans	2650_k__Bacteria; p__Betaproteobacteria	2	0	2	0	1	4	0	0	1	0	0	0	0	0	0	4	0	0	0	1	0	5	0
2651_k__Bacteria; p__Proteobacteria; c__Betaproteobacteria	2651_k__Bacteria; p__Betaproteobacteria	0	0	0	0	0	0	1	1	0	0	0	1	4	0	0	0	0	0	0	2	0	0	0
2653_k__Bacteria; p__Proteobacteria; c__Betaproteobacteria; o__Burkholderiales; f__Comamonadaceae; g__Limnohabitans	2653_k__Bacteria; p__Betaproteobacteria	5	0	6	2	1	0	1	0	1	32	31	4	5	7	71	0	19	0	17	11	17	6	89
2654_k__Bacteria; p__Bacteroidetes; c__Sphingobacteriia; o__Sphingobacteriales; f__Flexibacteraceae; g__Arcicella; s__	2654_k__Bacteria; p__Bacteroidetes; c__bacIII; o__bacIII-A; f__PRD01a001B; g__; s__	0	0	0	0	0	0	0	0	0	0	3	1	0	0	0	0	0	0	0	0	0	0	0
2655_k__Bacteria; p__Bacteroidetes; c__Sphingobacteriia; o__Sphingobacteriales; f__Flexibacteraceae; g__Arcicella; s__	2655_k__Bacteria; p__Bacteroidetes; c__bacIII; o__bacIII-A; f__PRD01a001B; g__; s__	0	0	0	0	0	0	0	0	0	0	0	0	2	0	0	0	0	0	0	0	0	0	0
2656_k__Bacteria; p__Actinobacteria; c__Actinobacteria; o__Actinomycetales; f__ACK-M1; g__; s__	2656_k__Bacteria; p__Actinobacteria; c__acI; o__acI-A	0	0	0	0	0	0	0	0	0	0	0	0	2	0	1	1	0	1	0	1	0	2	0
2657_k__Bacteria; p__Actinobacteria; c__Acidimicrobiia; o__Acidimicrobiales; f__C111; g__; s__	2657_k__Bacteria; p__Actinobacteria; c__acIV; o__C111; f__acIV-C; g__Iluma-C1; s__	0	0	0	0	0	0	0	0	0	0	0	0	0	0	0	0	0	0	0	0	0	2	0
2658_k__Bacteria; p__Bacteroidetes; c__Flavobacteriia; o__Flavobacteriales; f__Flavobacteriaceae; g__Flavobacterium; s__	2658_k__Bacteria; p__Bacteroidetes; c__bacII; o__bacII-A; f__; g__; s__	0	0	0	0	0	0	0	0	0	0	0	0	0	0	2	0	0	0	0	0	0	0	1
2659_k__Bacteria; p__Proteobacteria; c__Betaproteobacteria; o__Burkholderiales; f__Comamonadaceae	2659_k__Bacteria; p__Betaproteobacteria	0	0	0	0	0	0	0	0	0	0	0	1	0	0	0	0	0	0	1	0	0	0	0
2660_k__Bacteria; p__Proteobacteria; c__Betaproteobacteria; o__Procabacteriales; f__Procabacteriaceae; g__; s__	2660_k__Bacteria	0	0	0	0	0	0	0	0	0	0	0	0	0	0	6	0	0	0	0	0	0	0	0
2661_k__Bacteria; p__Proteobacteria; c__Betaproteobacteria	2661_k__Bacteria; p__Betaproteobacteria	0	0	0	0	0	0	0	0	0	0	0	0	1	0	1	0	0	0	1	0	0	0	0
2662_k__Bacteria; p__Proteobacteria; c__Betaproteobacteria	2662_k__Bacteria; p__Betaproteobacteria	0	0	0	0	0	0	0	0	0	0	0	0	0	0	0	0	0	3	0	0	0	1	0
2664_k__Bacteria; p__Proteobacteria; c__Betaproteobacteria; o__Burkholderiales; f__Comamonadaceae	2664_k__Bacteria; p__Betaproteobacteria	0	0	0	0	0	0	0	0	0	0	0	0	0	1	0	0	0	0	0	0	0	0	0
2665_k__Bacteria; p__Proteobacteria; c__Betaproteobacteria; o__Burkholderiales; f__Oxalobacteraceae	2665_k__Bacteria; p__Betaproteobacteria; c__betII; o__Pnec	0	0	3	0	0	0	0	0	0	0	0	0	0	0	0	0	0	0	0	0	0	0	5
2666_k__Bacteria; p__Bacteroidetes; c__Flavobacteriia; o__Flavobacteriales; f__Flavobacteriaceae; g__Flavobacterium; s__	2666_k__Bacteria; p__Bacteroidetes; c__bacII; o__bacII-A	0	0	0	0	0	0	0	0	0	0	0	0	0	2	0	0	0	0	0	0	0	0	0
2667_k__Bacteria; p__Proteobacteria; c__Gammaproteobacteria; o__HTCC2188; f__211ds20; g__; s__	2667_k__Bacteria	0	0	0	0	0	0	0	0	0	0	0	0	0	0	0	0	0	0	0	0	0	0	2
2668_k__Bacteria; p__Proteobacteria; c__Alphaproteobacteria; o__Rickettsiales; f__; g__; s__	2668_k__Bacteria; p__Alphaproteobacteria; c__; o__; f__; g__; s__	0	0	0	0	0	0	0	0	0	0	1	0	0	0	0	0	0	0	0	0	0	0	0
2669_k__Bacteria; p__Proteobacteria; c__Betaproteobacteria; o__Methylophilales; f__Methylophilaceae	2669_k__Bacteria; p__Betaproteobacteria; c__betIV; o__; f__; g__; s__	0	0	0	1	0	0	0	0	1	1	3	0	0	3	0	0	1	0	1	0	0	0	0
2670_k__Bacteria; p__Bacteroidetes; c__Flavobacteriia; o__Flavobacteriales; f__Flavobacteriaceae; g__Flavobacterium; s__	2670_k__Bacteria; p__Bacteroidetes; c__bacII; o__bacII-A; f__Flavo-A3	0	0	0	0	0	0	0	0	0	0	0	0	0	0	0	0	0	0	0	4	0	0	0
2671_k__Bacteria; p__Proteobacteria; c__Alphaproteobacteria; o__Caulobacterales; f__Caulobacteraceae; g__Phenylobacterium; s__	2671_k__Bacteria; p__Alphaproteobacteria; c__alfII; o__; f__; g__; s__	0	0	0	0	0	0	0	0	0	0	0	0	0	0	0	0	0	0	0	1	0	0	0
2672_k__Bacteria; p__Proteobacteria; c__Betaproteobacteria	2672_k__Bacteria	0	0	0	0	0	0	0	0	0	0	0	0	0	0	0	1	0	0	0	0	0	0	0
2673_k__Bacteria; p__Proteobacteria; c__Betaproteobacteria; o__Burkholderiales; f__Alcaligenaceae	2673_k__Bacteria; p__Betaproteobacteria; c__betIII	0	0	0	0	0	0	0	0	0	0	0	0	0	0	0	0	0	0	0	0	0	1	0
2676_k__Bacteria; p__Proteobacteria; c__Betaproteobacteria; o__Burkholderiales; f__Comamonadaceae	2676_k__Bacteria; p__Betaproteobacteria; c__betI	0	0	0	0	0	0	0	0	0	0	0	0	5	0	0	0	0	1	0	0	0	0	0
2677_k__Bacteria; p__Bacteroidetes; c__Flavobacteriia; o__Flavobacteriales; f__Flavobacteriaceae; g__Flavobacterium	2677_k__Bacteria; p__Bacteroidetes; c__bacII; o__bacII-A; f__; g__; s__	0	0	0	0	0	0	0	1	0	0	1	1	0	0	2	0	3	0	0	1	0	0	1
2678_k__Bacteria; p__Proteobacteria	2678_k__Bacteria; p__Betaproteobacteria; c__; o__; f__; g__; s__	0	0	0	0	4	0	0	0	0	0	0	0	0	0	0	0	0	0	0	0	0	0	0
2679_k__Bacteria; p__Bacteroidetes; c__Sphingobacteriia; o__Sphingobacteriales; f__Chitinophagaceae; g__; s__	2679_k__Bacteria; p__Bacteroidetes	0	0	0	0	0	0	0	0	0	0	0	0	0	0	0	7	0	0	0	0	0	0	0
2680_k__Bacteria; p__Proteobacteria; c__Betaproteobacteria; o__Rhodocyclales; f__Rhodocyclaceae; g__Uliginosibacterium; s__	2680_k__Bacteria; p__Betaproteobacteria; c__; o__; f__; g__; s__	0	0	0	0	0	0	0	0	0	0	0	0	0	0	8	0	0	0	0	0	0	0	0
2681_k__Bacteria; p__Verrucomicrobia; c__Verrucomicrobiae; o__Verrucomicrobiales; f__Verrucomicrobiaceae; g__Akkermansia; s__muciniphila	2681_Unclassified	0	0	0	0	0	0	0	0	0	0	0	0	0	0	0	0	0	0	0	0	0	0	2
2684_k__Bacteria; p__Actinobacteria; c__Actinobacteria; o__Actinomycetales; f__Microbacteriaceae; g__Candidatus Rhodoluna; s__	2684_k__Bacteria; p__Actinobacteria; c__Luna1	0	0	0	0	0	0	0	0	0	0	0	0	0	0	0	0	0	0	1	0	0	0	0
2686_k__Bacteria; p__Proteobacteria; c__Betaproteobacteria; o__BVC71; f__; g__; s__	2686_k__Bacteria; p__Betaproteobacteria; c__R-BT065; o__; f__; g__; s__	0	0	0	0	0	0	0	0	0	0	0	0	0	0	0	0	0	0	0	0	1	0	0
2687_k__Bacteria; p__Proteobacteria; c__Betaproteobacteria; o__Methylophilales; f__; g__; s__	2687_k__Bacteria; p__Betaproteobacteria; c__betIV; o__LD28; f__; g__; s__	0	0	1	0	0	0	0	0	0	0	0	0	0	0	0	0	0	0	0	0	0	2	0
2688_k__Bacteria; p__SR1; c__; o__; f__; g__; s__	2688_k__2-BACTERIA	0	0	0	0	0	0	0	0	0	0	0	0	0	0	0	0	2	0	0	0	0	0	0
2689_k__Bacteria; p__Proteobacteria; c__Betaproteobacteria	2689_k__Bacteria; p__Betaproteobacteria	0	0	0	0	0	0	0	0	0	0	0	0	0	0	0	0	0	0	0	0	0	1	0
2691_k__Bacteria; p__Actinobacteria; c__Actinobacteria; o__Actinomycetales; f__ACK-M1; g__; s__	2691_k__Bacteria	0	0	0	0	0	0	0	0	0	0	0	0	0	0	0	0	0	0	0	0	0	6	0
2692_k__Bacteria; p__Bacteroidetes; c__Flavobacteriia; o__Flavobacteriales; f__Flavobacteriaceae; g__Flavobacterium; s__	2692_k__Bacteria; p__Bacteroidetes; c__bacII; o__bacII-A	0	0	0	0	0	0	0	0	0	0	0	0	0	0	0	0	0	0	0	0	1	0	0
2693_k__Bacteria; p__Proteobacteria; c__Betaproteobacteria; o__Burkholderiales; f__Comamonadaceae	2693_k__Bacteria; p__Betaproteobacteria; c__R-BT065; o__; f__; g__; s__	0	1	0	1	0	0	0	0	0	0	0	0	0	0	2	0	0	0	0	0	0	0	1
2694_k__Bacteria; p__Firmicutes; c__Bacilli; o__Bacillales; f__Alicyclobacillaceae; g__Alicyclobacillus; s__	2694_k__Bacteria; p__; c__; o__; f__; g__; s__	0	0	0	0	2	0	0	0	0	0	0	0	0	0	0	0	0	0	0	0	0	0	0
2695_k__Bacteria; p__Bacteroidetes; c__Flavobacteriia; o__Flavobacteriales; f__Cryomorphaceae; g__Fluviicola; s__	2695_k__Bacteria; p__Bacteroidetes; c__bacV; o__; f__; g__; s__	0	0	0	0	0	0	0	0	0	0	0	0	0	0	0	0	0	0	0	2	0	0	0
2696_k__Bacteria; p__Bacteroidetes	2696_k__Bacteria	0	0	0	0	0	0	0	0	0	0	0	0	6	0	0	0	0	0	0	0	0	1	0
2697_k__Bacteria; p__Bacteroidetes; c__Flavobacteriia; o__Flavobacteriales; f__Flavobacteriaceae; g__Flavobacterium; s__	2697_k__Bacteria; p__Bacteroidetes; c__bacII; o__bacII-A; f__; g__; s__	0	0	0	0	0	0	0	0	0	3	0	0	0	0	0	0	0	0	0	0	0	0	0
2699_k__Bacteria; p__Proteobacteria; c__Betaproteobacteria; o__Burkholderiales; f__Comamonadaceae	2699_k__Bacteria; p__Betaproteobacteria; c__LiUU-3-128; o__Leptothrix; f__; g__; s__	0	0	0	0	0	0	0	0	0	0	0	0	4	0	0	0	0	0	0	0	0	0	0
2703_k__Bacteria; p__Actinobacteria; c__Actinobacteria; o__Actinomycetales	2703_k__Bacteria; p__Actinobacteria	0	0	0	0	2	0	0	0	0	0	0	0	0	0	0	0	0	0	0	0	0	0	0
2705_k__Bacteria; p__Bacteroidetes; c__Sphingobacteriia; o__Sphingobacteriales; f__Flexibacteraceae; g__Arcicella; s__	2705_k__Bacteria; p__Bacteroidetes; c__bacIII; o__bacIII-A; f__PRD01a001B; g__; s__	0	0	0	0	0	0	0	0	0	0	0	0	0	0	0	0	0	0	0	0	1	0	0
2706_k__Bacteria; p__Actinobacteria; c__Actinobacteria; o__Actinomycetales; f__ACK-M1; g__; s__	2706_k__Bacteria; p__Actinobacteria; c__acI; o__acI-A	0	0	0	0	0	0	0	0	0	0	0	0	0	0	0	0	0	0	0	0	0	1	0
2707_k__Bacteria; p__Bacteroidetes; c__Sphingobacteriia; o__Sphingobacteriales; f__; g__; s__	2707_k__Bacteria; p__Bacteroidetes; c__bacVI; o__; f__; g__; s__	0	0	0	0	0	0	1	0	0	0	0	0	0	5	0	1	0	0	0	0	0	0	0
2709_k__Bacteria; p__Proteobacteria; c__Betaproteobacteria; o__Burkholderiales; f__Comamonadaceae; g__; s__	2709_k__Bacteria; p__Betaproteobacteria	0	0	0	0	0	0	0	0	0	1	0	0	0	1	0	0	0	0	0	1	0	0	0
2710_k__Bacteria; p__Proteobacteria; c__Betaproteobacteria; o__Methylophilales; f__; g__; s__	2710_k__Bacteria; p__Betaproteobacteria	0	0	0	0	0	1	0	0	0	0	0	0	0	0	0	0	0	0	0	0	0	0	0
2711_k__Bacteria; p__Proteobacteria; c__Betaproteobacteria; o__Burkholderiales; f__Comamonadaceae	2711_k__Bacteria; p__Betaproteobacteria; c__betI	0	0	0	0	0	0	0	0	0	0	0	0	1	0	0	0	0	0	1	0	0	0	0
2712_k__Bacteria; p__Proteobacteria; c__Betaproteobacteria; o__Methylophilales; f__; g__; s__	2712_k__Bacteria	0	0	0	0	0	0	0	0	0	0	0	0	1	0	0	0	0	0	0	0	0	0	0
2713_k__Bacteria; p__Bacteroidetes; c__Flavobacteriia; o__Flavobacteriales; f__Flavobacteriaceae; g__Flavobacterium	2713_k__Bacteria; p__Bacteroidetes; c__bacII; o__bacII-A; f__Flavo-A3	0	0	0	0	0	0	0	0	0	0	0	0	0	1	0	0	0	0	0	0	0	0	0
2716_k__Bacteria; p__Proteobacteria; c__Betaproteobacteria; o__Burkholderiales; f__Oxalobacteraceae; g__Polynucleobacter; s__	2716_k__Bacteria; p__Betaproteobacteria; c__betII; o__Pnec; f__PnecB; g__; s__	0	0	0	0	0	0	0	0	0	0	0	0	0	0	0	0	0	1	0	0	0	0	0
2719_k__Bacteria; p__Firmicutes; c__Clostridia; o__Clostridiales; f__Ruminococcaceae	2719_k__Bacteria	2	0	0	0	0	0	0	0	0	0	0	0	0	0	0	0	0	0	0	0	0	0	0
2720_k__Bacteria; p__Actinobacteria; c__Actinobacteria; o__Actinomycetales; f__ACK-M1; g__; s__	2720_k__Bacteria; p__Actinobacteria; c__acI; o__acI-A; f__acI-A1; g__; s__	3	0	4	2	6	6	4	0	0	4	2	0	3	4	0	0	0	2	0	7	0	4	4
2721_k__Bacteria; p__Bacteroidetes; c__Flavobacteriia; o__Flavobacteriales	2721_k__Bacteria; p__Bacteroidetes	0	0	0	0	0	0	0	0	0	0	0	0	0	0	0	0	0	0	0	3	0	0	0
2722_k__Bacteria; p__Bacteroidetes; c__Flavobacteriia; o__Flavobacteriales; f__Flavobacteriaceae; g__Flavobacterium; s__	2722_k__Bacteria; p__Bacteroidetes	0	0	0	0	0	0	0	0	0	0	0	0	0	0	0	0	2	0	1	0	0	0	0
2723_k__Bacteria; p__Actinobacteria; c__Actinobacteria; o__Actinomycetales; f__ACK-M1; g__; s__	2723_k__Bacteria; p__Actinobacteria; c__acI; o__acI-A; f__acI-A4; g__; s__	0	0	0	0	0	0	0	0	2	0	0	0	0	0	0	0	0	0	0	0	0	0	0
2724_k__Bacteria; p__Actinobacteria; c__Actinobacteria; o__Actinomycetales; f__ACK-M1; g__; s__	2724_k__Bacteria; p__Actinobacteria; c__acI; o__acI-A; f__acI-A1; g__; s__	3	2	2	2	1	0	0	0	0	0	0	0	5	0	0	1	0	2	0	0	0	0	0
2725_k__Bacteria; p__Proteobacteria; c__Betaproteobacteria; o__Burkholderiales; f__Comamonadaceae; g__Limnohabitans	2725_k__Bacteria; p__Betaproteobacteria; c__R-BT065; o__; f__; g__; s__	0	2	0	0	0	0	2	0	0	0	2	0	0	0	0	0	0	0	1	0	0	0	2
2726_k__Bacteria; p__Bacteroidetes; c__Flavobacteriia; o__Flavobacteriales; f__Cryomorphaceae; g__; s__	2726_k__Bacteria; p__Bacteroidetes; c__bacV; o__; f__; g__; s__	0	0	0	0	0	3	0	0	0	0	0	0	10	5	5	0	0	0	0	7	0	0	1
2728_k__Bacteria; p__Fibrobacteres; c__Fibrobacteria; o__258ds10; f__; g__; s__	2728_Unclassified	1	0	0	0	0	0	0	0	0	0	1	0	0	0	0	0	0	0	3	0	0	0	0
2729_k__Bacteria; p__Proteobacteria; c__Betaproteobacteria	2729_k__Bacteria; p__Betaproteobacteria	0	0	0	0	0	0	0	1	0	0	0	0	0	1	0	0	0	0	0	0	0	0	1
2730_k__Bacteria; p__Proteobacteria; c__Betaproteobacteria	2730_k__Bacteria; p__Betaproteobacteria; c__betIII; o__betIII-A2; f__; g__; s__	0	0	0	0	0	0	0	0	0	0	0	0	0	0	0	0	0	0	0	1	0	0	0
2731_k__Bacteria; p__Proteobacteria; c__Betaproteobacteria; o__Burkholderiales	2731_k__Bacteria; p__Betaproteobacteria	0	0	0	0	0	0	0	0	0	0	0	0	0	0	0	0	0	0	0	5	0	0	0
2733_k__Bacteria; p__Actinobacteria; c__Actinobacteria; o__Actinomycetales; f__; g__; s__	2733_k__Bacteria; p__Actinobacteria; c__acSTL; o__; f__; g__; s__	1	0	0	0	0	0	0	0	0	0	0	0	0	0	0	2	0	0	0	0	0	0	0
2736_k__Bacteria; p__Proteobacteria; c__Betaproteobacteria; o__Burkholderiales; f__Comamonadaceae	2736_k__Bacteria; p__Betaproteobacteria; c__betI; o__Rhodo; f__; g__; s__	0	0	1	0	0	0	0	0	0	0	0	0	0	0	0	0	0	0	0	0	0	0	0
2737_k__Bacteria; p__Proteobacteria; c__Betaproteobacteria; o__Burkholderiales; f__Comamonadaceae; g__Limnohabitans; s__	2737_k__Bacteria; p__Betaproteobacteria	0	0	1	0	0	0	2	0	0	0	1	0	2	0	0	0	0	1	1	1	0	1	0
2738_k__Bacteria; p__Bacteroidetes; c__Flavobacteriia; o__Flavobacteriales; f__Flavobacteriaceae; g__Flavobacterium; s__	2738_k__Bacteria; p__Bacteroidetes; c__bacII; o__bacII-A; f__; g__; s__	0	0	0	0	0	0	0	0	0	2	0	0	0	0	2	0	0	0	0	5	0	0	2
2740_k__Bacteria; p__Actinobacteria; c__Actinobacteria; o__Actinomycetales; f__Microbacteriaceae; g__Cryobacterium; s__	2740_k__Bacteria; p__Actinobacteria	0	0	0	0	0	0	0	0	0	0	0	0	1	0	0	0	0	0	0	0	0	0	0
2741_k__Bacteria; p__Proteobacteria; c__Betaproteobacteria	2741_k__Bacteria; p__Betaproteobacteria	1	0	0	0	0	0	0	0	0	0	0	0	0	0	0	0	0	0	0	0	0	0	0
2742_k__Bacteria; p__Proteobacteria; c__Betaproteobacteria; o__Methylophilales; f__; g__; s__	2742_k__Bacteria; p__Betaproteobacteria	0	0	0	0	0	0	0	0	0	0	0	0	0	0	0	0	0	0	0	2	0	0	0
2743_k__Bacteria; p__Proteobacteria; c__Deltaproteobacteria; o__MIZ46; f__; g__; s__	2743_k__Bacteria; p__; c__; o__; f__; g__; s__	0	0	0	0	0	0	0	0	0	0	0	0	0	0	0	0	2	0	0	0	0	0	0
2744_k__Bacteria; p__Bacteroidetes	2744_k__Bacteria; p__Bacteroidetes	0	0	0	0	0	0	0	0	0	0	0	0	0	0	0	0	0	0	0	2	0	0	0
2745_k__Bacteria; p__Fusobacteria; c__Fusobacteria; o__Fusobacteriales; f__; g__; s__	2745_Unclassified	4	0	0	0	0	0	0	0	0	0	0	0	0	0	0	0	0	0	0	0	0	0	0
2747_k__Bacteria; p__Proteobacteria; c__Alphaproteobacteria; o__Rickettsiales; f__; g__; s__	2747_k__Bacteria; p__Alphaproteobacteria	0	0	0	0	0	0	0	0	0	0	0	0	0	0	0	0	0	0	0	0	0	1	0
2751_k__Bacteria; p__Proteobacteria; c__Gammaproteobacteria	2751_k__Bacteria; p__Gammaproteobacteria; c__; o__; f__; g__; s__	0	0	0	0	0	0	0	0	0	0	0	0	0	0	0	0	1	0	0	0	0	0	0
2753_k__Bacteria; p__Actinobacteria; c__Actinobacteria; o__Actinomycetales; f__Microbacteriaceae; g__Candidatus Rhodoluna; s__	2753_k__Bacteria; p__Actinobacteria; c__Luna1	0	0	0	0	0	0	0	0	0	0	0	0	0	2	0	0	0	0	0	0	0	0	0
2754_k__Bacteria; p__Proteobacteria; c__Betaproteobacteria	2754_k__Bacteria; p__Betaproteobacteria; c__betII; o__Pnec; f__PnecD; g__; s__	0	0	0	0	0	0	0	0	0	0	0	0	1	0	0	0	0	0	0	0	0	0	0
2756_k__Bacteria; p__Bacteroidetes; c__Sphingobacteriia; o__Sphingobacteriales; f__Flexibacteraceae; g__Arcicella; s__	2756_k__Bacteria; p__Bacteroidetes; c__bacIII; o__bacIII-A; f__PRD01a001B; g__; s__	0	0	4	0	6	2	0	0	0	0	0	0	0	0	0	0	0	0	0	0	0	1	0
2758_k__Bacteria; p__Proteobacteria; c__Betaproteobacteria; o__Burkholderiales; f__Comamonadaceae; g__Limnohabitans	2758_k__Bacteria; p__Betaproteobacteria; c__betI	0	0	0	0	0	0	0	0	0	0	1	0	0	0	0	0	0	0	0	0	0	0	1
2759_k__Bacteria; p__Proteobacteria; c__Deltaproteobacteria; o__NB1-j; f__; g__; s__	2759_k__Bacteria	0	0	0	0	0	0	0	0	0	0	0	0	0	0	0	0	0	0	0	0	0	0	8
2760_k__Bacteria; p__GN02; c__GKS2-174; o__; f__; g__; s__	2760_Unclassified	0	0	0	0	0	0	0	0	0	0	0	0	0	1	0	0	0	0	0	0	0	0	0
2761_k__Bacteria; p__Bacteroidetes; c__Sphingobacteriia; o__Sphingobacteriales; f__Flexibacteraceae; g__Arcicella; s__	2761_k__Bacteria; p__Bacteroidetes; c__bacIII; o__bacIII-A; f__PRD01a001B; g__; s__	0	0	0	0	2	0	0	0	0	0	0	0	0	0	0	0	0	0	0	0	0	0	0
2763_k__Bacteria; p__Bacteroidetes; c__Sphingobacteriia; o__Sphingobacteriales; f__Chitinophagaceae; g__; s__	2763_k__Bacteria; p__Bacteroidetes; c__Sphingobacterales; o__bacI; f__bacI-A; g__bacI-A1; s__	0	0	0	0	0	0	0	0	0	0	0	0	1	0	0	0	0	0	0	0	0	0	0
2765_k__Bacteria; p__Actinobacteria; c__Actinobacteria; o__Actinomycetales; f__ACK-M1; g__; s__	2765_k__Bacteria; p__Actinobacteria; c__Luna1; o__; f__; g__; s__	0	0	0	0	0	0	1	0	0	0	0	0	0	0	0	0	0	0	0	0	0	0	0
2768_k__Bacteria; p__Firmicutes; c__Clostridia; o__Clostridiales; f__Lachnospiraceae; g__; s__	2768_Unclassified	0	0	0	0	0	0	0	0	0	0	1	0	0	0	0	0	0	0	0	0	0	0	0
2770_k__Bacteria; p__Firmicutes; c__Clostridia; o__Clostridiales; f__Lachnospiraceae; g__Butyrivibrio; s__	2770_Unclassified	0	0	0	0	0	0	0	0	0	0	2	0	0	0	0	0	0	0	0	0	0	0	0
2771_k__Bacteria; p__Bacteroidetes; c__Flavobacteriia; o__Flavobacteriales; f__Flavobacteriaceae; g__Flavobacterium; s__	2771_k__Bacteria; p__Bacteroidetes; c__bacII; o__bacII-A	0	0	0	0	0	0	0	0	0	18	22	15	0	6	1	0	2	0	1	4	4	0	6
2772_k__Bacteria; p__Proteobacteria; c__Betaproteobacteria; o__Methylophilales; f__Methylophilaceae; g__Methylotenera	2772_k__Bacteria; p__Betaproteobacteria; c__betIV; o__; f__; g__; s__	0	0	0	0	0	0	0	0	0	0	0	0	0	3	0	0	0	0	0	0	0	0	0
2773_k__Bacteria; p__Verrucomicrobia; c__Opitutae; o__Opitutales; f__Opitutaceae; g__Opitutus; s__	2773_Unclassified	0	0	1	0	0	0	0	0	0	0	0	0	0	0	0	0	0	0	0	0	0	0	0
2774_k__Bacteria; p__Bacteroidetes; c__Flavobacteriia; o__Flavobacteriales; f__Cryomorphaceae; g__Fluviicola; s__	2774_k__Bacteria; p__Bacteroidetes; c__bacV; o__; f__; g__; s__	0	0	0	0	0	0	0	0	0	0	0	0	2	1	2	0	0	0	0	0	0	1	0
2775_k__Bacteria; p__Bacteroidetes; c__Flavobacteriia; o__Flavobacteriales; f__Cryomorphaceae; g__; s__	2775_k__Bacteria; p__Bacteroidetes; c__bacV; o__; f__; g__; s__	0	0	0	0	2	0	0	0	0	0	0	0	0	0	0	0	0	0	0	0	0	5	0
2778_k__Bacteria; p__Bacteroidetes; c__Flavobacteriia; o__Flavobacteriales; f__Flavobacteriaceae; g__Flavobacterium	2778_k__Bacteria; p__Bacteroidetes; c__bacII; o__bacII-A; f__; g__; s__	0	0	0	0	0	0	0	0	0	1	0	0	0	0	0	0	0	0	0	0	0	0	0
2780_k__Bacteria; p__Bacteroidetes; c__Flavobacteriia; o__Flavobacteriales; f__Flavobacteriaceae; g__Flavobacterium	2780_k__Bacteria; p__Bacteroidetes; c__bacII; o__bacII-A	0	0	0	0	0	0	0	0	0	2	0	0	0	0	0	0	0	0	0	0	0	0	0
2781_k__Bacteria; p__Proteobacteria; c__Betaproteobacteria	2781_k__Bacteria; p__Betaproteobacteria	0	0	0	0	0	0	1	0	0	0	0	0	0	0	0	0	0	0	0	0	0	0	0
2782_k__Bacteria; p__Proteobacteria; c__Betaproteobacteria	2782_k__Bacteria; p__Betaproteobacteria	0	0	4	0	0	0	0	0	0	0	0	0	10	0	0	1	0	0	0	0	0	1	0
2783_k__Bacteria; p__Bacteroidetes	2783_k__Bacteria; p__Bacteroidetes; c__bacII; o__bacII-A	0	0	0	0	0	0	0	0	0	0	0	0	0	0	0	0	0	0	0	12	0	0	0
2785_k__Bacteria; p__Actinobacteria; c__Actinobacteria; o__Actinomycetales	2785_Unclassified	0	0	0	0	0	0	0	0	1	0	0	0	0	0	0	0	0	0	0	0	0	0	0
2787_k__Bacteria; p__Proteobacteria; c__Betaproteobacteria; o__Methylophilales; f__; g__; s__	2787_k__Bacteria; p__Betaproteobacteria	0	0	0	0	0	0	0	0	0	0	0	0	0	0	0	0	0	0	0	0	0	1	0
2788_k__Bacteria; p__Proteobacteria; c__Betaproteobacteria; o__Burkholderiales; f__Oxalobacteraceae; g__Polynucleobacter; s__cosmopolitanus	2788_k__Bacteria; p__Betaproteobacteria; c__betII; o__Pnec; f__PnecD; g__; s__	0	0	0	0	0	0	0	0	0	0	5	0	1	0	0	0	0	0	1	1	0	0	0
2790_k__Bacteria; p__Proteobacteria; c__Alphaproteobacteria; o__Rickettsiales; f__; g__; s__	2790_k__Bacteria; p__Alphaproteobacteria	0	0	0	0	0	0	0	0	0	0	0	0	0	0	0	0	0	1	0	0	0	0	0
2792_k__Bacteria; p__Bacteroidetes; c__Flavobacteriia; o__Flavobacteriales; f__Cryomorphaceae; g__Fluviicola; s__	2792_k__Bacteria; p__Bacteroidetes; c__bacV; o__; f__; g__; s__	3	0	3	2	0	0	2	31	23	132	94	14	16	21	0	4	31	1	0	104	32	7	19
2795_k__Bacteria; p__Bacteroidetes; c__Sphingobacteriia; o__Sphingobacteriales; f__Sphingobacteriaceae; g__; s__	2795_k__Bacteria; p__Bacteroidetes; c__bacVI; o__Pedo_(bacVI-B); f__; g__; s__	2	0	0	0	0	0	0	0	0	0	0	0	1	0	0	0	0	0	0	0	0	0	0
2796_k__Bacteria; p__Proteobacteria; c__Betaproteobacteria	2796_k__Bacteria; p__Betaproteobacteria; c__; o__; f__; g__; s__	0	0	0	0	0	0	0	0	0	0	0	0	0	0	7	0	0	0	0	0	0	0	0
2798_k__Bacteria; p__Proteobacteria; c__Betaproteobacteria; o__Burkholderiales; f__Comamonadaceae; g__Limnohabitans	2798_k__Bacteria; p__Betaproteobacteria	0	0	0	0	1	0	0	0	0	0	1	0	0	0	0	0	0	0	0	1	0	0	0
2799_k__Bacteria; p__Proteobacteria; c__Betaproteobacteria	2799_k__Bacteria	0	0	0	0	0	0	0	0	0	0	0	0	0	1	0	0	0	0	0	0	0	0	0
2800_k__Bacteria; p__Proteobacteria; c__Betaproteobacteria; o__Methylophilales	2800_k__Bacteria	0	0	0	0	0	0	0	0	0	0	0	0	0	0	0	0	0	0	0	0	0	5	0
2801_k__Bacteria; p__Actinobacteria; c__Acidimicrobiia; o__Acidimicrobiales; f__C111; g__; s__	2801_k__Bacteria; p__Actinobacteria; c__acIV; o__C111; f__acIV-A; g__Iluma-A2; s__	1	0	0	0	0	0	0	0	0	0	0	0	0	0	0	2	0	0	0	2	0	1	0
2804_k__Bacteria; p__Proteobacteria; c__Betaproteobacteria; o__Burkholderiales; f__Comamonadaceae; g__Polaromonas; s__	2804_k__Bacteria; p__Betaproteobacteria; c__betI; o__R-BT065; f__Lhab-A2; g__; s__	0	0	0	0	0	0	0	0	0	0	0	0	2	0	0	0	0	0	1	2	0	0	0
2805_k__Bacteria; p__Bacteroidetes; c__Sphingobacteriia; o__Sphingobacteriales	2805_k__Bacteria; p__Bacteroidetes; c__Sphingobacterales; o__bacI; f__bacI-B1; g__; s__	0	0	0	0	0	0	0	0	0	0	0	0	0	2	0	0	0	0	0	0	0	0	0
2809_k__Bacteria; p__Proteobacteria; c__Betaproteobacteria; o__Burkholderiales	2809_k__Bacteria; p__Betaproteobacteria	0	0	0	0	0	0	0	0	0	0	0	0	2	0	0	0	0	0	0	0	0	0	0
2810_k__Bacteria; p__Actinobacteria; c__Actinobacteria; o__Actinomycetales; f__ACK-M1; g__; s__	2810_k__Bacteria; p__Actinobacteria	0	0	2	0	0	0	0	0	0	0	0	0	1	0	0	1	0	0	0	0	0	0	0
2811_k__Bacteria; p__Proteobacteria; c__Deltaproteobacteria	2811_k__Bacteria	0	0	0	0	0	0	0	0	0	0	0	0	0	0	0	0	0	0	0	0	0	0	2
2812_k__Bacteria; p__Proteobacteria; c__Betaproteobacteria	2812_k__Bacteria	0	1	0	0	0	0	1	0	0	0	0	0	0	0	0	0	0	0	0	0	0	0	1
2816_k__Bacteria; p__Bacteroidetes; c__Flavobacteriia; o__Flavobacteriales; f__Flavobacteriaceae; g__Flavobacterium; s__	2816_k__Bacteria; p__Bacteroidetes; c__bacII; o__bacII-A; f__; g__; s__	0	0	0	0	0	0	0	4	0	5	0	1	0	1	0	0	3	0	1	1	1	0	0
2817_k__Bacteria; p__Proteobacteria; c__Betaproteobacteria; o__Burkholderiales; f__Comamonadaceae; g__; s__	2817_k__Bacteria; p__Betaproteobacteria	0	0	3	0	0	0	0	0	0	0	0	0	0	0	3	0	0	0	0	0	0	0	0
2818_k__Bacteria; p__Gemmatimonadetes; c__Gemmatimonadetes; o__Gemmatimonadales; f__Gemmatimonadaceae; g__Gemmatimonas; s__	2818_Unclassified	0	0	0	0	0	1	0	0	0	0	0	0	0	0	0	0	0	0	0	0	0	0	0
2820_k__Bacteria; p__Bacteroidetes; c__Flavobacteriia; o__Flavobacteriales; f__Flavobacteriaceae; g__Flavobacterium	2820_k__Bacteria; p__Bacteroidetes; c__bacII; o__bacII-A; f__; g__; s__	0	0	0	0	0	0	0	0	0	0	0	0	0	1	0	0	0	0	0	0	1	0	1
2821_k__Bacteria; p__Proteobacteria; c__Betaproteobacteria; o__Methylophilales	2821_k__Bacteria; p__Betaproteobacteria	0	0	0	0	0	0	0	0	0	0	0	0	0	0	0	0	2	0	0	0	0	0	0
2822_k__Bacteria; p__Bacteroidetes; c__Sphingobacteriia; o__Sphingobacteriales; f__Cyclobacteriaceae; g__; s__	2822_k__Bacteria; p__Bacteroidetes; c__bacIII; o__Algor; f__; g__; s__	0	0	0	0	2	0	0	0	0	0	0	0	1	0	0	0	0	0	0	0	0	0	0
2824_k__Bacteria; p__Bacteroidetes; c__Flavobacteriia; o__Flavobacteriales; f__Flavobacteriaceae; g__Flavobacterium	2824_k__Bacteria; p__Bacteroidetes; c__bacII; o__bacII-A; f__Flavo-A3; g__; s__	0	0	0	0	0	0	0	0	0	0	0	0	0	0	0	0	0	0	0	1	0	0	0
2825_k__Bacteria; p__Actinobacteria; c__Actinobacteria; o__Actinomycetales	2825_k__Bacteria; p__Actinobacteria; c__Luna1	0	0	0	0	0	0	0	0	0	0	0	0	5	0	0	0	0	0	0	0	0	0	0
2827_k__Bacteria; p__Actinobacteria; c__Actinobacteria; o__Actinomycetales; f__Microbacteriaceae	2827_k__Bacteria; p__Actinobacteria	0	0	0	0	0	0	0	0	0	0	0	0	0	0	4	0	0	0	0	0	0	0	1
2828_k__Bacteria; p__Proteobacteria; c__Betaproteobacteria	2828_k__Bacteria; p__Betaproteobacteria	0	0	0	0	0	0	0	0	0	0	0	0	0	0	2	0	6	0	2	0	0	0	0
2829_k__Bacteria; p__GN02; c__GKS2-174; o__; f__; g__; s__	2829_Unclassified	0	4	0	0	0	0	0	0	0	0	0	0	0	0	0	0	0	0	0	0	0	0	0
2830_k__Bacteria; p__Proteobacteria; c__Betaproteobacteria; o__Burkholderiales; f__Comamonadaceae	2830_k__Bacteria; p__Betaproteobacteria	0	0	0	0	0	0	0	0	0	0	0	0	0	0	0	0	0	1	0	0	0	0	0
2832_k__Bacteria; p__Bacteroidetes; c__Flavobacteriia; o__Flavobacteriales; f__Flavobacteriaceae; g__Flavobacterium	2832_k__Bacteria; p__Bacteroidetes; c__bacII; o__bacII-A; f__Flavo-A3; g__; s__	0	0	0	0	0	0	0	0	0	0	0	0	0	0	2	0	0	0	0	0	0	0	0
2833_k__Bacteria; p__Elusimicrobia; c__Elusimicrobia; o__Elusimicrobiales; f__; g__; s__	2833_k__2-BACTERIA; p__2.2-THERMOTOGALES; c__2.2.6-TT.MARITIMA_GROUP; o__; f__; g__; s__	0	0	0	0	0	0	0	0	1	0	0	0	0	0	0	0	0	0	0	0	0	0	0
2835_k__Bacteria; p__Bacteroidetes; c__Flavobacteriia; o__Flavobacteriales; f__Flavobacteriaceae; g__Flavobacterium	2835_k__Bacteria; p__Bacteroidetes; c__bacII; o__bacII-A; f__; g__; s__	0	0	0	0	0	0	0	1	0	2	0	0	1	3	1	0	4	0	0	1	2	0	5
2837_k__Bacteria; p__Bacteroidetes; c__Sphingobacteriia; o__Sphingobacteriales; f__Chitinophagaceae; g__; s__	2837_k__Bacteria; p__Bacteroidetes; c__Sphingobacterales; o__bacI; f__; g__; s__	0	0	0	0	0	0	0	0	0	0	0	0	2	0	0	0	0	0	0	0	0	0	0
2838_k__Bacteria; p__Proteobacteria; c__Betaproteobacteria; o__Burkholderiales	2838_k__Bacteria; p__Betaproteobacteria	0	0	0	0	0	0	0	0	0	0	0	0	0	0	10	0	0	0	0	0	0	0	0
2839_k__Bacteria	2839_k__Bacteria	0	0	0	0	0	0	0	0	0	0	0	0	0	0	1	0	0	0	0	0	0	0	0
2840_k__Bacteria; p__Proteobacteria; c__Betaproteobacteria; o__Burkholderiales; f__Comamonadaceae; g__Limnohabitans; s__	2840_k__Bacteria; p__Betaproteobacteria	2	0	1	0	1	2	2	3	2	1	5	1	0	1	0	0	0	1	0	5	1	3	3
2841_k__Bacteria; p__Bacteroidetes; c__Flavobacteriia; o__Flavobacteriales; f__Flavobacteriaceae; g__Flavobacterium; s__	2841_k__Bacteria; p__Bacteroidetes; c__bacII; o__bacII-A; f__; g__; s__	0	0	0	0	0	0	0	0	0	0	0	0	0	0	0	0	0	0	0	0	0	0	2
2842_k__Bacteria; p__OP3; c__koll11; o__GIF10; f__kpj58rc; g__; s__	2842_k__Bacteria	0	0	0	0	0	0	0	0	0	0	0	0	0	0	0	0	0	0	0	0	0	0	3
2845_k__Bacteria; p__Bacteroidetes; c__Flavobacteriia; o__Flavobacteriales; f__Flavobacteriaceae; g__Flavobacterium; s__	2845_k__Bacteria; p__Bacteroidetes; c__bacII; o__bacII-A	0	0	0	0	0	0	0	0	0	0	0	0	0	0	0	0	1	0	0	0	0	0	1
2846_k__Bacteria; p__Actinobacteria; c__Actinobacteria; o__Actinomycetales; f__ACK-M1; g__; s__	2846_k__Bacteria; p__Actinobacteria; c__acI; o__acI-A; f__acI-A1; g__; s__	0	0	0	0	0	0	0	0	0	0	0	0	3	1	0	0	0	0	0	1	0	0	0
2847_k__Bacteria; p__Proteobacteria; c__Betaproteobacteria; o__Burkholderiales; f__Comamonadaceae	2847_k__Bacteria; p__Betaproteobacteria	0	0	0	0	0	0	0	0	0	0	0	0	0	0	0	0	0	2	0	0	0	0	0
2848_k__Bacteria; p__Bacteroidetes; c__Flavobacteriia; o__Flavobacteriales; f__Flavobacteriaceae; g__Flavobacterium; s__	2848_k__Bacteria; p__Bacteroidetes; c__bacII; o__bacII-A; f__; g__; s__	0	0	0	0	0	0	0	0	0	2	0	0	0	0	4	0	0	0	0	0	0	0	9
2849_k__Bacteria; p__Proteobacteria; c__Betaproteobacteria; o__Burkholderiales; f__Comamonadaceae	2849_k__Bacteria; p__Betaproteobacteria	0	0	0	0	2	0	0	0	0	0	0	0	1	0	0	0	0	0	0	0	0	1	0
2852_k__Bacteria; p__Proteobacteria; c__Betaproteobacteria; o__Burkholderiales; f__Comamonadaceae; g__; s__	2852_k__Bacteria; p__Betaproteobacteria	0	0	0	0	1	0	0	0	0	0	0	0	0	0	0	0	0	0	0	0	0	0	0
2854_k__Bacteria; p__Actinobacteria; c__Actinobacteria; o__Actinomycetales	2854_k__Bacteria; p__Actinobacteria	0	0	0	0	0	0	0	0	0	0	0	0	0	0	0	0	0	0	0	0	0	0	3
2855_k__Bacteria; p__Proteobacteria; c__Alphaproteobacteria; o__Sphingomonadales; f__; g__; s__	2855_k__Bacteria; p__Alphaproteobacteria; c__alfIV	0	0	1	0	0	0	0	0	0	0	0	0	0	0	0	1	0	0	0	0	0	0	0
2856_k__Bacteria; p__Elusimicrobia; c__Elusimicrobia; o__IIb; f__; g__; s__	2856_Unclassified	0	0	0	0	0	0	0	0	0	0	0	0	0	0	0	0	0	0	0	0	0	0	2
2858_k__Bacteria; p__Proteobacteria; c__Betaproteobacteria; o__Burkholderiales; f__Comamonadaceae	2858_k__Bacteria; p__Betaproteobacteria	0	0	1	0	0	0	0	0	0	0	0	0	0	3	0	0	0	0	0	0	0	0	0
2859_k__Bacteria; p__Proteobacteria; c__Betaproteobacteria	2859_k__Bacteria	0	0	0	0	0	0	0	0	0	0	0	0	2	0	0	0	0	0	0	0	0	0	0
2860_k__Bacteria; p__Proteobacteria; c__Betaproteobacteria; o__Burkholderiales; f__Comamonadaceae; g__Limnohabitans; s__curvus	2860_k__Bacteria; p__Betaproteobacteria; c__R-BT065; o__; f__; g__; s__	0	0	0	0	0	0	0	0	0	1	0	0	0	0	0	0	0	0	0	0	0	0	1
2862_k__Bacteria; p__Bacteroidetes; c__Sphingobacteriia; o__Sphingobacteriales; f__; g__; s__	2862_k__Bacteria; p__Bacteroidetes	0	0	0	0	0	0	0	0	0	0	0	0	0	0	0	0	0	0	0	1	0	0	0
2863_k__Bacteria; p__Proteobacteria; c__Betaproteobacteria; o__Burkholderiales; f__Comamonadaceae	2863_k__Bacteria; p__Betaproteobacteria	0	0	0	1	0	0	0	0	0	0	0	0	0	0	0	0	0	0	0	0	0	0	0
2864_k__Bacteria; p__Actinobacteria; c__Actinobacteria; o__Actinomycetales	2864_k__Bacteria; p__Actinobacteria; c__acI; o__acI-C; f__acI-C1; g__; s__	0	0	0	0	0	0	0	0	0	0	0	0	0	0	0	0	0	0	0	0	0	4	0
2865_k__Bacteria; p__Proteobacteria; c__Betaproteobacteria	2865_k__Bacteria; p__Betaproteobacteria	0	0	0	0	0	0	0	0	0	0	0	0	0	0	0	0	3	0	0	0	0	0	0
2866_k__Bacteria; p__OD1; c__ZB2; o__; f__; g__; s__	2866_k__Bacteria; p__OD1; c__; o__; f__; g__; s__	0	0	0	0	0	0	0	0	2	0	0	0	0	0	0	0	0	0	0	0	0	0	0
2868_k__Bacteria; p__Proteobacteria; c__Betaproteobacteria; o__Burkholderiales	2868_k__Bacteria; p__Betaproteobacteria	0	4	6	2	0	0	1	0	1	0	6	0	3	10	0	0	0	4	1	16	0	1	5
2873_k__Bacteria; p__Proteobacteria; c__Gammaproteobacteria	2873_k__Bacteria	0	0	0	0	0	0	0	1	0	0	0	0	0	0	0	0	0	0	0	0	0	0	0
2874_k__Bacteria; p__TM7; c__TM7-1; o__; f__; g__; s__	2874_k__Bacteria	0	0	0	0	0	0	0	0	1	0	0	0	0	0	0	0	0	0	0	0	0	0	0
2876_k__Bacteria; p__Proteobacteria; c__Betaproteobacteria; o__Burkholderiales; f__Comamonadaceae; g__Limnohabitans; s__	2876_k__Bacteria; p__Betaproteobacteria	0	0	0	0	0	0	0	0	0	0	0	0	0	0	0	0	0	0	0	1	0	0	0
2878_k__Bacteria; p__Proteobacteria; c__Gammaproteobacteria; o__Legionellales; f__Coxiellaceae; g__Rickettsiella; s__	2878_k__Bacteria	178	6	1	0	0	0	0	0	3	0	19	0	3	4	73	7	0	9	6	3	14	0	24
2879_k__Bacteria; p__Proteobacteria; c__Betaproteobacteria	2879_k__Bacteria; p__Betaproteobacteria	0	0	0	1	3	0	0	2	0	0	5	10	6	6	0	0	0	4	0	2	1	4	3
2881_k__Bacteria; p__Bacteroidetes; c__Sphingobacteriia; o__Sphingobacteriales; f__Flexibacteraceae; g__Arcicella; s__	2881_k__Bacteria; p__Bacteroidetes; c__bacIII; o__bacIII-A; f__PRD01a001B; g__; s__	0	0	0	0	0	0	0	0	0	0	0	0	0	0	0	0	0	0	0	0	6	0	0
2882_k__Bacteria; p__Proteobacteria; c__Betaproteobacteria; o__Burkholderiales; f__Comamonadaceae	2882_k__Bacteria; p__Betaproteobacteria	0	0	2	0	0	0	0	0	0	0	0	0	3	0	0	0	0	0	0	0	0	2	0
2883_k__Bacteria; p__Firmicutes; c__Clostridia; o__Clostridiales; f__Ruminococcaceae; g__Ruminococcus; s__flavefaciens	2883_Unclassified	0	0	0	0	0	0	0	0	0	0	0	0	0	0	0	0	0	0	0	13	0	0	0
2885_k__Bacteria; p__Proteobacteria; c__Betaproteobacteria; o__Burkholderiales; f__Comamonadaceae; g__Limnohabitans; s__	2885_k__Bacteria; p__Betaproteobacteria	0	0	1	1	2	3	3	2	1	1	3	1	0	0	0	0	1	0	0	3	0	0	1
2886_k__Bacteria; p__Proteobacteria; c__Alphaproteobacteria; o__Sphingomonadales; f__Sphingomonadaceae	2886_k__Bacteria; p__Alphaproteobacteria; c__alfIV	0	0	0	0	0	0	0	0	0	0	1	0	0	0	0	0	0	0	0	0	0	0	0
2887_k__Bacteria; p__Actinobacteria; c__Actinobacteria; o__Actinomycetales; f__ACK-M1; g__; s__	2887_k__Bacteria; p__Actinobacteria	0	1	1	0	0	0	2	0	0	0	1	0	1	0	0	0	0	0	1	0	1	0	0
2888_k__Bacteria; p__Actinobacteria; c__Actinobacteria; o__Actinomycetales	2888_k__Bacteria; p__Actinobacteria; c__Luna1; o__; f__; g__; s__	1	0	0	0	0	0	0	0	0	0	0	0	1	0	1	0	0	0	0	0	0	0	0
2891_k__Bacteria; p__Proteobacteria; c__Betaproteobacteria	2891_k__Bacteria	0	0	0	0	0	0	0	1	0	0	0	0	0	0	0	0	0	0	0	0	0	0	0
2892_k__Bacteria; p__Actinobacteria; c__Actinobacteria; o__Actinomycetales; f__ACK-M1; g__; s__	2892_k__Bacteria; p__Actinobacteria; c__Luna1; o__; f__; g__; s__	0	0	0	0	0	0	0	0	0	0	4	0	0	0	0	0	0	0	0	0	0	0	0
2895_k__Bacteria; p__Bacteroidetes; c__Sphingobacteriia; o__Sphingobacteriales; f__Flexibacteraceae; g__Arcicella; s__	2895_k__Bacteria; p__Bacteroidetes; c__bacIII; o__bacIII-A; f__PRD01a001B; g__; s__	0	0	0	0	0	1	0	0	0	0	0	0	0	0	1	0	0	0	0	1	0	0	0
2896_k__Bacteria; p__Actinobacteria; c__Actinobacteria; o__Actinomycetales; f__Microbacteriaceae; g__Candidatus Rhodoluna; s__	2896_k__Bacteria; p__Actinobacteria; c__Luna1	2	0	0	0	0	0	0	0	0	0	1	0	0	0	0	0	0	0	0	0	0	0	0
2899_k__Bacteria; p__Proteobacteria; c__Betaproteobacteria; o__Burkholderiales; f__Oxalobacteraceae; g__; s__	2899_k__Bacteria; p__Betaproteobacteria; c__betVII; o__betVII-B1; f__; g__; s__	1	0	0	0	2	0	0	0	0	0	3	0	0	0	0	1	0	2	0	2	0	1	0
2900_k__Bacteria; p__Bacteroidetes; c__Flavobacteriia; o__Flavobacteriales; f__Flavobacteriaceae; g__Flavobacterium; s__	2900_k__Bacteria; p__Bacteroidetes; c__bacII; o__bacII-A; f__; g__; s__	0	0	0	0	0	0	0	0	0	0	0	0	0	0	8	0	1	0	0	0	0	0	3
2901_k__Bacteria; p__Proteobacteria; c__Betaproteobacteria; o__Methylophilales; f__; g__; s__	2901_k__Bacteria; p__Betaproteobacteria; c__betIV; o__LD28; f__; g__; s__	0	0	0	0	0	0	0	0	0	0	0	0	2	0	0	1	0	0	0	0	0	0	0
2902_k__Bacteria; p__Actinobacteria; c__Actinobacteria; o__Actinomycetales; f__; g__; s__	2902_k__Bacteria; p__Actinobacteria; c__acSTL; o__acSTL-A	2	0	4	0	5	8	0	0	7	0	0	0	5	5	0	12	0	3	0	1	0	28	0
2903_k__Bacteria; p__Bacteroidetes; c__Flavobacteriia; o__Flavobacteriales; f__Flavobacteriaceae; g__Flavobacterium; s__	2903_k__Bacteria; p__Bacteroidetes; c__bacII; o__bacII-A; f__; g__; s__	0	0	0	0	0	0	0	0	0	0	0	0	0	0	4	0	0	0	0	0	0	0	1
2904_k__Bacteria; p__Bacteroidetes; c__Flavobacteriia; o__Flavobacteriales; f__Flavobacteriaceae; g__Flavobacterium	2904_k__Bacteria; p__Bacteroidetes; c__bacII; o__bacII-A; f__; g__; s__	0	0	0	0	1	0	0	0	0	3	7	3	1	2	1	0	0	0	1	1	0	0	1
2906_k__Bacteria; p__Bacteroidetes; c__Sphingobacteriia; o__Sphingobacteriales; f__Cyclobacteriaceae; g__; s__	2906_k__Bacteria; p__Bacteroidetes; c__bacIII; o__Algor; f__; g__; s__	1	0	0	0	2	2	0	0	0	0	0	0	0	0	0	0	0	0	0	0	0	2	0
2907_k__Bacteria; p__OD1; c__; o__; f__; g__; s__	2907_k__Bacteria; p__Planctomycetes; c__OD1; o__; f__; g__; s__	0	0	0	0	0	0	0	0	0	0	0	0	0	0	0	0	0	0	1	0	0	0	0
2908_k__Bacteria; p__Bacteroidetes; c__Sphingobacteriia; o__Sphingobacteriales; f__Cyclobacteriaceae; g__; s__	2908_k__Bacteria; p__Bacteroidetes	0	0	0	0	4	1	0	0	0	0	0	0	0	0	0	0	0	0	0	0	0	0	0
2909_k__Bacteria; p__Actinobacteria; c__Actinobacteria; o__Actinomycetales; f__ACK-M1; g__; s__	2909_k__Bacteria; p__Actinobacteria; c__acI; o__acI-A	0	0	0	0	0	0	0	0	0	0	0	0	4	12	0	5	0	5	0	0	0	11	0
2912_k__Bacteria; p__Proteobacteria; c__Alphaproteobacteria; o__Rhizobiales; f__Hyphomicrobiaceae	2912_k__Bacteria; p__Alphaproteobacteria; c__alfIV; o__alfIV-A; f__; g__; s__	0	0	0	0	0	0	0	0	0	0	0	0	0	0	0	0	0	0	0	0	0	0	1
2913_k__Bacteria; p__Proteobacteria; c__Betaproteobacteria; o__Burkholderiales; f__Comamonadaceae	2913_k__Bacteria; p__Betaproteobacteria	0	0	0	0	1	0	0	0	0	0	0	0	0	0	0	0	0	0	0	1	0	0	0
2914_k__Bacteria; p__Bacteroidetes; c__Flavobacteriia; o__Flavobacteriales; f__Flavobacteriaceae; g__Flavobacterium; s__	2914_k__Bacteria; p__Bacteroidetes; c__bacII; o__bacII-A; f__; g__; s__	0	0	0	0	0	0	0	0	0	0	0	0	0	0	0	0	0	0	0	0	0	0	3
2917_k__Bacteria; p__Actinobacteria; c__Actinobacteria; o__Actinomycetales; f__ACK-M1; g__; s__	2917_k__Bacteria; p__Actinobacteria; c__acI; o__acI-A	0	0	0	0	0	0	0	0	0	0	0	0	0	0	0	0	0	0	0	0	0	0	1
2918_k__Bacteria	2918_k__Bacteria; p__Actinobacteria; c__acIV; o__C111; f__acIV-B; g__ML-7-116; s__Iluma-B2	0	0	0	0	0	1	0	0	0	0	0	0	0	0	0	0	0	0	0	0	0	0	0
2920_k__Bacteria; p__Proteobacteria; c__Betaproteobacteria	2920_k__Bacteria; p__Betaproteobacteria	3	0	3	0	6	3	0	0	0	0	4	0	5	0	0	1	0	5	0	2	0	0	1
2922_k__Bacteria	2922_Unclassified	0	0	0	0	0	0	0	0	0	0	0	0	0	0	0	0	0	0	3	0	0	0	0
2923_k__Bacteria; p__Verrucomicrobia; c__Opitutae; o__[Cerasicoccales]; f__[Cerasicoccaceae]; g__; s__	2923_k__Bacteria; p__Verrucomicrobia	0	0	0	0	0	0	0	0	0	0	0	0	2	0	0	0	0	0	0	0	0	0	0
2924_k__Bacteria; p__Actinobacteria; c__Actinobacteria; o__Actinomycetales; f__Microbacteriaceae; g__Candidatus Rhodoluna; s__	2924_k__Bacteria; p__Actinobacteria; c__Luna1	0	0	0	0	0	0	0	0	0	0	0	0	0	1	0	0	0	0	0	0	0	0	0
2925_k__Bacteria; p__Proteobacteria; c__Gammaproteobacteria; o__Xanthomonadales; f__Xanthomonadaceae	2925_k__Bacteria; p__Gammaproteobacteria; c__gamV_(Xanthomonadaceae)	0	0	2	0	0	0	0	0	0	0	0	0	0	0	0	0	0	5	0	0	0	1	0
2926_k__Bacteria; p__Proteobacteria; c__Deltaproteobacteria; o__Spirobacillales; f__; g__; s__	2926_k__Bacteria	0	0	0	0	0	0	0	0	0	0	0	0	0	0	1	0	0	0	0	0	0	0	0
2927_k__Bacteria; p__Bacteroidetes; c__Sphingobacteriia; o__Sphingobacteriales; f__Flexibacteraceae; g__Arcicella; s__	2927_k__Bacteria; p__Bacteroidetes; c__bacIII; o__bacIII-A; f__PRD01a001B; g__; s__	0	0	0	0	1	0	0	0	0	0	0	0	0	0	0	0	0	1	0	0	0	0	0
2931_k__Bacteria; p__Bacteroidetes; c__Sphingobacteriia; o__Sphingobacteriales; f__Flexibacteraceae; g__Arcicella; s__	2931_k__Bacteria; p__Bacteroidetes; c__bacIII; o__bacIII-A; f__PRD01a001B; g__; s__	0	0	0	0	0	0	0	1	0	0	0	0	0	0	0	0	1	0	0	3	0	0	1
2932_k__Bacteria	2932_k__Bacteria	0	0	0	0	0	0	0	0	0	0	0	0	0	0	0	0	0	0	0	0	0	3	0
2933_k__Bacteria; p__Proteobacteria	2933_k__Bacteria	0	0	0	0	0	0	0	0	0	0	0	0	0	0	0	0	0	0	0	0	0	0	3
2934_k__Bacteria; p__Proteobacteria; c__Betaproteobacteria; o__Burkholderiales; f__Comamonadaceae	2934_k__Bacteria; p__Betaproteobacteria; c__betI; o__Lhab-A4; f__; g__; s__	0	0	0	0	0	0	0	0	0	0	0	0	0	0	0	0	0	0	0	0	0	0	1
2936_k__Bacteria; p__Bacteroidetes; c__Flavobacteriia; o__Flavobacteriales; f__Flavobacteriaceae; g__Flavobacterium	2936_k__Bacteria; p__Bacteroidetes; c__bacII; o__bacII-A; f__Flavo-A3; g__; s__	0	0	0	0	0	0	0	0	0	0	0	0	0	0	1	0	0	0	0	0	0	0	3
2937_k__Bacteria; p__Bacteroidetes; c__Flavobacteriia; o__Flavobacteriales; f__Flavobacteriaceae; g__Flavobacterium; s__	2937_k__Bacteria; p__Bacteroidetes; c__bacII; o__bacII-A; f__; g__; s__	0	0	0	0	0	0	0	0	0	0	0	0	0	0	0	0	0	0	0	1	0	0	0
2939_k__Bacteria; p__Actinobacteria; c__Actinobacteria; o__Actinomycetales; f__ACK-M1; g__; s__	2939_k__Bacteria; p__Actinobacteria; c__acI; o__acI-A; f__acI-A1; g__; s__	1	0	1	0	0	0	0	0	0	0	0	0	0	0	0	4	0	0	0	1	0	7	0
2940_k__Bacteria; p__Proteobacteria; c__Betaproteobacteria; o__Burkholderiales; f__Comamonadaceae; g__; s__	2940_k__Bacteria; p__Betaproteobacteria	0	0	0	0	0	0	0	0	0	0	2	0	0	1	2	0	0	0	0	6	0	0	1
2941_k__Bacteria; p__Proteobacteria; c__Betaproteobacteria; o__Burkholderiales; f__Comamonadaceae	2941_k__Bacteria; p__Betaproteobacteria	4	0	0	0	0	0	0	0	0	0	0	0	0	0	2	0	0	0	3	0	0	0	8
2942_k__Bacteria; p__Proteobacteria; c__Betaproteobacteria	2942_k__Bacteria; p__Betaproteobacteria	0	2	0	0	0	0	0	0	0	0	0	0	0	0	0	0	2	0	0	0	0	0	0
[truncated: 493 more rows]
